# Supplementary material for: The transcriptional regulatory network of the Escherichia coli MG1655 reference strain
Source: Nucleic Acids Res. 2026 Feb 2;54(3):gkag059. doi: 10.1093/nar/gkag059 (PMC12862375; doi:10.1093/nar/gkag059)
Supplement: gkag059_Supplemental_Files [file gkag059_supplemental_files.zip]

Archive with 2 entries (2 files):
- REVISED_SI_PRECISE_MG1655.pdf
- REVISED_Supplementary_Tables.xlsx
