# Supplementary material for: The transcriptional regulatory network of the Escherichia coli MG1655 reference strain
Source: Nucleic Acids Res. 2026 Feb 2;54(3):gkag059. doi: 10.1093/nar/gkag059 (PMC12862375; doi:10.1093/nar/gkag059)
Supplement: gkag059_Supplemental_Files [file gkag059_supplemental_files.zip › REVISED_Supplementary_Tables.xlsx]

## Sheet: Legend
Supplementary Tables
LEGEND
Supplementary Table S1. Table showing the details of RNA-seq profiles within the PRECISE-MG1655 dataset.
Supplementary Table S2. Table showing the details of the projects within the PRECISE-MG1655 knowledgebase.
Supplementary Table S3. 'M' matrix containing the weights of all genes (rows) in all iModulons (columns).
Supplementary Table S4. 'A' matrix containing activities of all iModulons (rows) across all conditions within the dataset (columns).
Supplementary Table S5. M-binarized matrix specifying the presence (value = 1) or absence (value = 0) of each gene (rows) across all iModulons (columns) identified.
Supplementary Table S6. Table containing details about each iModulon.
Supplementary Table S7. Metadata for samples highlighted in Translation vs RpoS and Translation vs UC-3 iModulon activity phase planes.
Supplementary Table S8. Metadata for samples highlighted in ArcA-2 vs ArcA-1 iModulon activity phase plane.
Supplementary Table S9. Table listing matched iModulons between PRECISE-MG1655 and PRECISE-1K .
Supplementary Table S10. Table listing accession codes for all new RNA-seq profiles generated for this study
Supplementary Table S11. Table showing gene information for all genes found in a total of at least 3 iModulons.

## Sheet: S1
Supplementary Table S1. Table showing the details of RNA-seq profiles within the PRECISE-MG1655 dataset.
Each row represents a single RNA-seq samples in the dataset. A description of each column is provided as a comment, which can be accessed by hovering over each heading.
	sample_id	study	project	reference_condition	reference_condition_name	condition	rep_id	Strain Description	Strain	Culture Type	Evolved Sample	Base Media	Temperature (C)	pH	Carbon Source (g/L)	Nitrogen Source (g/L)	Electron Acceptor	Trace Element Mixture	Supplement	Antibiotic for selection	Growth_Phase	Growth Rate (1/hr)	Additional Details	Sequencing Machine	LibraryLayout	Platform	Biological Replicates	doi	GEO	SRX	Run	R1	R2	contact	creator	passed_fastqc	passed_reads_mapped_to_CDS	passed_global_correlation	full_name	passed_similar_replicates	passed_number_replicates	run_date	PxK_sample_type	deleted_genes	mutated_genes	overexpressed_genes	passed_replicate_correlations	show_study	study_sort
pmg_wt_1	pan_fur_MG1655_3	pan_fur	CFP	pmg_wt_445;pmg_wt_446	WT	WT	1	Escherichia coli K-12 MG1655	MG1655	Batch	No	M9	37	7	glucose	NH4Cl	O2		FeCl2 (0.1mM)				Aerobic; duplicates from fur project		PAIRED	ILLUMINA	2	doi.org/10.1093/nar/gkad253	GSE54900	SRX469838	SRR1168133	s3://modulome/multi_ecoli/MG1655/raw_rna/pan_fur_3_R1.fastq.gz	s3://modulome/multi_ecoli/MG1655/raw_rna/pan_fur_3_R2.fastq.gz	Ye Gao (yeg002@ucsd.edu)	Ye Gao	TRUE	TRUE	TRUE	CFP:WT	TRUE	TRUE	2021-10-15	WT				TRUE	pan_fur	0
pmg_wt_2	pan_fur_MG1655_4	pan_fur	CFP	pmg_wt_445;pmg_wt_446	WT	WT	2	Escherichia coli K-12 MG1655	MG1655	Batch	No	M9	37	7	glucose	NH4Cl	O2		FeCl2 (0.1mM)				Aerobic; duplicates from fur project		PAIRED	ILLUMINA	2	doi.org/10.1093/nar/gkad253	GSE54900	SRX469839	SRR1168134	s3://modulome/multi_ecoli/MG1655/raw_rna/pan_fur_4_R1.fastq.gz	s3://modulome/multi_ecoli/MG1655/raw_rna/pan_fur_4_R2.fastq.gz	Ye Gao (yeg002@ucsd.edu)	Ye Gao	TRUE	TRUE	TRUE	CFP:WT	TRUE	TRUE	2021-10-15	WT				TRUE	pan_fur	0
pmg_wt_3	Cond_0_R1	in_house_2	INDIMOD	pmg_wt_3;pmg_wt_4	M9_glucose	M9_glucose	1	Escherichia coli K-12 MG1655	MG1655	Batch	No	M9	37	7	glucose	NH4Cl	O2						Aerobic		PAIRED	ILLUMINA	2		GSE296075			s3://sbrg-sequencing-files/2023-08-18-IGM-NovaSeq/MG1655_Condition_0_Rep_1_S66_L002_R1_001.fastq.gz	s3://sbrg-sequencing-files/2023-08-18-IGM-NovaSeq/MG1655_Condition_0_Rep_1_S66_L002_R2_001.fastq.gz	Yuan yuan ( yuy188@ucsd.edu)	Yuan yuan	TRUE	TRUE	TRUE	INDIMOD:M9_glucose	TRUE	TRUE	2024-01-01	WT				TRUE	in_house_2	0
pmg_wt_4	Cond_0_R2	in_house_2	INDIMOD	pmg_wt_3;pmg_wt_4	M9_glucose	M9_glucose	2	Escherichia coli K-12 MG1655	MG1655	Batch	No	M9	37	7	glucose	NH4Cl	O2						Aerobic		PAIRED	ILLUMINA	2		GSE296075			s3://sbrg-sequencing-files/2023-08-18-IGM-NovaSeq/MG1655_Condition_0_Rep_2_S67_L002_R1_001.fastq.gz	s3://sbrg-sequencing-files/2023-08-18-IGM-NovaSeq/MG1655_Condition_0_Rep_2_S67_L002_R2_001.fastq.gz	Yuan yuan ( yuy188@ucsd.edu)	Yuan yuan	TRUE	TRUE	TRUE	INDIMOD:M9_glucose	TRUE	TRUE	2024-01-01	WT				TRUE	in_house_2	0
pmg_wt_5	Cond_14_R1	in_house_2	INDIMOD	pmg_wt_3;pmg_wt_4	M9_glucose	sorbital_arginine	1	Escherichia coli K-12 MG1655	MG1655	Batch	No	M9	37	7	4g/L sorbital	NH4Cl	O2		5mM L-arginine				Aerobic		PAIRED	ILLUMINA	2		GSE296075			s3://sbrg-sequencing-files/2023-08-18-IGM-NovaSeq/MG1655_Condition_14_Rep_1_S110_L002_R1_001.fastq.gz	s3://sbrg-sequencing-files/2023-08-18-IGM-NovaSeq/MG1655_Condition_14_Rep_1_S110_L002_R2_001.fastq.gz	Yuan yuan ( yuy188@ucsd.edu)	Yuan yuan	TRUE	TRUE	TRUE	INDIMOD:sorbital_arginine	TRUE	TRUE	2024-01-01	WT				TRUE	in_house_2	0
pmg_wt_6	Cond_14_R2	in_house_2	INDIMOD	pmg_wt_3;pmg_wt_4	M9_glucose	sorbital_arginine	2	Escherichia coli K-12 MG1655	MG1655	Batch	No	M9	37	7	4g/L sorbital	NH4Cl	O2		5mM L-arginine				Aerobic		PAIRED	ILLUMINA	2		GSE296075			s3://sbrg-sequencing-files/2023-08-18-IGM-NovaSeq/MG1655_Condition_14_Rep_2_S111_L002_R1_001.fastq.gz	s3://sbrg-sequencing-files/2023-08-18-IGM-NovaSeq/MG1655_Condition_14_Rep_2_S111_L002_R2_001.fastq.gz	Yuan yuan ( yuy188@ucsd.edu)	Yuan yuan	TRUE	TRUE	TRUE	INDIMOD:sorbital_arginine	TRUE	TRUE	2024-01-01	WT				TRUE	in_house_2	0
pmg_wt_7	Cond_21_R1	in_house_2	INDIMOD	pmg_wt_3;pmg_wt_4	M9_glucose	acetate	1	Escherichia coli K-12 MG1655	MG1655	Batch	No	M9	37	7	4g/L acetate	NH4Cl	O2						Aerobic		PAIRED	ILLUMINA	2		GSE296075			s3://sbrg-sequencing-files/2023-09-29-IGM-NovaSeq/INDIMOD_NEBR_MG1655_21R1_S1_L003_R1_001.fastq.gz	s3://sbrg-sequencing-files/2023-09-29-IGM-NovaSeq/INDIMOD_NEBR_MG1655_21R1_S1_L003_R2_001.fastq.gz	Yuan yuan ( yuy188@ucsd.edu)	Yuan yuan	TRUE	TRUE	TRUE	INDIMOD:acetate	TRUE	TRUE	2024-01-01	WT				TRUE	in_house_2	0
pmg_wt_8	Cond_21_R2	in_house_2	INDIMOD	pmg_wt_3;pmg_wt_4	M9_glucose	acetate	2	Escherichia coli K-12 MG1655	MG1655	Batch	No	M9	37	7	4g/L acetate	NH4Cl	O2						Aerobic		PAIRED	ILLUMINA	2		GSE296075			s3://sbrg-sequencing-files/2023-09-29-IGM-NovaSeq/INDIMOD_NEBR_MG1655_21R2_S2_L003_R1_001.fastq.gz	s3://sbrg-sequencing-files/2023-09-29-IGM-NovaSeq/INDIMOD_NEBR_MG1655_21R2_S2_L003_R2_001.fastq.gz	Yuan yuan ( yuy188@ucsd.edu)	Yuan yuan	TRUE	TRUE	TRUE	INDIMOD:acetate	TRUE	TRUE	2024-01-01	WT				TRUE	in_house_2	0
pmg_wt_9	Cond_22_R1	in_house_2	INDIMOD	pmg_wt_3;pmg_wt_4	M9_glucose	stationary	1	Escherichia coli K-12 MG1655	MG1655	Batch	No	M9	37	7	glucose	NH4Cl					stationary		Aerobic		PAIRED	ILLUMINA	2		GSE296075			s3://sbrg-sequencing-files/2023-09-06-IGM-NovaSeq/INDIMOD_NEBR_MG1655_22_R1_S53_L008_R1_001.fastq.gz	s3://sbrg-sequencing-files/2023-09-06-IGM-NovaSeq/INDIMOD_NEBR_MG1655_22_R1_S53_L008_R2_001.fastq.gz	Yuan yuan ( yuy188@ucsd.edu)	Yuan yuan	TRUE	TRUE	TRUE	INDIMOD:stationary	TRUE	TRUE	2024-01-01	WT				TRUE	in_house_2	0
pmg_wt_10	Cond_22_R2	in_house_2	INDIMOD	pmg_wt_3;pmg_wt_4	M9_glucose	stationary	2	Escherichia coli K-12 MG1655	MG1655	Batch	No	M9	37	7	glucose	NH4Cl					stationary		Aerobic		PAIRED	ILLUMINA	2		GSE296075			s3://sbrg-sequencing-files/2023-09-06-IGM-NovaSeq/INDIMOD_NEBR_MG1655_22_R2_S54_L008_R1_001.fastq.gz	s3://sbrg-sequencing-files/2023-09-06-IGM-NovaSeq/INDIMOD_NEBR_MG1655_22_R2_S54_L008_R2_001.fastq.gz	Yuan yuan ( yuy188@ucsd.edu)	Yuan yuan	TRUE	TRUE	TRUE	INDIMOD:stationary	TRUE	TRUE	2024-01-01	WT				TRUE	in_house_2	0
pmg_wt_11	Cond_23_R1	in_house_2	INDIMOD	pmg_wt_3;pmg_wt_4	M9_glucose	TB	1	Escherichia coli K-12 MG1655	MG1655	Batch	No	TB	37	7			O2						Aerobic		PAIRED	ILLUMINA	2		GSE296075			s3://sbrg-sequencing-files/2023-09-06-IGM-NovaSeq/INDIMOD_NEBR_MG1655_23_R1_S65_L008_R1_001.fastq.gz	s3://sbrg-sequencing-files/2023-09-06-IGM-NovaSeq/INDIMOD_NEBR_MG1655_23_R1_S65_L008_R2_001.fastq.gz	Yuan yuan ( yuy188@ucsd.edu)	Yuan yuan	TRUE	TRUE	TRUE	INDIMOD:TB	TRUE	TRUE	2024-01-01	WT				TRUE	in_house_2	0
pmg_wt_12	Cond_23_R2	in_house_2	INDIMOD	pmg_wt_3;pmg_wt_4	M9_glucose	TB	2	Escherichia coli K-12 MG1655	MG1655	Batch	No	TB	37	7			O2						Aerobic		PAIRED	ILLUMINA	2		GSE296075			s3://sbrg-sequencing-files/2023-09-06-IGM-NovaSeq/INDIMOD_NEBR_MG1655_23_R2_S66_L008_R1_001.fastq.gz	s3://sbrg-sequencing-files/2023-09-06-IGM-NovaSeq/INDIMOD_NEBR_MG1655_23_R2_S66_L008_R2_001.fastq.gz	Yuan yuan ( yuy188@ucsd.edu)	Yuan yuan	TRUE	TRUE	TRUE	INDIMOD:TB	TRUE	TRUE	2024-01-01	WT				TRUE	in_house_2	0
pmg_wt_13	Cond_32_R1	in_house_2	INDIMOD	pmg_wt_3;pmg_wt_4	M9_glucose	anaerobic	1	Escherichia coli K-12 MG1655	MG1655	Batch	No	M9	37	7	4g/L glucose	NH4Cl	O2						Anaerobic		PAIRED	ILLUMINA	2		GSE296075			s3://sbrg-sequencing-files/2023-08-18-IGM-NovaSeq/MG1655_Condition_32_Rep_1_S98_L002_R1_001.fastq.gz	s3://sbrg-sequencing-files/2023-08-18-IGM-NovaSeq/MG1655_Condition_32_Rep_1_S98_L002_R2_001.fastq.gz	Yuan yuan ( yuy188@ucsd.edu)	Yuan yuan	TRUE	TRUE	TRUE	INDIMOD:anaerobic	TRUE	TRUE	2024-01-01	WT				TRUE	in_house_2	0
pmg_wt_14	Cond_32_R2	in_house_2	INDIMOD	pmg_wt_3;pmg_wt_4	M9_glucose	anaerobic	2	Escherichia coli K-12 MG1655	MG1655	Batch	No	M9	37	7	4g/L glucose	NH4Cl	O2						Anaerobic		PAIRED	ILLUMINA	2		GSE296075			s3://sbrg-sequencing-files/2023-08-18-IGM-NovaSeq/MG1655_Condition_32_Rep_2_S99_L002_R1_001.fastq.gz	s3://sbrg-sequencing-files/2023-08-18-IGM-NovaSeq/MG1655_Condition_32_Rep_2_S99_L002_R2_001.fastq.gz	Yuan yuan ( yuy188@ucsd.edu)	Yuan yuan	TRUE	TRUE	TRUE	INDIMOD:anaerobic	TRUE	TRUE	2024-01-01	WT				TRUE	in_house_2	0
pmg_wt_15	Cond_33_R1	in_house_2	INDIMOD	pmg_wt_3;pmg_wt_4	M9_glucose	LiAcet	1	Escherichia coli K-12 MG1655	MG1655	Batch	No	M9	37	7	4g/L glucose	NH4Cl	O2		10mM Lithium Acetate				Aerobic		PAIRED	ILLUMINA	2		GSE296075			s3://sbrg-sequencing-files/2023-08-18-IGM-NovaSeq/MG1655_Condition_33_Rep_1_S132_L002_R1_001.fastq.gz	s3://sbrg-sequencing-files/2023-08-18-IGM-NovaSeq/MG1655_Condition_33_Rep_1_S132_L002_R2_001.fastq.gz	Yuan yuan ( yuy188@ucsd.edu)	Yuan yuan	TRUE	TRUE	TRUE	INDIMOD:LiAcet	TRUE	TRUE	2024-01-01	WT				TRUE	in_house_2	0
pmg_wt_16	Cond_33_R2	in_house_2	INDIMOD	pmg_wt_3;pmg_wt_4	M9_glucose	LiAcet	2	Escherichia coli K-12 MG1655	MG1655	Batch	No	M9	37	7	4g/L glucose	NH4Cl	O2		10mM Lithium Acetate				Aerobic		PAIRED	ILLUMINA	2		GSE296075			s3://sbrg-sequencing-files/2023-08-18-IGM-NovaSeq/MG1655_Condition_33_Rep_2_S133_L002_R1_001.fastq.gz	s3://sbrg-sequencing-files/2023-08-18-IGM-NovaSeq/MG1655_Condition_33_Rep_2_S133_L002_R2_001.fastq.gz	Yuan yuan ( yuy188@ucsd.edu)	Yuan yuan	TRUE	TRUE	TRUE	INDIMOD:LiAcet	TRUE	TRUE	2024-01-01	WT				TRUE	in_house_2	0
pmg_wt_17	Cond_34_R1	in_house_2	INDIMOD	pmg_wt_3;pmg_wt_4	M9_glucose	paraquat	1	Escherichia coli K-12 MG1655	MG1655	Batch	No	M9	37	7	4g/L glucose	NH4Cl	O2		160 uM paraquat				Aerobic		PAIRED	ILLUMINA	2		GSE296075			s3://sbrg-sequencing-files/2023-09-25-IGM-NovaSeq/INDIMOD_NEBR_MG1655_34R1_S29_L001_R1_001.fastq.gz	s3://sbrg-sequencing-files/2023-09-25-IGM-NovaSeq/INDIMOD_NEBR_MG1655_34R1_S29_L001_R2_001.fastq.gz	Yuan yuan ( yuy188@ucsd.edu)	Yuan yuan	TRUE	TRUE	TRUE	INDIMOD:paraquat	TRUE	TRUE	2024-01-01	WT				TRUE	in_house_2	0
pmg_wt_18	Cond_34_R2	in_house_2	INDIMOD	pmg_wt_3;pmg_wt_4	M9_glucose	paraquat	2	Escherichia coli K-12 MG1655	MG1655	Batch	No	M9	37	7	4g/L glucose	NH4Cl	O2		160 uM paraquat				Aerobic		PAIRED	ILLUMINA	2		GSE296075			s3://sbrg-sequencing-files/2023-09-25-IGM-NovaSeq/INDIMOD_NEBR_MG1655_34R2_S30_L001_R1_001.fastq.gz	s3://sbrg-sequencing-files/2023-09-25-IGM-NovaSeq/INDIMOD_NEBR_MG1655_34R2_S30_L001_R2_001.fastq.gz	Yuan yuan ( yuy188@ucsd.edu)	Yuan yuan	TRUE	TRUE	TRUE	INDIMOD:paraquat	TRUE	TRUE	2024-01-01	WT				TRUE	in_house_2	0
pmg_wt_19	wt M9 R1	RPO	RPO	pmg_wt_19;pmg_wt_20	wt	wt	1	Escherichia coli K-12 MG1655	MG1655	Batch	No	M9	37	7	glucose(4)	NH4Cl(1)	O2	sauer trace element mixture				0.639		MiSeq	PAIRED	ILLUMINA	2	doi.org/10.1128/msystems.00305-24	GSE227624	SRX19702577	SRR23890768	s3://sbrg-sequencing-files/2022-06-07-IGM-NovaSeq/RPO_HRS_BOP27_M9_R1_S17_L002_R1_001.fastq.gz	s3://sbrg-sequencing-files/2022-06-07-IGM-NovaSeq/RPO_HRS_BOP27_M9_R1_S17_L002_R2_001.fastq.gz	Richard Szubin (rszubin@ucsd.edu)	Chris Dalldorf	TRUE	TRUE	TRUE	RPO:wt	TRUE	TRUE	2023-03-17	WT				TRUE	RPO	0
pmg_wt_20	wt M9 R2	RPO	RPO	pmg_wt_19;pmg_wt_20	wt	wt	2	Escherichia coli K-12 MG1655	MG1655	Batch	No	M9	37	7	glucose(4)	NH4Cl(1)	O2	sauer trace element mixture				0.639		MiSeq	PAIRED	ILLUMINA	2	doi.org/10.1128/msystems.00305-24	GSE227624	SRX19702578	SRR23890767	s3://sbrg-sequencing-files/2022-06-07-IGM-NovaSeq/RPO_HRS_BOP27_M9_R2_S18_L002_R1_001.fastq.gz	s3://sbrg-sequencing-files/2022-06-07-IGM-NovaSeq/RPO_HRS_BOP27_M9_R2_S18_L002_R2_001.fastq.gz	Richard Szubin (rszubin@ucsd.edu)	Chris Dalldorf	TRUE	TRUE	TRUE	RPO:wt	TRUE	TRUE	2023-03-17	WT				TRUE	RPO	0
pmg_wt_21	wt M9 glucose with methionine R1	RPO	RPO	pmg_wt_19;pmg_wt_20	wt	wt_methionine	1	Escherichia coli K-12 MG1655	MG1655	Batch	No	M9	37	7	glucose(4)	NH4Cl(1)	O2	sauer trace element mixture	200 mM methionine			0.816		MiSeq	PAIRED	ILLUMINA	2	doi.org/10.1128/msystems.00305-24	GSE227624	SRX19702581	SRR23890764	s3://sbrg-sequencing-files/2022-06-07-IGM-NovaSeq/RPO_HRS_BOP27_M9_Methionine_R1_S21_L002_R1_001.fastq.gz	s3://sbrg-sequencing-files/2022-06-07-IGM-NovaSeq/RPO_HRS_BOP27_M9_Methionine_R1_S21_L002_R2_001.fastq.gz	Richard Szubin (rszubin@ucsd.edu)	Chris Dalldorf	TRUE	TRUE	TRUE	RPO:wt_methionine	TRUE	TRUE	2023-03-17	WT				TRUE	RPO	0
pmg_wt_22	wt M9 glucose with methionine R2	RPO	RPO	pmg_wt_19;pmg_wt_20	wt	wt_methionine	2	Escherichia coli K-12 MG1655	MG1655	Batch	No	M9	37	7	glucose(4)	NH4Cl(1)	O2	sauer trace element mixture	200 mM methionine			0.816		MiSeq	PAIRED	ILLUMINA	2	doi.org/10.1128/msystems.00305-24	GSE227624	SRX19702582	SRR23890763	s3://sbrg-sequencing-files/2022-06-07-IGM-NovaSeq/RPO_HRS_BOP27_M9_Methionine_R2_S22_L002_R1_001.fastq.gz	s3://sbrg-sequencing-files/2022-06-07-IGM-NovaSeq/RPO_HRS_BOP27_M9_Methionine_R2_S22_L002_R2_001.fastq.gz	Richard Szubin (rszubin@ucsd.edu)	Chris Dalldorf	TRUE	TRUE	TRUE	RPO:wt_methionine	TRUE	TRUE	2023-03-17	WT				TRUE	RPO	0
pmg_wt_23	wt M9 glucose at 42 Celsius R1	RPO	RPO	pmg_wt_19;pmg_wt_20	wt	wt_42C	1	Escherichia coli K-12 MG1655	MG1655	Batch	No	M9	42	7	glucose(4)	NH4Cl(1)	O2	sauer trace element mixture				0.732		MiSeq	PAIRED	ILLUMINA	2	doi.org/10.1128/msystems.00305-24	GSE227624	SRX19702569	SRR23890776	s3://sbrg-sequencing-files/2022-06-07-IGM-NovaSeq/RPO_HRS_BOP27_42C_M9_R1_S45_L002_R1_001.fastq.gz	s3://sbrg-sequencing-files/2022-06-07-IGM-NovaSeq/RPO_HRS_BOP27_42C_M9_R1_S45_L002_R2_001.fastq.gz	Richard Szubin (rszubin@ucsd.edu)	Chris Dalldorf	TRUE	TRUE	TRUE	RPO:wt_42C	TRUE	TRUE	2023-03-17	WT				TRUE	RPO	0
pmg_wt_24	wt M9 glucose at 42 Celsius R2	RPO	RPO	pmg_wt_19;pmg_wt_20	wt	wt_42C	2	Escherichia coli K-12 MG1655	MG1655	Batch	No	M9	42	7	glucose(4)	NH4Cl(1)	O2	sauer trace element mixture				0.732		MiSeq	PAIRED	ILLUMINA	2	doi.org/10.1128/msystems.00305-24	GSE227624	SRX19702570	SRR23890775	s3://sbrg-sequencing-files/2022-06-07-IGM-NovaSeq/RPO_HRS_BOP27_42C_M9_R2_S46_L002_R1_001.fastq.gz	s3://sbrg-sequencing-files/2022-06-07-IGM-NovaSeq/RPO_HRS_BOP27_42C_M9_R2_S46_L002_R2_001.fastq.gz	Richard Szubin (rszubin@ucsd.edu)	Chris Dalldorf	TRUE	TRUE	TRUE	RPO:wt_42C	TRUE	TRUE	2023-03-17	WT				TRUE	RPO	0
pmg_wt_25	wt M9 glucose with octanoic acid R1	RPO	RPO	pmg_wt_19;pmg_wt_20	wt	wt_octanoic	1	Escherichia coli K-12 MG1655	MG1655	Batch	No	M9	37	7	glucose(4)	NH4Cl(1)	O2	sauer trace element mixture	12 mM octanoic acid			0.549		MiSeq	PAIRED	ILLUMINA	2	doi.org/10.1128/msystems.00305-24	GSE227624	SRX19702573	SRR23890772	s3://sbrg-sequencing-files/2022-06-07-IGM-NovaSeq/RPO_HRS_BOP27_M9_OctanoicA_R1_S49_L002_R1_001.fastq.gz	s3://sbrg-sequencing-files/2022-06-07-IGM-NovaSeq/RPO_HRS_BOP27_M9_OctanoicA_R1_S49_L002_R2_001.fastq.gz	Richard Szubin (rszubin@ucsd.edu)	Chris Dalldorf	TRUE	TRUE	TRUE	RPO:wt_octanoic	TRUE	TRUE	2023-03-17	WT				TRUE	RPO	0
pmg_wt_26	wt M9 glucose with octanoic acid R2	RPO	RPO	pmg_wt_19;pmg_wt_20	wt	wt_octanoic	2	Escherichia coli K-12 MG1655	MG1655	Batch	No	M9	37	7	glucose(4)	NH4Cl(1)	O2	sauer trace element mixture	12 mM octanoic acid			0.549		MiSeq	PAIRED	ILLUMINA	2	doi.org/10.1128/msystems.00305-24	GSE227624	SRX19702574	SRR23890771	s3://sbrg-sequencing-files/2022-06-07-IGM-NovaSeq/RPO_HRS_BOP27_M9_OctanoicA_R2_S50_L002_R1_001.fastq.gz	s3://sbrg-sequencing-files/2022-06-07-IGM-NovaSeq/RPO_HRS_BOP27_M9_OctanoicA_R2_S50_L002_R2_001.fastq.gz	Richard Szubin (rszubin@ucsd.edu)	Chris Dalldorf	TRUE	TRUE	TRUE	RPO:wt_octanoic	TRUE	TRUE	2023-03-17	WT				TRUE	RPO	0
pmg_wt_27	C_L-Arabinose_1	single_nutrient_perturbation	SNPv1	pmg_wt_77;pmg_wt_78	D-Glucose_NH4Cl	L-Arabinose_NH4Cl	1	Escherichia coli K-12 MG1655	MG1655	Batch	No	M9	37	7	L-Arabinose(5)	NH4Cl(1)	O2	Sauer trace element mixture				0.695		AVITI	PAIRED	Element Biosciences	2		PRJNA1273304			s3://sbrg-sequencing-files/TSRI AVITI Runs/2024-03-20-TSRI AVITI/41id41_S41_L001_R1_001.fastq.gz	s3://sbrg-sequencing-files/TSRI AVITI Runs/2024-03-20-TSRI AVITI/41id41_S41_L001_R2_001.fastq.gz	Jongoh Shin (jos015@ucsd.edu)	Jaemin Sung	TRUE	TRUE	TRUE	SNPv1:L-Arabinose_NH4Cl	TRUE	TRUE	2024-07-19	WT				TRUE	single_nutrient_perturbation	0
pmg_wt_28	C_L-Arabinose_2	single_nutrient_perturbation	SNPv1	pmg_wt_77;pmg_wt_78	D-Glucose_NH4Cl	L-Arabinose_NH4Cl	2	Escherichia coli K-12 MG1655	MG1655	Batch	No	M9	37	7	L-Arabinose(5)	NH4Cl(1)	O2	Sauer trace element mixture				0.695		AVITI	PAIRED	Element Biosciences	2		PRJNA1273304			s3://sbrg-sequencing-files/TSRI AVITI Runs/2024-03-20-TSRI AVITI/42id42_S42_L001_R1_001.fastq.gz	s3://sbrg-sequencing-files/TSRI AVITI Runs/2024-03-20-TSRI AVITI/42id42_S42_L001_R2_001.fastq.gz	Jongoh Shin (jos015@ucsd.edu)	Jaemin Sung	TRUE	TRUE	TRUE	SNPv1:L-Arabinose_NH4Cl	TRUE	TRUE	2024-07-19	WT				TRUE	single_nutrient_perturbation	0
pmg_wt_29	C_L-Fucose_1	single_nutrient_perturbation	SNPv1	pmg_wt_77;pmg_wt_78	D-Glucose_NH4Cl	L-Fucose_NH4Cl	1	Escherichia coli K-12 MG1655	MG1655	Batch	No	M9	37	7	L-Fucose(5)	NH4Cl(1)	O2	Sauer trace element mixture				0.494		AVITI	PAIRED	Element Biosciences	2		PRJNA1273304			s3://sbrg-sequencing-files/TSRI AVITI Runs/2024-03-20-TSRI AVITI/11id11_S11_L001_R1_001.fastq.gz	s3://sbrg-sequencing-files/TSRI AVITI Runs/2024-03-20-TSRI AVITI/11id11_S11_L001_R2_001.fastq.gz	Jongoh Shin (jos015@ucsd.edu)	Jaemin Sung	TRUE	TRUE	TRUE	SNPv1:L-Fucose_NH4Cl	TRUE	TRUE	2024-07-19	WT				TRUE	single_nutrient_perturbation	0
pmg_wt_30	C_L-Fucose_2	single_nutrient_perturbation	SNPv1	pmg_wt_77;pmg_wt_78	D-Glucose_NH4Cl	L-Fucose_NH4Cl	2	Escherichia coli K-12 MG1655	MG1655	Batch	No	M9	37	7	L-Fucose(5)	NH4Cl(1)	O2	Sauer trace element mixture				0.494		AVITI	PAIRED	Element Biosciences	2		PRJNA1273304			s3://sbrg-sequencing-files/TSRI AVITI Runs/2024-03-20-TSRI AVITI/12id12_S12_L001_R1_001.fastq.gz	s3://sbrg-sequencing-files/TSRI AVITI Runs/2024-03-20-TSRI AVITI/12id12_S12_L001_R2_001.fastq.gz	Jongoh Shin (jos015@ucsd.edu)	Jaemin Sung	TRUE	TRUE	TRUE	SNPv1:L-Fucose_NH4Cl	TRUE	TRUE	2024-07-19	WT				TRUE	single_nutrient_perturbation	0
pmg_wt_31	C_D-Glucuronic_acid_1	single_nutrient_perturbation	SNPv1	pmg_wt_77;pmg_wt_78	D-Glucose_NH4Cl	D-Glucuronic_acid_NH4Cl	1	Escherichia coli K-12 MG1655	MG1655	Batch	No	M9	37	7	D-Glucuronic_acid(5)	NH4Cl(1)	O2	Sauer trace element mixture				0.467		AVITI	PAIRED	Element Biosciences	2		PRJNA1273304			s3://sbrg-sequencing-files/2024-04-23-SBP-AVITI/PAL036_R1.fastq.gz	s3://sbrg-sequencing-files/2024-04-23-SBP-AVITI/PAL036_R2.fastq.gz	Jongoh Shin (jos015@ucsd.edu)	Jaemin Sung	TRUE	TRUE	TRUE	SNPv1:D-Glucuronic_acid_NH4Cl	TRUE	TRUE	2024-07-19	WT				TRUE	single_nutrient_perturbation	0
pmg_wt_32	C_D-Glucuronic_acid_2	single_nutrient_perturbation	SNPv1	pmg_wt_77;pmg_wt_78	D-Glucose_NH4Cl	D-Glucuronic_acid_NH4Cl	2	Escherichia coli K-12 MG1655	MG1655	Batch	No	M9	37	7	D-Glucuronic_acid(5)	NH4Cl(1)	O2	Sauer trace element mixture				0.467		AVITI	PAIRED	Element Biosciences	2		PRJNA1273304			s3://sbrg-sequencing-files/2024-04-23-SBP-AVITI/PAL037_R1.fastq.gz	s3://sbrg-sequencing-files/2024-04-23-SBP-AVITI/PAL037_R2.fastq.gz	Jongoh Shin (jos015@ucsd.edu)	Jaemin Sung	TRUE	TRUE	TRUE	SNPv1:D-Glucuronic_acid_NH4Cl	TRUE	TRUE	2024-07-19	WT				TRUE	single_nutrient_perturbation	0
pmg_wt_33	C_D-Gluconic_acid_1	single_nutrient_perturbation	SNPv1	pmg_wt_77;pmg_wt_78	D-Glucose_NH4Cl	D-Gluconic_acid_NH4Cl	1	Escherichia coli K-12 MG1655	MG1655	Batch	No	M9	37	7	D-Gluconic_acid(5)	NH4Cl(1)	O2	Sauer trace element mixture				0.624		AVITI	PAIRED	Element Biosciences	2		PRJNA1273304			s3://sbrg-sequencing-files/2024-04-23-SBP-AVITI/PAL060_R1.fastq.gz	s3://sbrg-sequencing-files/2024-04-23-SBP-AVITI/PAL060_R2.fastq.gz	Jongoh Shin (jos015@ucsd.edu)	Jaemin Sung	TRUE	TRUE	TRUE	SNPv1:D-Gluconic_acid_NH4Cl	TRUE	TRUE	2024-07-19	WT				TRUE	single_nutrient_perturbation	0
pmg_wt_34	C_D-Gluconic_acid_2	single_nutrient_perturbation	SNPv1	pmg_wt_77;pmg_wt_78	D-Glucose_NH4Cl	D-Gluconic_acid_NH4Cl	2	Escherichia coli K-12 MG1655	MG1655	Batch	No	M9	37	7	D-Gluconic_acid(5)	NH4Cl(1)	O2	Sauer trace element mixture				0.624		AVITI	PAIRED	Element Biosciences	2		PRJNA1273304			s3://sbrg-sequencing-files/2024-04-23-SBP-AVITI/PAL061_R1.fastq.gz	s3://sbrg-sequencing-files/2024-04-23-SBP-AVITI/PAL061_R2.fastq.gz	Jongoh Shin (jos015@ucsd.edu)	Jaemin Sung	TRUE	TRUE	TRUE	SNPv1:D-Gluconic_acid_NH4Cl	TRUE	TRUE	2024-07-19	WT				TRUE	single_nutrient_perturbation	0
pmg_wt_35	C_D-Mannitol_1	single_nutrient_perturbation	SNPv1	pmg_wt_77;pmg_wt_78	D-Glucose_NH4Cl	D-Mannitol_NH4Cl	1	Escherichia coli K-12 MG1655	MG1655	Batch	No	M9	37	7	D-Mannitol(5)	NH4Cl(1)	O2	Sauer trace element mixture				0.637		AVITI	PAIRED	Element Biosciences	2		PRJNA1273304			s3://sbrg-sequencing-files/2024-04-23-SBP-AVITI/PAL062_R1.fastq.gz	s3://sbrg-sequencing-files/2024-04-23-SBP-AVITI/PAL062_R2.fastq.gz	Jongoh Shin (jos015@ucsd.edu)	Jaemin Sung	TRUE	TRUE	TRUE	SNPv1:D-Mannitol_NH4Cl	TRUE	TRUE	2024-07-19	WT				TRUE	single_nutrient_perturbation	0
pmg_wt_36	C_D-Mannitol_2	single_nutrient_perturbation	SNPv1	pmg_wt_77;pmg_wt_78	D-Glucose_NH4Cl	D-Mannitol_NH4Cl	2	Escherichia coli K-12 MG1655	MG1655	Batch	No	M9	37	7	D-Mannitol(5)	NH4Cl(1)	O2	Sauer trace element mixture				0.637		AVITI	PAIRED	Element Biosciences	2		PRJNA1273304			s3://sbrg-sequencing-files/2024-04-23-SBP-AVITI/PAL063_R1.fastq.gz	s3://sbrg-sequencing-files/2024-04-23-SBP-AVITI/PAL063_R2.fastq.gz	Jongoh Shin (jos015@ucsd.edu)	Jaemin Sung	TRUE	TRUE	TRUE	SNPv1:D-Mannitol_NH4Cl	TRUE	TRUE	2024-07-19	WT				TRUE	single_nutrient_perturbation	0
pmg_wt_37	C_D-Glucose-6-Phosphate_1	single_nutrient_perturbation	SNPv1	pmg_wt_77;pmg_wt_78	D-Glucose_NH4Cl	D-Glucose-6-Phosphate_NH4Cl	1	Escherichia coli K-12 MG1655	MG1655	Batch	No	M9	37	7	D-Glucose-6-Phosphate(5)	NH4Cl(1)	O2	Sauer trace element mixture				0.858		AVITI	PAIRED	Element Biosciences	2		PRJNA1273304			s3://sbrg-sequencing-files/TSRI AVITI Runs/2024-03-20-TSRI AVITI/45id45_S45_L001_R1_001.fastq.gz	s3://sbrg-sequencing-files/TSRI AVITI Runs/2024-03-20-TSRI AVITI/45id45_S45_L001_R2_001.fastq.gz	Jongoh Shin (jos015@ucsd.edu)	Jaemin Sung	TRUE	TRUE	TRUE	SNPv1:D-Glucose-6-Phosphate_NH4Cl	TRUE	TRUE	2024-07-19	WT				TRUE	single_nutrient_perturbation	0
pmg_wt_38	C_D-Glucose-6-Phosphate_2	single_nutrient_perturbation	SNPv1	pmg_wt_77;pmg_wt_78	D-Glucose_NH4Cl	D-Glucose-6-Phosphate_NH4Cl	2	Escherichia coli K-12 MG1655	MG1655	Batch	No	M9	37	7	D-Glucose-6-Phosphate(5)	NH4Cl(1)	O2	Sauer trace element mixture				0.858		AVITI	PAIRED	Element Biosciences	2		PRJNA1273304			s3://sbrg-sequencing-files/TSRI AVITI Runs/2024-03-20-TSRI AVITI/46id46_S46_L001_R1_001.fastq.gz	s3://sbrg-sequencing-files/TSRI AVITI Runs/2024-03-20-TSRI AVITI/46id46_S46_L001_R2_001.fastq.gz	Jongoh Shin (jos015@ucsd.edu)	Jaemin Sung	TRUE	TRUE	TRUE	SNPv1:D-Glucose-6-Phosphate_NH4Cl	TRUE	TRUE	2024-07-19	WT				TRUE	single_nutrient_perturbation	0
pmg_wt_39	C_DL-Malic_acid_1	single_nutrient_perturbation	SNPv1	pmg_wt_77;pmg_wt_78	D-Glucose_NH4Cl	DL-Malic_acid_NH4Cl	1	Escherichia coli K-12 MG1655	MG1655	Batch	No	M9	37	7	DL-Malic_acid(5)	NH4Cl(1)	O2	Sauer trace element mixture				0.345		AVITI	PAIRED	Element Biosciences	2		PRJNA1273304			s3://sbrg-sequencing-files/TSRI AVITI Runs/2024-03-20-TSRI AVITI/47id47_S47_L001_R1_001.fastq.gz	s3://sbrg-sequencing-files/TSRI AVITI Runs/2024-03-20-TSRI AVITI/47id47_S47_L001_R2_001.fastq.gz	Jongoh Shin (jos015@ucsd.edu)	Jaemin Sung	TRUE	TRUE	TRUE	SNPv1:DL-Malic_acid_NH4Cl	TRUE	TRUE	2024-07-19	WT				TRUE	single_nutrient_perturbation	0
pmg_wt_40	C_DL-Malic_acid_2	single_nutrient_perturbation	SNPv1	pmg_wt_77;pmg_wt_78	D-Glucose_NH4Cl	DL-Malic_acid_NH4Cl	2	Escherichia coli K-12 MG1655	MG1655	Batch	No	M9	37	7	DL-Malic_acid(5)	NH4Cl(1)	O2	Sauer trace element mixture				0.345		AVITI	PAIRED	Element Biosciences	2		PRJNA1273304			s3://sbrg-sequencing-files/TSRI AVITI Runs/2024-03-20-TSRI AVITI/48id48_S48_L001_R1_001.fastq.gz	s3://sbrg-sequencing-files/TSRI AVITI Runs/2024-03-20-TSRI AVITI/48id48_S48_L001_R2_001.fastq.gz	Jongoh Shin (jos015@ucsd.edu)	Jaemin Sung	TRUE	TRUE	TRUE	SNPv1:DL-Malic_acid_NH4Cl	TRUE	TRUE	2024-07-19	WT				TRUE	single_nutrient_perturbation	0
pmg_wt_41	C_L-Rhamnose_1	single_nutrient_perturbation	SNPv1	pmg_wt_77;pmg_wt_78	D-Glucose_NH4Cl	L-Rhamnose_NH4Cl	1	Escherichia coli K-12 MG1655	MG1655	Batch	No	M9	37	7	L-Rhamnose(5)	NH4Cl(1)	O2	Sauer trace element mixture				0.381		AVITI	PAIRED	Element Biosciences	2		PRJNA1273304			s3://sbrg-sequencing-files/TSRI AVITI Runs/2024-03-18-TSRI AVITI/5_S5_L001_R1_001.fastq.gz	s3://sbrg-sequencing-files/TSRI AVITI Runs/2024-03-18-TSRI AVITI/5_S5_L001_R2_001.fastq.gz	Jongoh Shin (jos015@ucsd.edu)	Jaemin Sung	TRUE	TRUE	TRUE	SNPv1:L-Rhamnose_NH4Cl	TRUE	TRUE	2024-07-19	WT				TRUE	single_nutrient_perturbation	0
pmg_wt_42	C_L-Rhamnose_2	single_nutrient_perturbation	SNPv1	pmg_wt_77;pmg_wt_78	D-Glucose_NH4Cl	L-Rhamnose_NH4Cl	2	Escherichia coli K-12 MG1655	MG1655	Batch	No	M9	37	7	L-Rhamnose(5)	NH4Cl(1)	O2	Sauer trace element mixture				0.381		AVITI	PAIRED	Element Biosciences	2		PRJNA1273304			s3://sbrg-sequencing-files/TSRI AVITI Runs/2024-03-18-TSRI AVITI/6_S6_L001_R1_001.fastq.gz	s3://sbrg-sequencing-files/TSRI AVITI Runs/2024-03-18-TSRI AVITI/6_S6_L001_R2_001.fastq.gz	Jongoh Shin (jos015@ucsd.edu)	Jaemin Sung	TRUE	TRUE	TRUE	SNPv1:L-Rhamnose_NH4Cl	TRUE	TRUE	2024-07-19	WT				TRUE	single_nutrient_perturbation	0
pmg_wt_43	C_Maltose_1	single_nutrient_perturbation	SNPv1	pmg_wt_77;pmg_wt_78	D-Glucose_NH4Cl	Maltose_NH4Cl	1	Escherichia coli K-12 MG1655	MG1655	Batch	No	M9	37	7	Maltose(5)	NH4Cl(1)	O2	Sauer trace element mixture				0.555		AVITI	PAIRED	Element Biosciences	2		PRJNA1273304			s3://sbrg-sequencing-files/TSRI AVITI Runs/2024-03-20-TSRI AVITI/19id19_S19_L001_R1_001.fastq.gz	s3://sbrg-sequencing-files/TSRI AVITI Runs/2024-03-20-TSRI AVITI/19id19_S19_L001_R2_001.fastq.gz	Jongoh Shin (jos015@ucsd.edu)	Jaemin Sung	TRUE	TRUE	TRUE	SNPv1:Maltose_NH4Cl	TRUE	TRUE	2024-07-19	WT				TRUE	single_nutrient_perturbation	0
pmg_wt_44	C_Maltose_2	single_nutrient_perturbation	SNPv1	pmg_wt_77;pmg_wt_78	D-Glucose_NH4Cl	Maltose_NH4Cl	2	Escherichia coli K-12 MG1655	MG1655	Batch	No	M9	37	7	Maltose(5)	NH4Cl(1)	O2	Sauer trace element mixture				0.555		AVITI	PAIRED	Element Biosciences	2		PRJNA1273304			s3://sbrg-sequencing-files/TSRI AVITI Runs/2024-03-20-TSRI AVITI/20id20_S20_L001_R1_001.fastq.gz	s3://sbrg-sequencing-files/TSRI AVITI Runs/2024-03-20-TSRI AVITI/20id20_S20_L001_R2_001.fastq.gz	Jongoh Shin (jos015@ucsd.edu)	Jaemin Sung	TRUE	TRUE	TRUE	SNPv1:Maltose_NH4Cl	TRUE	TRUE	2024-07-19	WT				TRUE	single_nutrient_perturbation	0
pmg_wt_45	C_D-Melibiose_1	single_nutrient_perturbation	SNPv1	pmg_wt_77;pmg_wt_78	D-Glucose_NH4Cl	D-Melibiose_NH4Cl	1	Escherichia coli K-12 MG1655	MG1655	Batch	No	M9	37	7	D-Melibiose(5)	NH4Cl(1)	O2	Sauer trace element mixture				0.511		AVITI	PAIRED	Element Biosciences	2		PRJNA1273304			s3://sbrg-sequencing-files/TSRI AVITI Runs/2024-03-20-TSRI AVITI/21id21_S21_L001_R1_001.fastq.gz	s3://sbrg-sequencing-files/TSRI AVITI Runs/2024-03-20-TSRI AVITI/21id21_S21_L001_R2_001.fastq.gz	Jongoh Shin (jos015@ucsd.edu)	Jaemin Sung	TRUE	TRUE	TRUE	SNPv1:D-Melibiose_NH4Cl	TRUE	TRUE	2024-07-19	WT				TRUE	single_nutrient_perturbation	0
pmg_wt_46	C_D-Melibiose_2	single_nutrient_perturbation	SNPv1	pmg_wt_77;pmg_wt_78	D-Glucose_NH4Cl	D-Melibiose_NH4Cl	2	Escherichia coli K-12 MG1655	MG1655	Batch	No	M9	37	7	D-Melibiose(5)	NH4Cl(1)	O2	Sauer trace element mixture				0.511		AVITI	PAIRED	Element Biosciences	2		PRJNA1273304			s3://sbrg-sequencing-files/TSRI AVITI Runs/2024-03-20-TSRI AVITI/22id22_S22_L001_R1_001.fastq.gz	s3://sbrg-sequencing-files/TSRI AVITI Runs/2024-03-20-TSRI AVITI/22id22_S22_L001_R2_001.fastq.gz	Jongoh Shin (jos015@ucsd.edu)	Jaemin Sung	TRUE	TRUE	TRUE	SNPv1:D-Melibiose_NH4Cl	TRUE	TRUE	2024-07-19	WT				TRUE	single_nutrient_perturbation	0
pmg_wt_47	C_N-Acetyl-D-Glucosamine_1	single_nutrient_perturbation	SNPv1	pmg_wt_77;pmg_wt_78	D-Glucose_NH4Cl	N-Acetyl-D-Glucosamine_NH4Cl	1	Escherichia coli K-12 MG1655	MG1655	Batch	No	M9	37	7	N-Acetyl-D-Glucosamine(5)	NH4Cl(1)	O2	Sauer trace element mixture				0.811		AVITI	PAIRED	Element Biosciences	2		PRJNA1273304			s3://sbrg-sequencing-files/TSRI AVITI Runs/2024-03-20-TSRI AVITI/43id43_S43_L001_R1_001.fastq.gz	s3://sbrg-sequencing-files/TSRI AVITI Runs/2024-03-20-TSRI AVITI/43id43_S43_L001_R2_001.fastq.gz	Jongoh Shin (jos015@ucsd.edu)	Jaemin Sung	TRUE	TRUE	TRUE	SNPv1:N-Acetyl-D-Glucosamine_NH4Cl	TRUE	TRUE	2024-07-19	WT				TRUE	single_nutrient_perturbation	0
pmg_wt_48	C_N-Acetyl-D-Glucosamine_2	single_nutrient_perturbation	SNPv1	pmg_wt_77;pmg_wt_78	D-Glucose_NH4Cl	N-Acetyl-D-Glucosamine_NH4Cl	2	Escherichia coli K-12 MG1655	MG1655	Batch	No	M9	37	7	N-Acetyl-D-Glucosamine(5)	NH4Cl(1)	O2	Sauer trace element mixture				0.811		AVITI	PAIRED	Element Biosciences	2		PRJNA1273304			s3://sbrg-sequencing-files/TSRI AVITI Runs/2024-03-20-TSRI AVITI/44id44_S44_L001_R1_001.fastq.gz	s3://sbrg-sequencing-files/TSRI AVITI Runs/2024-03-20-TSRI AVITI/44id44_S44_L001_R2_001.fastq.gz	Jongoh Shin (jos015@ucsd.edu)	Jaemin Sung	TRUE	TRUE	TRUE	SNPv1:N-Acetyl-D-Glucosamine_NH4Cl	TRUE	TRUE	2024-07-19	WT				TRUE	single_nutrient_perturbation	0
pmg_wt_49	C_a-Ketoglutaric_acid_1	single_nutrient_perturbation	SNPv1	pmg_wt_77;pmg_wt_78	D-Glucose_NH4Cl	a-Ketoglutaric_acid_NH4Cl	1	Escherichia coli K-12 MG1655	MG1655	Batch	No	M9	37	7	a-Ketoglutaric_acid(5)	NH4Cl(1)	O2	Sauer trace element mixture						AVITI	PAIRED	Element Biosciences	2		PRJNA1273304			s3://sbrg-sequencing-files/TSRI AVITI Runs/2024-03-20-TSRI AVITI/49id49_S49_L001_R1_001.fastq.gz	s3://sbrg-sequencing-files/TSRI AVITI Runs/2024-03-20-TSRI AVITI/49id49_S49_L001_R2_001.fastq.gz	Jongoh Shin (jos015@ucsd.edu)	Jaemin Sung	TRUE	TRUE	TRUE	SNPv1:a-Ketoglutaric_acid_NH4Cl	TRUE	TRUE	2024-07-19	WT				TRUE	single_nutrient_perturbation	0
pmg_wt_50	C_a-Ketoglutaric_acid_2	single_nutrient_perturbation	SNPv1	pmg_wt_77;pmg_wt_78	D-Glucose_NH4Cl	a-Ketoglutaric_acid_NH4Cl	2	Escherichia coli K-12 MG1655	MG1655	Batch	No	M9	37	7	a-Ketoglutaric_acid(5)	NH4Cl(1)	O2	Sauer trace element mixture						AVITI	PAIRED	Element Biosciences	2		PRJNA1273304			s3://sbrg-sequencing-files/TSRI AVITI Runs/2024-03-20-TSRI AVITI/50id50_S50_L001_R1_001.fastq.gz	s3://sbrg-sequencing-files/TSRI AVITI Runs/2024-03-20-TSRI AVITI/50id50_S50_L001_R2_001.fastq.gz	Jongoh Shin (jos015@ucsd.edu)	Jaemin Sung	TRUE	TRUE	TRUE	SNPv1:a-Ketoglutaric_acid_NH4Cl	TRUE	TRUE	2024-07-19	WT				TRUE	single_nutrient_perturbation	0
pmg_wt_51	C_a-D-Lactose_1	single_nutrient_perturbation	SNPv1	pmg_wt_77;pmg_wt_78	D-Glucose_NH4Cl	a-D-Lactose_NH4Cl	1	Escherichia coli K-12 MG1655	MG1655	Batch	No	M9	37	7	a-D-Lactose(5)	NH4Cl(1)	O2	Sauer trace element mixture				0.762		AVITI	PAIRED	Element Biosciences	2		PRJNA1273304			s3://sbrg-sequencing-files/TSRI AVITI Runs/2024-03-18-TSRI AVITI/7_S7_L001_R1_001.fastq.gz	s3://sbrg-sequencing-files/TSRI AVITI Runs/2024-03-18-TSRI AVITI/7_S7_L001_R2_001.fastq.gz	Jongoh Shin (jos015@ucsd.edu)	Jaemin Sung	TRUE	TRUE	TRUE	SNPv1:a-D-Lactose_NH4Cl	TRUE	TRUE	2024-07-19	WT				TRUE	single_nutrient_perturbation	0
pmg_wt_52	C_a-D-Lactose_2	single_nutrient_perturbation	SNPv1	pmg_wt_77;pmg_wt_78	D-Glucose_NH4Cl	a-D-Lactose_NH4Cl	2	Escherichia coli K-12 MG1655	MG1655	Batch	No	M9	37	7	a-D-Lactose(5)	NH4Cl(1)	O2	Sauer trace element mixture				0.762		AVITI	PAIRED	Element Biosciences	2		PRJNA1273304			s3://sbrg-sequencing-files/TSRI AVITI Runs/2024-03-18-TSRI AVITI/8_S8_L001_R1_001.fastq.gz	s3://sbrg-sequencing-files/TSRI AVITI Runs/2024-03-18-TSRI AVITI/8_S8_L001_R2_001.fastq.gz	Jongoh Shin (jos015@ucsd.edu)	Jaemin Sung	TRUE	TRUE	TRUE	SNPv1:a-D-Lactose_NH4Cl	TRUE	TRUE	2024-07-19	WT				TRUE	single_nutrient_perturbation	0
pmg_wt_53	C_m-Tartaric_acid_1	single_nutrient_perturbation	SNPv1	pmg_wt_77;pmg_wt_78	D-Glucose_NH4Cl	m-Tartaric_acid_NH4Cl	1	Escherichia coli K-12 MG1655	MG1655	Batch	No	M9	37	7	m-Tartaric_acid(5)	NH4Cl(1)	O2	Sauer trace element mixture						AVITI	PAIRED	Element Biosciences	2		PRJNA1273304			s3://sbrg-sequencing-files/TSRI AVITI Runs/2024-03-18-TSRI AVITI/1_S1_L001_R1_001.fastq.gz	s3://sbrg-sequencing-files/TSRI AVITI Runs/2024-03-18-TSRI AVITI/1_S1_L001_R2_001.fastq.gz	Jongoh Shin (jos015@ucsd.edu)	Jaemin Sung	TRUE	TRUE	TRUE	SNPv1:m-Tartaric_acid_NH4Cl	TRUE	TRUE	2024-07-19	WT				TRUE	single_nutrient_perturbation	0
pmg_wt_54	C_m-Tartaric_acid_2	single_nutrient_perturbation	SNPv1	pmg_wt_77;pmg_wt_78	D-Glucose_NH4Cl	m-Tartaric_acid_NH4Cl	2	Escherichia coli K-12 MG1655	MG1655	Batch	No	M9	37	7	m-Tartaric_acid(5)	NH4Cl(1)	O2	Sauer trace element mixture						AVITI	PAIRED	Element Biosciences	2		PRJNA1273304			s3://sbrg-sequencing-files/TSRI AVITI Runs/2024-03-18-TSRI AVITI/2_S2_L001_R1_001.fastq.gz	s3://sbrg-sequencing-files/TSRI AVITI Runs/2024-03-18-TSRI AVITI/2_S2_L001_R2_001.fastq.gz	Jongoh Shin (jos015@ucsd.edu)	Jaemin Sung	TRUE	TRUE	TRUE	SNPv1:m-Tartaric_acid_NH4Cl	TRUE	TRUE	2024-07-19	WT				TRUE	single_nutrient_perturbation	0
pmg_wt_55	C_Maltotriose_1	single_nutrient_perturbation	SNPv1	pmg_wt_77;pmg_wt_78	D-Glucose_NH4Cl	Maltotriose_NH4Cl	1	Escherichia coli K-12 MG1655	MG1655	Batch	No	M9	37	7	Maltotriose(5)	NH4Cl(1)	O2	Sauer trace element mixture				0.547		AVITI	PAIRED	Element Biosciences	2		PRJNA1273304			s3://sbrg-sequencing-files/TSRI AVITI Runs/2024-03-18-TSRI AVITI/3_S3_L001_R1_001.fastq.gz	s3://sbrg-sequencing-files/TSRI AVITI Runs/2024-03-18-TSRI AVITI/3_S3_L001_R2_001.fastq.gz	Jongoh Shin (jos015@ucsd.edu)	Jaemin Sung	TRUE	TRUE	TRUE	SNPv1:Maltotriose_NH4Cl	TRUE	TRUE	2024-07-19	WT				TRUE	single_nutrient_perturbation	0
pmg_wt_56	C_Maltotriose_2	single_nutrient_perturbation	SNPv1	pmg_wt_77;pmg_wt_78	D-Glucose_NH4Cl	Maltotriose_NH4Cl	2	Escherichia coli K-12 MG1655	MG1655	Batch	No	M9	37	7	Maltotriose(5)	NH4Cl(1)	O2	Sauer trace element mixture				0.547		AVITI	PAIRED	Element Biosciences	2		PRJNA1273304			s3://sbrg-sequencing-files/TSRI AVITI Runs/2024-03-18-TSRI AVITI/4_S4_L001_R1_001.fastq.gz	s3://sbrg-sequencing-files/TSRI AVITI Runs/2024-03-18-TSRI AVITI/4_S4_L001_R2_001.fastq.gz	Jongoh Shin (jos015@ucsd.edu)	Jaemin Sung	TRUE	TRUE	TRUE	SNPv1:Maltotriose_NH4Cl	TRUE	TRUE	2024-07-19	WT				TRUE	single_nutrient_perturbation	0
pmg_wt_57	C_Mucic_acid_1	single_nutrient_perturbation	SNPv1	pmg_wt_77;pmg_wt_78	D-Glucose_NH4Cl	Mucic_acid_NH4Cl	1	Escherichia coli K-12 MG1655	MG1655	Batch	No	M9	37	7	Mucic_acid(5)	NH4Cl(1)	O2	Sauer trace element mixture				0.27		AVITI	PAIRED	Element Biosciences	2		PRJNA1273304			s3://sbrg-sequencing-files/TSRI AVITI Runs/2024-03-18-TSRI AVITI/11_S11_L001_R1_001.fastq.gz	s3://sbrg-sequencing-files/TSRI AVITI Runs/2024-03-18-TSRI AVITI/11_S11_L001_R2_001.fastq.gz	Jongoh Shin (jos015@ucsd.edu)	Jaemin Sung	TRUE	TRUE	TRUE	SNPv1:Mucic_acid_NH4Cl	TRUE	TRUE	2024-07-19	WT				TRUE	single_nutrient_perturbation	0
pmg_wt_58	C_Mucic_acid_2	single_nutrient_perturbation	SNPv1	pmg_wt_77;pmg_wt_78	D-Glucose_NH4Cl	Mucic_acid_NH4Cl	2	Escherichia coli K-12 MG1655	MG1655	Batch	No	M9	37	7	Mucic_acid(5)	NH4Cl(1)	O2	Sauer trace element mixture				0.27		AVITI	PAIRED	Element Biosciences	2		PRJNA1273304			s3://sbrg-sequencing-files/TSRI AVITI Runs/2024-03-18-TSRI AVITI/12_S12_L001_R1_001.fastq.gz	s3://sbrg-sequencing-files/TSRI AVITI Runs/2024-03-18-TSRI AVITI/12_S12_L001_R2_001.fastq.gz	Jongoh Shin (jos015@ucsd.edu)	Jaemin Sung	TRUE	TRUE	TRUE	SNPv1:Mucic_acid_NH4Cl	TRUE	TRUE	2024-07-19	WT				TRUE	single_nutrient_perturbation	0
pmg_wt_59	C_Methylpyruvate_1	single_nutrient_perturbation	SNPv1	pmg_wt_77;pmg_wt_78	D-Glucose_NH4Cl	Methylpyruvate_NH4Cl	1	Escherichia coli K-12 MG1655	MG1655	Batch	No	M9	37	7	Methylpyruvate(5)	NH4Cl(1)	O2	Sauer trace element mixture				0.302		AVITI	PAIRED	Element Biosciences	2		PRJNA1273304			s3://sbrg-sequencing-files/TSRI AVITI Runs/2024-03-18-TSRI AVITI/13_S13_L001_R1_001.fastq.gz	s3://sbrg-sequencing-files/TSRI AVITI Runs/2024-03-18-TSRI AVITI/13_S13_L001_R2_001.fastq.gz	Jongoh Shin (jos015@ucsd.edu)	Jaemin Sung	TRUE	TRUE	TRUE	SNPv1:Methylpyruvate_NH4Cl	TRUE	TRUE	2024-07-19	WT				TRUE	single_nutrient_perturbation	0
pmg_wt_60	C_Methylpyruvate_2	single_nutrient_perturbation	SNPv1	pmg_wt_77;pmg_wt_78	D-Glucose_NH4Cl	Methylpyruvate_NH4Cl	2	Escherichia coli K-12 MG1655	MG1655	Batch	No	M9	37	7	Methylpyruvate(5)	NH4Cl(1)	O2	Sauer trace element mixture				0.302		AVITI	PAIRED	Element Biosciences	2		PRJNA1273304			s3://sbrg-sequencing-files/TSRI AVITI Runs/2024-03-18-TSRI AVITI/14_S14_L001_R1_001.fastq.gz	s3://sbrg-sequencing-files/TSRI AVITI Runs/2024-03-18-TSRI AVITI/14_S14_L001_R2_001.fastq.gz	Jongoh Shin (jos015@ucsd.edu)	Jaemin Sung	TRUE	TRUE	TRUE	SNPv1:Methylpyruvate_NH4Cl	TRUE	TRUE	2024-07-19	WT				TRUE	single_nutrient_perturbation	0
pmg_wt_61	C_D-Saccharic_acid_1	single_nutrient_perturbation	SNPv1	pmg_wt_77;pmg_wt_78	D-Glucose_NH4Cl	D-Saccharic_acid_NH4Cl	1	Escherichia coli K-12 MG1655	MG1655	Batch	No	M9	37	7	D-Saccharic_acid(5)	NH4Cl(1)	O2	Sauer trace element mixture				0.512		AVITI	PAIRED	Element Biosciences	2		PRJNA1273304			s3://sbrg-sequencing-files/TSRI AVITI Runs/2024-03-20-TSRI AVITI/01id01_S1_L001_R1_001.fastq.gz	s3://sbrg-sequencing-files/TSRI AVITI Runs/2024-03-20-TSRI AVITI/01id01_S1_L001_R2_001.fastq.gz	Jongoh Shin (jos015@ucsd.edu)	Jaemin Sung	TRUE	TRUE	TRUE	SNPv1:D-Saccharic_acid_NH4Cl	TRUE	TRUE	2024-07-19	WT				TRUE	single_nutrient_perturbation	0
pmg_wt_62	C_D-Saccharic_acid_2	single_nutrient_perturbation	SNPv1	pmg_wt_77;pmg_wt_78	D-Glucose_NH4Cl	D-Saccharic_acid_NH4Cl	2	Escherichia coli K-12 MG1655	MG1655	Batch	No	M9	37	7	D-Saccharic_acid(5)	NH4Cl(1)	O2	Sauer trace element mixture				0.512		AVITI	PAIRED	Element Biosciences	2		PRJNA1273304			s3://sbrg-sequencing-files/TSRI AVITI Runs/2024-03-20-TSRI AVITI/02id02_S2_L001_R1_001.fastq.gz	s3://sbrg-sequencing-files/TSRI AVITI Runs/2024-03-20-TSRI AVITI/02id02_S2_L001_R2_001.fastq.gz	Jongoh Shin (jos015@ucsd.edu)	Jaemin Sung	TRUE	TRUE	TRUE	SNPv1:D-Saccharic_acid_NH4Cl	TRUE	TRUE	2024-07-19	WT				TRUE	single_nutrient_perturbation	0
pmg_wt_63	C_D-Malic_acid_1	single_nutrient_perturbation	SNPv1	pmg_wt_77;pmg_wt_78	D-Glucose_NH4Cl	D-Malic_acid_NH4Cl	1	Escherichia coli K-12 MG1655	MG1655	Batch	No	M9	37	7	D-Malic_acid(5)	NH4Cl(1)	O2	Sauer trace element mixture				0.149		AVITI	PAIRED	Element Biosciences	2		PRJNA1273304			s3://sbrg-sequencing-files/TSRI AVITI Runs/2024-03-18-TSRI AVITI/17_S17_L001_R1_001.fastq.gz	s3://sbrg-sequencing-files/TSRI AVITI Runs/2024-03-18-TSRI AVITI/17_S17_L001_R2_001.fastq.gz	Jongoh Shin (jos015@ucsd.edu)	Jaemin Sung	TRUE	TRUE	TRUE	SNPv1:D-Malic_acid_NH4Cl	TRUE	TRUE	2024-07-19	WT				TRUE	single_nutrient_perturbation	0
pmg_wt_64	C_D-Malic_acid_2	single_nutrient_perturbation	SNPv1	pmg_wt_77;pmg_wt_78	D-Glucose_NH4Cl	D-Malic_acid_NH4Cl	2	Escherichia coli K-12 MG1655	MG1655	Batch	No	M9	37	7	D-Malic_acid(5)	NH4Cl(1)	O2	Sauer trace element mixture				0.149		AVITI	PAIRED	Element Biosciences	2		PRJNA1273304			s3://sbrg-sequencing-files/TSRI AVITI Runs/2024-03-18-TSRI AVITI/18_S18_L001_R1_001.fastq.gz	s3://sbrg-sequencing-files/TSRI AVITI Runs/2024-03-18-TSRI AVITI/18_S18_L001_R2_001.fastq.gz	Jongoh Shin (jos015@ucsd.edu)	Jaemin Sung	TRUE	TRUE	TRUE	SNPv1:D-Malic_acid_NH4Cl	TRUE	TRUE	2024-07-19	WT				TRUE	single_nutrient_perturbation	0
pmg_wt_65	C_L-Lyxose_1	single_nutrient_perturbation	SNPv1	pmg_wt_77;pmg_wt_78	D-Glucose_NH4Cl	L-Lyxose_NH4Cl	1	Escherichia coli K-12 MG1655	MG1655	Batch	No	M9	37	7	L-Lyxose(5)	NH4Cl(1)	O2	Sauer trace element mixture						AVITI	PAIRED	Element Biosciences	2		PRJNA1273304			s3://sbrg-sequencing-files/TSRI AVITI Runs/2024-03-18-TSRI AVITI/9_S9_L001_R1_001.fastq.gz	s3://sbrg-sequencing-files/TSRI AVITI Runs/2024-03-18-TSRI AVITI/9_S9_L001_R2_001.fastq.gz	Jongoh Shin (jos015@ucsd.edu)	Jaemin Sung	TRUE	TRUE	TRUE	SNPv1:L-Lyxose_NH4Cl	TRUE	TRUE	2024-07-19	WT				TRUE	single_nutrient_perturbation	0
pmg_wt_66	C_L-Lyxose_2	single_nutrient_perturbation	SNPv1	pmg_wt_77;pmg_wt_78	D-Glucose_NH4Cl	L-Lyxose_NH4Cl	2	Escherichia coli K-12 MG1655	MG1655	Batch	No	M9	37	7	L-Lyxose(5)	NH4Cl(1)	O2	Sauer trace element mixture						AVITI	PAIRED	Element Biosciences	2		PRJNA1273304			s3://sbrg-sequencing-files/TSRI AVITI Runs/2024-03-18-TSRI AVITI/10_S10_L001_R1_001.fastq.gz	s3://sbrg-sequencing-files/TSRI AVITI Runs/2024-03-18-TSRI AVITI/10_S10_L001_R2_001.fastq.gz	Jongoh Shin (jos015@ucsd.edu)	Jaemin Sung	TRUE	TRUE	TRUE	SNPv1:L-Lyxose_NH4Cl	TRUE	TRUE	2024-07-19	WT				TRUE	single_nutrient_perturbation	0
pmg_wt_67	C_Pyruvic_acid_1	single_nutrient_perturbation	SNPv1	pmg_wt_77;pmg_wt_78	D-Glucose_NH4Cl	Pyruvic_acid_NH4Cl	1	Escherichia coli K-12 MG1655	MG1655	Batch	No	M9	37	7	Pyruvic_acid(5)	NH4Cl(1)	O2	Sauer trace element mixture				0.389		AVITI	PAIRED	Element Biosciences	2		PRJNA1273304			s3://sbrg-sequencing-files/TSRI AVITI Runs/2024-03-20-TSRI AVITI/23id23_S23_L001_R1_001.fastq.gz	s3://sbrg-sequencing-files/TSRI AVITI Runs/2024-03-20-TSRI AVITI/23id23_S23_L001_R2_001.fastq.gz	Jongoh Shin (jos015@ucsd.edu)	Jaemin Sung	TRUE	TRUE	TRUE	SNPv1:Pyruvic_acid_NH4Cl	TRUE	TRUE	2024-07-19	WT				TRUE	single_nutrient_perturbation	0
pmg_wt_68	C_Pyruvic_acid_2	single_nutrient_perturbation	SNPv1	pmg_wt_77;pmg_wt_78	D-Glucose_NH4Cl	Pyruvic_acid_NH4Cl	2	Escherichia coli K-12 MG1655	MG1655	Batch	No	M9	37	7	Pyruvic_acid(5)	NH4Cl(1)	O2	Sauer trace element mixture				0.389		AVITI	PAIRED	Element Biosciences	2		PRJNA1273304			s3://sbrg-sequencing-files/TSRI AVITI Runs/2024-03-20-TSRI AVITI/24id24_S24_L001_R1_001.fastq.gz	s3://sbrg-sequencing-files/TSRI AVITI Runs/2024-03-20-TSRI AVITI/24id24_S24_L001_R2_001.fastq.gz	Jongoh Shin (jos015@ucsd.edu)	Jaemin Sung	TRUE	TRUE	TRUE	SNPv1:Pyruvic_acid_NH4Cl	TRUE	TRUE	2024-07-19	WT				TRUE	single_nutrient_perturbation	0
pmg_wt_69	C_D-Galacturonic_acid_1	single_nutrient_perturbation	SNPv1	pmg_wt_77;pmg_wt_78	D-Glucose_NH4Cl	D-Galacturonic_acid_NH4Cl	1	Escherichia coli K-12 MG1655	MG1655	Batch	No	M9	37	7	D-Galacturonic_acid(5)	NH4Cl(1)	O2	Sauer trace element mixture				0.403		AVITI	PAIRED	Element Biosciences	2		PRJNA1273304			s3://sbrg-sequencing-files/TSRI AVITI Runs/2024-03-18-TSRI AVITI/19_S19_L001_R1_001.fastq.gz	s3://sbrg-sequencing-files/TSRI AVITI Runs/2024-03-18-TSRI AVITI/19_S19_L001_R2_001.fastq.gz	Jongoh Shin (jos015@ucsd.edu)	Jaemin Sung	TRUE	TRUE	TRUE	SNPv1:D-Galacturonic_acid_NH4Cl	TRUE	TRUE	2024-07-19	WT				TRUE	single_nutrient_perturbation	0
pmg_wt_70	C_D-Galacturonic_acid_2	single_nutrient_perturbation	SNPv1	pmg_wt_77;pmg_wt_78	D-Glucose_NH4Cl	D-Galacturonic_acid_NH4Cl	2	Escherichia coli K-12 MG1655	MG1655	Batch	No	M9	37	7	D-Galacturonic_acid(5)	NH4Cl(1)	O2	Sauer trace element mixture				0.403		AVITI	PAIRED	Element Biosciences	2		PRJNA1273304			s3://sbrg-sequencing-files/TSRI AVITI Runs/2024-03-18-TSRI AVITI/20_S20_L001_R1_001.fastq.gz	s3://sbrg-sequencing-files/TSRI AVITI Runs/2024-03-18-TSRI AVITI/20_S20_L001_R2_001.fastq.gz	Jongoh Shin (jos015@ucsd.edu)	Jaemin Sung	TRUE	TRUE	TRUE	SNPv1:D-Galacturonic_acid_NH4Cl	TRUE	TRUE	2024-07-19	WT				TRUE	single_nutrient_perturbation	0
pmg_wt_71	C_N-Acetyl-Neuraminic_acid_1	single_nutrient_perturbation	SNPv1	pmg_wt_77;pmg_wt_78	D-Glucose_NH4Cl	N-Acetyl-Neuraminic_acid_NH4Cl	1	Escherichia coli K-12 MG1655	MG1655	Batch	No	M9	37	7	N-Acetyl-Neuraminic_acid(5)	NH4Cl(1)	O2	Sauer trace element mixture				0.513		AVITI	PAIRED	Element Biosciences	2		PRJNA1273304			s3://sbrg-sequencing-files/TSRI AVITI Runs/2024-03-18-TSRI AVITI/21_S21_L001_R1_001.fastq.gz	s3://sbrg-sequencing-files/TSRI AVITI Runs/2024-03-18-TSRI AVITI/21_S21_L001_R2_001.fastq.gz	Jongoh Shin (jos015@ucsd.edu)	Jaemin Sung	TRUE	TRUE	TRUE	SNPv1:N-Acetyl-Neuraminic_acid_NH4Cl	TRUE	TRUE	2024-07-19	WT				TRUE	single_nutrient_perturbation	0
pmg_wt_72	C_N-Acetyl-Neuraminic_acid_2	single_nutrient_perturbation	SNPv1	pmg_wt_77;pmg_wt_78	D-Glucose_NH4Cl	N-Acetyl-Neuraminic_acid_NH4Cl	2	Escherichia coli K-12 MG1655	MG1655	Batch	No	M9	37	7	N-Acetyl-Neuraminic_acid(5)	NH4Cl(1)	O2	Sauer trace element mixture				0.513		AVITI	PAIRED	Element Biosciences	2		PRJNA1273304			s3://sbrg-sequencing-files/TSRI AVITI Runs/2024-03-18-TSRI AVITI/22_S22_L001_R1_001.fastq.gz	s3://sbrg-sequencing-files/TSRI AVITI Runs/2024-03-18-TSRI AVITI/22_S22_L001_R2_001.fastq.gz	Jongoh Shin (jos015@ucsd.edu)	Jaemin Sung	TRUE	TRUE	TRUE	SNPv1:N-Acetyl-Neuraminic_acid_NH4Cl	TRUE	TRUE	2024-07-19	WT				TRUE	single_nutrient_perturbation	0
pmg_wt_73	C_b-Methyl-D-Galactoside_1	single_nutrient_perturbation	SNPv1	pmg_wt_77;pmg_wt_78	D-Glucose_NH4Cl	b-Methyl-D-Galactoside_NH4Cl	1	Escherichia coli K-12 MG1655	MG1655	Batch	No	M9	37	7	b-Methyl-D-Galactoside(5)	NH4Cl(1)	O2	Sauer trace element mixture				0.342		AVITI	PAIRED	Element Biosciences	2		PRJNA1273304			s3://sbrg-sequencing-files/TSRI AVITI Runs/2024-03-18-TSRI AVITI/23_S23_L001_R1_001.fastq.gz	s3://sbrg-sequencing-files/TSRI AVITI Runs/2024-03-18-TSRI AVITI/23_S23_L001_R2_001.fastq.gz	Jongoh Shin (jos015@ucsd.edu)	Jaemin Sung	TRUE	TRUE	TRUE	SNPv1:b-Methyl-D-Galactoside_NH4Cl	TRUE	TRUE	2024-07-19	WT				TRUE	single_nutrient_perturbation	0
pmg_wt_74	C_b-Methyl-D-Galactoside_2	single_nutrient_perturbation	SNPv1	pmg_wt_77;pmg_wt_78	D-Glucose_NH4Cl	b-Methyl-D-Galactoside_NH4Cl	2	Escherichia coli K-12 MG1655	MG1655	Batch	No	M9	37	7	b-Methyl-D-Galactoside(5)	NH4Cl(1)	O2	Sauer trace element mixture				0.342		AVITI	PAIRED	Element Biosciences	2		PRJNA1273304			s3://sbrg-sequencing-files/TSRI AVITI Runs/2024-03-18-TSRI AVITI/24_S24_L001_R1_001.fastq.gz	s3://sbrg-sequencing-files/TSRI AVITI Runs/2024-03-18-TSRI AVITI/24_S24_L001_R2_001.fastq.gz	Jongoh Shin (jos015@ucsd.edu)	Jaemin Sung	TRUE	TRUE	TRUE	SNPv1:b-Methyl-D-Galactoside_NH4Cl	TRUE	TRUE	2024-07-19	WT				TRUE	single_nutrient_perturbation	0
pmg_wt_75	C_D-Glucosamine_1	single_nutrient_perturbation	SNPv1	pmg_wt_77;pmg_wt_78	D-Glucose_NH4Cl	D-Glucosamine_NH4Cl	1	Escherichia coli K-12 MG1655	MG1655	Batch	No	M9	37	7	D-Glucosamine(5)	NH4Cl(1)	O2	Sauer trace element mixture				0.491		AVITI	PAIRED	Element Biosciences	2		PRJNA1273304			s3://sbrg-sequencing-files/TSRI AVITI Runs/2024-03-20-TSRI AVITI/25id25_S25_L001_R1_001.fastq.gz	s3://sbrg-sequencing-files/TSRI AVITI Runs/2024-03-20-TSRI AVITI/25id25_S25_L001_R2_001.fastq.gz	Jongoh Shin (jos015@ucsd.edu)	Jaemin Sung	TRUE	TRUE	TRUE	SNPv1:D-Glucosamine_NH4Cl	TRUE	TRUE	2024-07-19	WT				TRUE	single_nutrient_perturbation	0
pmg_wt_76	C_D-Glucosamine_2	single_nutrient_perturbation	SNPv1	pmg_wt_77;pmg_wt_78	D-Glucose_NH4Cl	D-Glucosamine_NH4Cl	2	Escherichia coli K-12 MG1655	MG1655	Batch	No	M9	37	7	D-Glucosamine(5)	NH4Cl(1)	O2	Sauer trace element mixture				0.491		AVITI	PAIRED	Element Biosciences	2		PRJNA1273304			s3://sbrg-sequencing-files/TSRI AVITI Runs/2024-03-20-TSRI AVITI/26id26_S26_L001_R1_001.fastq.gz	s3://sbrg-sequencing-files/TSRI AVITI Runs/2024-03-20-TSRI AVITI/26id26_S26_L001_R2_001.fastq.gz	Jongoh Shin (jos015@ucsd.edu)	Jaemin Sung	TRUE	TRUE	TRUE	SNPv1:D-Glucosamine_NH4Cl	TRUE	TRUE	2024-07-19	WT				TRUE	single_nutrient_perturbation	0
pmg_wt_77	C_D-Glucose_1	single_nutrient_perturbation	SNPv1	pmg_wt_77;pmg_wt_78	D-Glucose_NH4Cl	D-Glucose_NH4Cl	1	Escherichia coli K-12 MG1655	MG1655	Batch	No	M9	37	7	D-Glucose(5)	NH4Cl(1)	O2	Sauer trace element mixture				0.739		AVITI	PAIRED	Element Biosciences	2		PRJNA1273304			s3://sbrg-sequencing-files/TSRI AVITI Runs/2024-03-20-TSRI AVITI/27id27_S27_L001_R1_001.fastq.gz	s3://sbrg-sequencing-files/TSRI AVITI Runs/2024-03-20-TSRI AVITI/27id27_S27_L001_R2_001.fastq.gz	Jongoh Shin (jos015@ucsd.edu)	Jaemin Sung	TRUE	TRUE	TRUE	SNPv1:D-Glucose_NH4Cl	TRUE	TRUE	2024-07-19	WT				TRUE	single_nutrient_perturbation	0
pmg_wt_78	C_D-Glucose_2	single_nutrient_perturbation	SNPv1	pmg_wt_77;pmg_wt_78	D-Glucose_NH4Cl	D-Glucose_NH4Cl	2	Escherichia coli K-12 MG1655	MG1655	Batch	No	M9	37	7	D-Glucose(5)	NH4Cl(1)	O2	Sauer trace element mixture				0.739		AVITI	PAIRED	Element Biosciences	2		PRJNA1273304			s3://sbrg-sequencing-files/TSRI AVITI Runs/2024-03-20-TSRI AVITI/28id28_S28_L001_R1_001.fastq.gz	s3://sbrg-sequencing-files/TSRI AVITI Runs/2024-03-20-TSRI AVITI/28id28_S28_L001_R2_001.fastq.gz	Jongoh Shin (jos015@ucsd.edu)	Jaemin Sung	TRUE	TRUE	TRUE	SNPv1:D-Glucose_NH4Cl	TRUE	TRUE	2024-07-19	WT				TRUE	single_nutrient_perturbation	0
pmg_wt_79	C_L-Aspartic_acid_1	single_nutrient_perturbation	SNPv1	pmg_wt_77;pmg_wt_78	D-Glucose_NH4Cl	L-Aspartic_acid_NH4Cl	1	Escherichia coli K-12 MG1655	MG1655	Batch	No	M9	37	7	L-Aspartic_acid(5)	NH4Cl(1)	O2	Sauer trace element mixture				0.271		AVITI	PAIRED	Element Biosciences	2		PRJNA1273304			s3://sbrg-sequencing-files/TSRI AVITI Runs/2024-03-20-TSRI AVITI/29id29_S29_L001_R1_001.fastq.gz	s3://sbrg-sequencing-files/TSRI AVITI Runs/2024-03-20-TSRI AVITI/29id29_S29_L001_R2_001.fastq.gz	Jongoh Shin (jos015@ucsd.edu)	Jaemin Sung	TRUE	TRUE	TRUE	SNPv1:L-Aspartic_acid_NH4Cl	TRUE	TRUE	2024-07-19	WT				TRUE	single_nutrient_perturbation	0
pmg_wt_80	C_L-Aspartic_acid_2	single_nutrient_perturbation	SNPv1	pmg_wt_77;pmg_wt_78	D-Glucose_NH4Cl	L-Aspartic_acid_NH4Cl	2	Escherichia coli K-12 MG1655	MG1655	Batch	No	M9	37	7	L-Aspartic_acid(5)	NH4Cl(1)	O2	Sauer trace element mixture				0.271		AVITI	PAIRED	Element Biosciences	2		PRJNA1273304			s3://sbrg-sequencing-files/TSRI AVITI Runs/2024-03-20-TSRI AVITI/30id30_S30_L001_R1_001.fastq.gz	s3://sbrg-sequencing-files/TSRI AVITI Runs/2024-03-20-TSRI AVITI/30id30_S30_L001_R2_001.fastq.gz	Jongoh Shin (jos015@ucsd.edu)	Jaemin Sung	TRUE	TRUE	TRUE	SNPv1:L-Aspartic_acid_NH4Cl	TRUE	TRUE	2024-07-19	WT				TRUE	single_nutrient_perturbation	0
pmg_wt_81	C_L-Proline_1	single_nutrient_perturbation	SNPv1	pmg_wt_77;pmg_wt_78	D-Glucose_NH4Cl	L-Proline_NH4Cl	1	Escherichia coli K-12 MG1655	MG1655	Batch	No	M9	37	7	L-Proline(5)	NH4Cl(1)	O2	Sauer trace element mixture				0.164		AVITI	PAIRED	Element Biosciences	2		PRJNA1273304			s3://sbrg-sequencing-files/2024-04-23-SBP-AVITI/PAL054_R1.fastq.gz	s3://sbrg-sequencing-files/2024-04-23-SBP-AVITI/PAL054_R2.fastq.gz	Jongoh Shin (jos015@ucsd.edu)	Jaemin Sung	TRUE	TRUE	TRUE	SNPv1:L-Proline_NH4Cl	TRUE	TRUE	2024-07-19	WT				TRUE	single_nutrient_perturbation	0
pmg_wt_82	C_L-Proline_2	single_nutrient_perturbation	SNPv1	pmg_wt_77;pmg_wt_78	D-Glucose_NH4Cl	L-Proline_NH4Cl	2	Escherichia coli K-12 MG1655	MG1655	Batch	No	M9	37	7	L-Proline(5)	NH4Cl(1)	O2	Sauer trace element mixture				0.164		AVITI	PAIRED	Element Biosciences	2		PRJNA1273304			s3://sbrg-sequencing-files/2024-04-23-SBP-AVITI/PAL055_R1.fastq.gz	s3://sbrg-sequencing-files/2024-04-23-SBP-AVITI/PAL055_R2.fastq.gz	Jongoh Shin (jos015@ucsd.edu)	Jaemin Sung	TRUE	TRUE	TRUE	SNPv1:L-Proline_NH4Cl	TRUE	TRUE	2024-07-19	WT				TRUE	single_nutrient_perturbation	0
pmg_wt_83	C_D-Alanine_1	single_nutrient_perturbation	SNPv1	pmg_wt_77;pmg_wt_78	D-Glucose_NH4Cl	D-Alanine_NH4Cl	1	Escherichia coli K-12 MG1655	MG1655	Batch	No	M9	37	7	D-Alanine(5)	NH4Cl(1)	O2	Sauer trace element mixture				0.293		AVITI	PAIRED	Element Biosciences	2		PRJNA1273304			s3://sbrg-sequencing-files/TSRI AVITI Runs/2024-03-20-TSRI AVITI/31id31_S31_L001_R1_001.fastq.gz	s3://sbrg-sequencing-files/TSRI AVITI Runs/2024-03-20-TSRI AVITI/31id31_S31_L001_R2_001.fastq.gz	Jongoh Shin (jos015@ucsd.edu)	Jaemin Sung	TRUE	TRUE	TRUE	SNPv1:D-Alanine_NH4Cl	TRUE	TRUE	2024-07-19	WT				TRUE	single_nutrient_perturbation	0
pmg_wt_84	C_D-Alanine_2	single_nutrient_perturbation	SNPv1	pmg_wt_77;pmg_wt_78	D-Glucose_NH4Cl	D-Alanine_NH4Cl	2	Escherichia coli K-12 MG1655	MG1655	Batch	No	M9	37	7	D-Alanine(5)	NH4Cl(1)	O2	Sauer trace element mixture				0.293		AVITI	PAIRED	Element Biosciences	2		PRJNA1273304			s3://sbrg-sequencing-files/TSRI AVITI Runs/2024-03-20-TSRI AVITI/32id32_S32_L001_R1_001.fastq.gz	s3://sbrg-sequencing-files/TSRI AVITI Runs/2024-03-20-TSRI AVITI/32id32_S32_L001_R2_001.fastq.gz	Jongoh Shin (jos015@ucsd.edu)	Jaemin Sung	TRUE	TRUE	TRUE	SNPv1:D-Alanine_NH4Cl	TRUE	TRUE	2024-07-19	WT				TRUE	single_nutrient_perturbation	0
pmg_wt_85	C_L-Serine_1	single_nutrient_perturbation	SNPv1	pmg_wt_77;pmg_wt_78	D-Glucose_NH4Cl	L-Serine_NH4Cl	1	Escherichia coli K-12 MG1655	MG1655	Batch	No	M9	37	7	L-Serine(5)	NH4Cl(1)	O2	Sauer trace element mixture						AVITI	PAIRED	Element Biosciences	2		PRJNA1273304			s3://sbrg-sequencing-files/TSRI AVITI Runs/2024-03-18-TSRI AVITI/25_S25_L001_R1_001.fastq.gz	s3://sbrg-sequencing-files/TSRI AVITI Runs/2024-03-18-TSRI AVITI/25_S25_L001_R2_001.fastq.gz	Jongoh Shin (jos015@ucsd.edu)	Jaemin Sung	TRUE	TRUE	TRUE	SNPv1:L-Serine_NH4Cl	TRUE	TRUE	2024-07-19	WT				TRUE	single_nutrient_perturbation	0
pmg_wt_86	C_L-Serine_2	single_nutrient_perturbation	SNPv1	pmg_wt_77;pmg_wt_78	D-Glucose_NH4Cl	L-Serine_NH4Cl	2	Escherichia coli K-12 MG1655	MG1655	Batch	No	M9	37	7	L-Serine(5)	NH4Cl(1)	O2	Sauer trace element mixture						AVITI	PAIRED	Element Biosciences	2		PRJNA1273304			s3://sbrg-sequencing-files/TSRI AVITI Runs/2024-03-18-TSRI AVITI/26_S26_L001_R1_001.fastq.gz	s3://sbrg-sequencing-files/TSRI AVITI Runs/2024-03-18-TSRI AVITI/26_S26_L001_R2_001.fastq.gz	Jongoh Shin (jos015@ucsd.edu)	Jaemin Sung	TRUE	TRUE	TRUE	SNPv1:L-Serine_NH4Cl	TRUE	TRUE	2024-07-19	WT				TRUE	single_nutrient_perturbation	0
pmg_wt_87	C_L-Asparagine_1	single_nutrient_perturbation	SNPv1	pmg_wt_77;pmg_wt_78	D-Glucose_NH4Cl	L-Asparagine_NH4Cl	1	Escherichia coli K-12 MG1655	MG1655	Batch	No	M9	37	7	L-Asparagine(5)	NH4Cl(1)	O2	Sauer trace element mixture				0.13		AVITI	PAIRED	Element Biosciences	2		PRJNA1273304			s3://sbrg-sequencing-files/2024-04-23-SBP-AVITI/PAL038_R1.fastq.gz	s3://sbrg-sequencing-files/2024-04-23-SBP-AVITI/PAL038_R2.fastq.gz	Jongoh Shin (jos015@ucsd.edu)	Jaemin Sung	TRUE	TRUE	TRUE	SNPv1:L-Asparagine_NH4Cl	TRUE	TRUE	2024-07-19	WT				TRUE	single_nutrient_perturbation	0
pmg_wt_88	C_L-Asparagine_2	single_nutrient_perturbation	SNPv1	pmg_wt_77;pmg_wt_78	D-Glucose_NH4Cl	L-Asparagine_NH4Cl	2	Escherichia coli K-12 MG1655	MG1655	Batch	No	M9	37	7	L-Asparagine(5)	NH4Cl(1)	O2	Sauer trace element mixture				0.13		AVITI	PAIRED	Element Biosciences	2		PRJNA1273304			s3://sbrg-sequencing-files/2024-04-23-SBP-AVITI/PAL039_R1.fastq.gz	s3://sbrg-sequencing-files/2024-04-23-SBP-AVITI/PAL039_R2.fastq.gz	Jongoh Shin (jos015@ucsd.edu)	Jaemin Sung	TRUE	TRUE	TRUE	SNPv1:L-Asparagine_NH4Cl	TRUE	TRUE	2024-07-19	WT				TRUE	single_nutrient_perturbation	0
pmg_wt_89	C_D-Serine_1	single_nutrient_perturbation	SNPv1	pmg_wt_77;pmg_wt_78	D-Glucose_NH4Cl	D-Serine_NH4Cl	1	Escherichia coli K-12 MG1655	MG1655	Batch	No	M9	37	7	D-Serine(5)	NH4Cl(1)	O2	Sauer trace element mixture				0.326		AVITI	PAIRED	Element Biosciences	2		PRJNA1273304			s3://sbrg-sequencing-files/TSRI AVITI Runs/2024-03-20-TSRI AVITI/33id33_S33_L001_R1_001.fastq.gz	s3://sbrg-sequencing-files/TSRI AVITI Runs/2024-03-20-TSRI AVITI/33id33_S33_L001_R2_001.fastq.gz	Jongoh Shin (jos015@ucsd.edu)	Jaemin Sung	TRUE	TRUE	TRUE	SNPv1:D-Serine_NH4Cl	TRUE	TRUE	2024-07-19	WT				TRUE	single_nutrient_perturbation	0
pmg_wt_90	C_D-Serine_2	single_nutrient_perturbation	SNPv1	pmg_wt_77;pmg_wt_78	D-Glucose_NH4Cl	D-Serine_NH4Cl	2	Escherichia coli K-12 MG1655	MG1655	Batch	No	M9	37	7	D-Serine(5)	NH4Cl(1)	O2	Sauer trace element mixture				0.326		AVITI	PAIRED	Element Biosciences	2		PRJNA1273304			s3://sbrg-sequencing-files/TSRI AVITI Runs/2024-03-20-TSRI AVITI/34id34_S34_L001_R1_001.fastq.gz	s3://sbrg-sequencing-files/TSRI AVITI Runs/2024-03-20-TSRI AVITI/34id34_S34_L001_R2_001.fastq.gz	Jongoh Shin (jos015@ucsd.edu)	Jaemin Sung	TRUE	TRUE	TRUE	SNPv1:D-Serine_NH4Cl	TRUE	TRUE	2024-07-19	WT				TRUE	single_nutrient_perturbation	0
pmg_wt_91	C_Adenosine_1	single_nutrient_perturbation	SNPv1	pmg_wt_77;pmg_wt_78	D-Glucose_NH4Cl	Adenosine_NH4Cl	1	Escherichia coli K-12 MG1655	MG1655	Batch	No	M9	37	7	Adenosine(5)	NH4Cl(1)	O2	Sauer trace element mixture				0.201		AVITI	PAIRED	Element Biosciences	2		PRJNA1273304			s3://sbrg-sequencing-files/2024-04-23-SBP-AVITI/PAL056_R1.fastq.gz	s3://sbrg-sequencing-files/2024-04-23-SBP-AVITI/PAL056_R2.fastq.gz	Jongoh Shin (jos015@ucsd.edu)	Jaemin Sung	TRUE	TRUE	TRUE	SNPv1:Adenosine_NH4Cl	TRUE	TRUE	2024-07-19	WT				TRUE	single_nutrient_perturbation	0
pmg_wt_92	C_Adenosine_2	single_nutrient_perturbation	SNPv1	pmg_wt_77;pmg_wt_78	D-Glucose_NH4Cl	Adenosine_NH4Cl	2	Escherichia coli K-12 MG1655	MG1655	Batch	No	M9	37	7	Adenosine(5)	NH4Cl(1)	O2	Sauer trace element mixture				0.201		AVITI	PAIRED	Element Biosciences	2		PRJNA1273304			s3://sbrg-sequencing-files/2024-04-23-SBP-AVITI/PAL057_R1.fastq.gz	s3://sbrg-sequencing-files/2024-04-23-SBP-AVITI/PAL057_R2.fastq.gz	Jongoh Shin (jos015@ucsd.edu)	Jaemin Sung	TRUE	TRUE	TRUE	SNPv1:Adenosine_NH4Cl	TRUE	TRUE	2024-07-19	WT				TRUE	single_nutrient_perturbation	0
pmg_wt_93	C_Inosine_1	single_nutrient_perturbation	SNPv1	pmg_wt_77;pmg_wt_78	D-Glucose_NH4Cl	Inosine_NH4Cl	1	Escherichia coli K-12 MG1655	MG1655	Batch	No	M9	37	7	Inosine(5)	NH4Cl(1)	O2	Sauer trace element mixture				0.271		AVITI	PAIRED	Element Biosciences	2		PRJNA1273304			s3://sbrg-sequencing-files/2024-04-23-SBP-AVITI/PAL058_R1.fastq.gz	s3://sbrg-sequencing-files/2024-04-23-SBP-AVITI/PAL058_R2.fastq.gz	Jongoh Shin (jos015@ucsd.edu)	Jaemin Sung	TRUE	TRUE	TRUE	SNPv1:Inosine_NH4Cl	TRUE	TRUE	2024-07-19	WT				TRUE	single_nutrient_perturbation	0
pmg_wt_94	C_Inosine_2	single_nutrient_perturbation	SNPv1	pmg_wt_77;pmg_wt_78	D-Glucose_NH4Cl	Inosine_NH4Cl	2	Escherichia coli K-12 MG1655	MG1655	Batch	No	M9	37	7	Inosine(5)	NH4Cl(1)	O2	Sauer trace element mixture				0.271		AVITI	PAIRED	Element Biosciences	2		PRJNA1273304			s3://sbrg-sequencing-files/2024-04-23-SBP-AVITI/PAL059_R1.fastq.gz	s3://sbrg-sequencing-files/2024-04-23-SBP-AVITI/PAL059_R2.fastq.gz	Jongoh Shin (jos015@ucsd.edu)	Jaemin Sung	TRUE	TRUE	TRUE	SNPv1:Inosine_NH4Cl	TRUE	TRUE	2024-07-19	WT				TRUE	single_nutrient_perturbation	0
pmg_wt_95	C_D-Galactose_1	single_nutrient_perturbation	SNPv1	pmg_wt_77;pmg_wt_78	D-Glucose_NH4Cl	D-Galactose_NH4Cl	1	Escherichia coli K-12 MG1655	MG1655	Batch	No	M9	37	7	D-Galactose(5)	NH4Cl(1)	O2	Sauer trace element mixture				0.521		AVITI	PAIRED	Element Biosciences	2		PRJNA1273304			s3://sbrg-sequencing-files/TSRI AVITI Runs/2024-03-20-TSRI AVITI/03id03_S3_L001_R1_001.fastq.gz	s3://sbrg-sequencing-files/TSRI AVITI Runs/2024-03-20-TSRI AVITI/03id03_S3_L001_R2_001.fastq.gz	Jongoh Shin (jos015@ucsd.edu)	Jaemin Sung	TRUE	TRUE	TRUE	SNPv1:D-Galactose_NH4Cl	TRUE	TRUE	2024-07-19	WT				TRUE	single_nutrient_perturbation	0
pmg_wt_96	C_D-Galactose_2	single_nutrient_perturbation	SNPv1	pmg_wt_77;pmg_wt_78	D-Glucose_NH4Cl	D-Galactose_NH4Cl	2	Escherichia coli K-12 MG1655	MG1655	Batch	No	M9	37	7	D-Galactose(5)	NH4Cl(1)	O2	Sauer trace element mixture				0.521		AVITI	PAIRED	Element Biosciences	2		PRJNA1273304			s3://sbrg-sequencing-files/TSRI AVITI Runs/2024-03-20-TSRI AVITI/04id04_S4_L001_R1_001.fastq.gz	s3://sbrg-sequencing-files/TSRI AVITI Runs/2024-03-20-TSRI AVITI/04id04_S4_L001_R2_001.fastq.gz	Jongoh Shin (jos015@ucsd.edu)	Jaemin Sung	TRUE	TRUE	TRUE	SNPv1:D-Galactose_NH4Cl	TRUE	TRUE	2024-07-19	WT				TRUE	single_nutrient_perturbation	0
pmg_wt_97	C_Cytidine_1	single_nutrient_perturbation	SNPv1	pmg_wt_77;pmg_wt_78	D-Glucose_NH4Cl	Cytidine_NH4Cl	1	Escherichia coli K-12 MG1655	MG1655	Batch	No	M9	37	7	Cytidine(5)	NH4Cl(1)	O2	Sauer trace element mixture				0.551		AVITI	PAIRED	Element Biosciences	2		PRJNA1273304			s3://sbrg-sequencing-files/TSRI AVITI Runs/2024-03-20-TSRI AVITI/39id39_S39_L001_R1_001.fastq.gz	s3://sbrg-sequencing-files/TSRI AVITI Runs/2024-03-20-TSRI AVITI/39id39_S39_L001_R2_001.fastq.gz	Jongoh Shin (jos015@ucsd.edu)	Jaemin Sung	TRUE	TRUE	TRUE	SNPv1:Cytidine_NH4Cl	TRUE	TRUE	2024-07-19	WT				TRUE	single_nutrient_perturbation	0
pmg_wt_98	C_Cytidine_2	single_nutrient_perturbation	SNPv1	pmg_wt_77;pmg_wt_78	D-Glucose_NH4Cl	Cytidine_NH4Cl	2	Escherichia coli K-12 MG1655	MG1655	Batch	No	M9	37	7	Cytidine(5)	NH4Cl(1)	O2	Sauer trace element mixture				0.551		AVITI	PAIRED	Element Biosciences	2		PRJNA1273304			s3://sbrg-sequencing-files/TSRI AVITI Runs/2024-03-20-TSRI AVITI/40id40_S40_L001_R1_001.fastq.gz	s3://sbrg-sequencing-files/TSRI AVITI Runs/2024-03-20-TSRI AVITI/40id40_S40_L001_R2_001.fastq.gz	Jongoh Shin (jos015@ucsd.edu)	Jaemin Sung	TRUE	TRUE	TRUE	SNPv1:Cytidine_NH4Cl	TRUE	TRUE	2024-07-19	WT				TRUE	single_nutrient_perturbation	0
pmg_wt_99	C_Uridine_1	single_nutrient_perturbation	SNPv1	pmg_wt_77;pmg_wt_78	D-Glucose_NH4Cl	Uridine_NH4Cl	1	Escherichia coli K-12 MG1655	MG1655	Batch	No	M9	37	7	Uridine(5)	NH4Cl(1)	O2	Sauer trace element mixture				0.291		AVITI	PAIRED	Element Biosciences	2		PRJNA1273304			s3://sbrg-sequencing-files/2024-04-23-SBP-AVITI/PAL040_R1.fastq.gz	s3://sbrg-sequencing-files/2024-04-23-SBP-AVITI/PAL040_R2.fastq.gz	Jongoh Shin (jos015@ucsd.edu)	Jaemin Sung	TRUE	TRUE	TRUE	SNPv1:Uridine_NH4Cl	TRUE	TRUE	2024-07-19	WT				TRUE	single_nutrient_perturbation	0
pmg_wt_100	C_Uridine_2	single_nutrient_perturbation	SNPv1	pmg_wt_77;pmg_wt_78	D-Glucose_NH4Cl	Uridine_NH4Cl	2	Escherichia coli K-12 MG1655	MG1655	Batch	No	M9	37	7	Uridine(5)	NH4Cl(1)	O2	Sauer trace element mixture				0.291		AVITI	PAIRED	Element Biosciences	2		PRJNA1273304			s3://sbrg-sequencing-files/2024-04-23-SBP-AVITI/PAL041_R1.fastq.gz	s3://sbrg-sequencing-files/2024-04-23-SBP-AVITI/PAL041_R2.fastq.gz	Jongoh Shin (jos015@ucsd.edu)	Jaemin Sung	TRUE	TRUE	TRUE	SNPv1:Uridine_NH4Cl	TRUE	TRUE	2024-07-19	WT				TRUE	single_nutrient_perturbation	0
pmg_wt_101	N_L-Ornithine_1	single_nutrient_perturbation	SNPv1	pmg_wt_77;pmg_wt_78	D-Glucose_NH4Cl	Glucose_L-Ornithine	1	Escherichia coli K-12 MG1655	MG1655	Batch	No	M9	37	7	Glucose(5)	L-Ornithine(1)	O2	Sauer trace element mixture				0.163		AVITI	PAIRED	Element Biosciences	2		PRJNA1273304			s3://sbrg-sequencing-files/2024-04-23-SBP-AVITI/PAL042_R1.fastq.gz	s3://sbrg-sequencing-files/2024-04-23-SBP-AVITI/PAL042_R2.fastq.gz	Jongoh Shin (jos015@ucsd.edu)	Jaemin Sung	TRUE	TRUE	TRUE	SNPv1:Glucose_L-Ornithine	TRUE	TRUE	2024-07-19	WT				TRUE	single_nutrient_perturbation	0
pmg_wt_102	N_L-Ornithine_2	single_nutrient_perturbation	SNPv1	pmg_wt_77;pmg_wt_78	D-Glucose_NH4Cl	Glucose_L-Ornithine	2	Escherichia coli K-12 MG1655	MG1655	Batch	No	M9	37	7	Glucose(5)	L-Ornithine(1)	O2	Sauer trace element mixture				0.163		AVITI	PAIRED	Element Biosciences	2		PRJNA1273304			s3://sbrg-sequencing-files/2024-04-23-SBP-AVITI/PAL043_R1.fastq.gz	s3://sbrg-sequencing-files/2024-04-23-SBP-AVITI/PAL043_R2.fastq.gz	Jongoh Shin (jos015@ucsd.edu)	Jaemin Sung	TRUE	TRUE	TRUE	SNPv1:Glucose_L-Ornithine	TRUE	TRUE	2024-07-19	WT				TRUE	single_nutrient_perturbation	0
pmg_wt_103	N_Putrescine_1	single_nutrient_perturbation	SNPv1	pmg_wt_77;pmg_wt_78	D-Glucose_NH4Cl	Glucose_Putrescine	1	Escherichia coli K-12 MG1655	MG1655	Batch	No	M9	37	7	Glucose(5)	Putrescine(1)	O2	Sauer trace element mixture				0.414		AVITI	PAIRED	Element Biosciences	2		PRJNA1273304			s3://sbrg-sequencing-files/TSRI AVITI Runs/2024-03-18-TSRI AVITI/37_S37_L001_R1_001.fastq.gz	s3://sbrg-sequencing-files/TSRI AVITI Runs/2024-03-18-TSRI AVITI/37_S37_L001_R2_001.fastq.gz	Jongoh Shin (jos015@ucsd.edu)	Jaemin Sung	TRUE	TRUE	TRUE	SNPv1:Glucose_Putrescine	TRUE	TRUE	2024-07-19	WT				TRUE	single_nutrient_perturbation	0
pmg_wt_104	N_Putrescine_2	single_nutrient_perturbation	SNPv1	pmg_wt_77;pmg_wt_78	D-Glucose_NH4Cl	Glucose_Putrescine	2	Escherichia coli K-12 MG1655	MG1655	Batch	No	M9	37	7	Glucose(5)	Putrescine(1)	O2	Sauer trace element mixture				0.414		AVITI	PAIRED	Element Biosciences	2		PRJNA1273304			s3://sbrg-sequencing-files/TSRI AVITI Runs/2024-03-18-TSRI AVITI/38_S38_L001_R1_001.fastq.gz	s3://sbrg-sequencing-files/TSRI AVITI Runs/2024-03-18-TSRI AVITI/38_S38_L001_R2_001.fastq.gz	Jongoh Shin (jos015@ucsd.edu)	Jaemin Sung	TRUE	TRUE	TRUE	SNPv1:Glucose_Putrescine	TRUE	TRUE	2024-07-19	WT				TRUE	single_nutrient_perturbation	0
pmg_wt_105	N_N-Acetyl-Neuraminic_acid_1	single_nutrient_perturbation	SNPv1	pmg_wt_77;pmg_wt_78	D-Glucose_NH4Cl	Glucose_N-Acetyl-Neuraminic_acid	1	Escherichia coli K-12 MG1655	MG1655	Batch	No	M9	37	7	Glucose(5)	N-Acetyl-Neuraminic_acid(1)	O2	Sauer trace element mixture				0.372		AVITI	PAIRED	Element Biosciences	2		PRJNA1273304			s3://sbrg-sequencing-files/2024-04-23-SBP-AVITI/PAL044_R1.fastq.gz	s3://sbrg-sequencing-files/2024-04-23-SBP-AVITI/PAL044_R2.fastq.gz	Jongoh Shin (jos015@ucsd.edu)	Jaemin Sung	TRUE	TRUE	TRUE	SNPv1:Glucose_N-Acetyl-Neuraminic_acid	TRUE	TRUE	2024-07-19	WT				TRUE	single_nutrient_perturbation	0
pmg_wt_106	N_N-Acetyl-Neuraminic_acid_2	single_nutrient_perturbation	SNPv1	pmg_wt_77;pmg_wt_78	D-Glucose_NH4Cl	Glucose_N-Acetyl-Neuraminic_acid	2	Escherichia coli K-12 MG1655	MG1655	Batch	No	M9	37	7	Glucose(5)	N-Acetyl-Neuraminic_acid(1)	O2	Sauer trace element mixture				0.372		AVITI	PAIRED	Element Biosciences	2		PRJNA1273304			s3://sbrg-sequencing-files/2024-04-23-SBP-AVITI/PAL045_R1.fastq.gz	s3://sbrg-sequencing-files/2024-04-23-SBP-AVITI/PAL045_R2.fastq.gz	Jongoh Shin (jos015@ucsd.edu)	Jaemin Sung	TRUE	TRUE	TRUE	SNPv1:Glucose_N-Acetyl-Neuraminic_acid	TRUE	TRUE	2024-07-19	WT				TRUE	single_nutrient_perturbation	0
pmg_wt_107	C_D-Trehalose_1	single_nutrient_perturbation	SNPv1	pmg_wt_77;pmg_wt_78	D-Glucose_NH4Cl	D-Trehalose_NH4Cl	1	Escherichia coli K-12 MG1655	MG1655	Batch	No	M9	37	7	D-Trehalose(5)	NH4Cl(1)	O2	Sauer trace element mixture				0.286		AVITI	PAIRED	Element Biosciences	2		PRJNA1273304			s3://sbrg-sequencing-files/TSRI AVITI Runs/2024-03-20-TSRI AVITI/05id05_S5_L001_R1_001.fastq.gz	s3://sbrg-sequencing-files/TSRI AVITI Runs/2024-03-20-TSRI AVITI/05id05_S5_L001_R2_001.fastq.gz	Jongoh Shin (jos015@ucsd.edu)	Jaemin Sung	TRUE	TRUE	TRUE	SNPv1:D-Trehalose_NH4Cl	TRUE	TRUE	2024-07-19	WT				TRUE	single_nutrient_perturbation	0
pmg_wt_108	C_D-Trehalose_2	single_nutrient_perturbation	SNPv1	pmg_wt_77;pmg_wt_78	D-Glucose_NH4Cl	D-Trehalose_NH4Cl	2	Escherichia coli K-12 MG1655	MG1655	Batch	No	M9	37	7	D-Trehalose(5)	NH4Cl(1)	O2	Sauer trace element mixture				0.286		AVITI	PAIRED	Element Biosciences	2		PRJNA1273304			s3://sbrg-sequencing-files/TSRI AVITI Runs/2024-03-20-TSRI AVITI/06id06_S6_L001_R1_001.fastq.gz	s3://sbrg-sequencing-files/TSRI AVITI Runs/2024-03-20-TSRI AVITI/06id06_S6_L001_R2_001.fastq.gz	Jongoh Shin (jos015@ucsd.edu)	Jaemin Sung	TRUE	TRUE	TRUE	SNPv1:D-Trehalose_NH4Cl	TRUE	TRUE	2024-07-19	WT				TRUE	single_nutrient_perturbation	0
pmg_wt_109	N_g-Amino-N-Butyric_acid_1	single_nutrient_perturbation	SNPv1	pmg_wt_77;pmg_wt_78	D-Glucose_NH4Cl	Glucose_g-Amino-N-Butyric_acid	1	Escherichia coli K-12 MG1655	MG1655	Batch	No	M9	37	7	Glucose(5)	g-Amino-N-Butyric_acid(1)	O2	Sauer trace element mixture						AVITI	PAIRED	Element Biosciences	2		PRJNA1273304			s3://sbrg-sequencing-files/TSRI AVITI Runs/2024-03-18-TSRI AVITI/41_S41_L001_R1_001.fastq.gz	s3://sbrg-sequencing-files/TSRI AVITI Runs/2024-03-18-TSRI AVITI/41_S41_L001_R2_001.fastq.gz	Jongoh Shin (jos015@ucsd.edu)	Jaemin Sung	TRUE	TRUE	TRUE	SNPv1:Glucose_g-Amino-N-Butyric_acid	TRUE	TRUE	2024-07-19	WT				TRUE	single_nutrient_perturbation	0
pmg_wt_110	N_g-Amino-N-Butyric_acid_2	single_nutrient_perturbation	SNPv1	pmg_wt_77;pmg_wt_78	D-Glucose_NH4Cl	Glucose_g-Amino-N-Butyric_acid	2	Escherichia coli K-12 MG1655	MG1655	Batch	No	M9	37	7	Glucose(5)	g-Amino-N-Butyric_acid(1)	O2	Sauer trace element mixture						AVITI	PAIRED	Element Biosciences	2		PRJNA1273304			s3://sbrg-sequencing-files/TSRI AVITI Runs/2024-03-18-TSRI AVITI/42_S42_L001_R1_001.fastq.gz	s3://sbrg-sequencing-files/TSRI AVITI Runs/2024-03-18-TSRI AVITI/42_S42_L001_R2_001.fastq.gz	Jongoh Shin (jos015@ucsd.edu)	Jaemin Sung	TRUE	TRUE	TRUE	SNPv1:Glucose_g-Amino-N-Butyric_acid	TRUE	TRUE	2024-07-19	WT				TRUE	single_nutrient_perturbation	0
pmg_wt_111	N_L-Alanine_1	single_nutrient_perturbation	SNPv1	pmg_wt_77;pmg_wt_78	D-Glucose_NH4Cl	Glucose_L-Alanine	1	Escherichia coli K-12 MG1655	MG1655	Batch	No	M9	37	7	Glucose(5)	L-Alanine(1)	O2	Sauer trace element mixture				0.401		AVITI	PAIRED	Element Biosciences	2		PRJNA1273304			s3://sbrg-sequencing-files/2024-04-23-SBP-AVITI/PAL046_R1.fastq.gz	s3://sbrg-sequencing-files/2024-04-23-SBP-AVITI/PAL046_R2.fastq.gz	Jongoh Shin (jos015@ucsd.edu)	Jaemin Sung	TRUE	TRUE	TRUE	SNPv1:Glucose_L-Alanine	TRUE	TRUE	2024-07-19	WT				TRUE	single_nutrient_perturbation	0
pmg_wt_112	N_L-Alanine_2	single_nutrient_perturbation	SNPv1	pmg_wt_77;pmg_wt_78	D-Glucose_NH4Cl	Glucose_L-Alanine	2	Escherichia coli K-12 MG1655	MG1655	Batch	No	M9	37	7	Glucose(5)	L-Alanine(1)	O2	Sauer trace element mixture				0.401		AVITI	PAIRED	Element Biosciences	2		PRJNA1273304			s3://sbrg-sequencing-files/2024-04-23-SBP-AVITI/PAL047_R1.fastq.gz	s3://sbrg-sequencing-files/2024-04-23-SBP-AVITI/PAL047_R2.fastq.gz	Jongoh Shin (jos015@ucsd.edu)	Jaemin Sung	TRUE	TRUE	TRUE	SNPv1:Glucose_L-Alanine	TRUE	TRUE	2024-07-19	WT				TRUE	single_nutrient_perturbation	0
pmg_wt_113	N_L-Arginine_1	single_nutrient_perturbation	SNPv1	pmg_wt_77;pmg_wt_78	D-Glucose_NH4Cl	Glucose_L-Arginine	1	Escherichia coli K-12 MG1655	MG1655	Batch	No	M9	37	7	Glucose(5)	L-Arginine(1)	O2	Sauer trace element mixture				0.245		AVITI	PAIRED	Element Biosciences	2		PRJNA1273304			s3://sbrg-sequencing-files/2024-04-23-SBP-AVITI/PAL048_R1.fastq.gz	s3://sbrg-sequencing-files/2024-04-23-SBP-AVITI/PAL048_R2.fastq.gz	Jongoh Shin (jos015@ucsd.edu)	Jaemin Sung	TRUE	TRUE	TRUE	SNPv1:Glucose_L-Arginine	TRUE	TRUE	2024-07-19	WT				TRUE	single_nutrient_perturbation	0
pmg_wt_114	N_L-Arginine_2	single_nutrient_perturbation	SNPv1	pmg_wt_77;pmg_wt_78	D-Glucose_NH4Cl	Glucose_L-Arginine	2	Escherichia coli K-12 MG1655	MG1655	Batch	No	M9	37	7	Glucose(5)	L-Arginine(1)	O2	Sauer trace element mixture				0.245		AVITI	PAIRED	Element Biosciences	2		PRJNA1273304			s3://sbrg-sequencing-files/2024-04-23-SBP-AVITI/PAL049_R1.fastq.gz	s3://sbrg-sequencing-files/2024-04-23-SBP-AVITI/PAL049_R2.fastq.gz	Jongoh Shin (jos015@ucsd.edu)	Jaemin Sung	TRUE	TRUE	TRUE	SNPv1:Glucose_L-Arginine	TRUE	TRUE	2024-07-19	WT				TRUE	single_nutrient_perturbation	0
pmg_wt_115	N_L-Asparagine_1	single_nutrient_perturbation	SNPv1	pmg_wt_77;pmg_wt_78	D-Glucose_NH4Cl	Glucose_L-Asparagine	1	Escherichia coli K-12 MG1655	MG1655	Batch	No	M9	37	7	Glucose(5)	L-Asparagine(1)	O2	Sauer trace element mixture				0.42		AVITI	PAIRED	Element Biosciences	2		PRJNA1273304			s3://sbrg-sequencing-files/2024-04-23-SBP-AVITI/PAL050_R1.fastq.gz	s3://sbrg-sequencing-files/2024-04-23-SBP-AVITI/PAL050_R2.fastq.gz	Jongoh Shin (jos015@ucsd.edu)	Jaemin Sung	TRUE	TRUE	TRUE	SNPv1:Glucose_L-Asparagine	TRUE	TRUE	2024-07-19	WT				TRUE	single_nutrient_perturbation	0
pmg_wt_116	N_L-Asparagine_2	single_nutrient_perturbation	SNPv1	pmg_wt_77;pmg_wt_78	D-Glucose_NH4Cl	Glucose_L-Asparagine	2	Escherichia coli K-12 MG1655	MG1655	Batch	No	M9	37	7	Glucose(5)	L-Asparagine(1)	O2	Sauer trace element mixture				0.42		AVITI	PAIRED	Element Biosciences	2		PRJNA1273304			s3://sbrg-sequencing-files/2024-04-23-SBP-AVITI/PAL051_R1.fastq.gz	s3://sbrg-sequencing-files/2024-04-23-SBP-AVITI/PAL051_R2.fastq.gz	Jongoh Shin (jos015@ucsd.edu)	Jaemin Sung	TRUE	TRUE	TRUE	SNPv1:Glucose_L-Asparagine	TRUE	TRUE	2024-07-19	WT				TRUE	single_nutrient_perturbation	0
pmg_wt_117	N_L-Aspartic_acid_1	single_nutrient_perturbation	SNPv1	pmg_wt_77;pmg_wt_78	D-Glucose_NH4Cl	Glucose_L-Aspartic_acid	1	Escherichia coli K-12 MG1655	MG1655	Batch	No	M9	37	7	Glucose(5)	L-Aspartic_acid(1)	O2	Sauer trace element mixture				0.283		AVITI	PAIRED	Element Biosciences	2		PRJNA1273304			s3://sbrg-sequencing-files/TSRI AVITI Runs/2024-03-18-TSRI AVITI/27_S27_L001_R1_001.fastq.gz	s3://sbrg-sequencing-files/TSRI AVITI Runs/2024-03-18-TSRI AVITI/27_S27_L001_R2_001.fastq.gz	Jongoh Shin (jos015@ucsd.edu)	Jaemin Sung	TRUE	TRUE	TRUE	SNPv1:Glucose_L-Aspartic_acid	TRUE	TRUE	2024-07-19	WT				TRUE	single_nutrient_perturbation	0
pmg_wt_118	N_L-Aspartic_acid_2	single_nutrient_perturbation	SNPv1	pmg_wt_77;pmg_wt_78	D-Glucose_NH4Cl	Glucose_L-Aspartic_acid	2	Escherichia coli K-12 MG1655	MG1655	Batch	No	M9	37	7	Glucose(5)	L-Aspartic_acid(1)	O2	Sauer trace element mixture				0.283		AVITI	PAIRED	Element Biosciences	2		PRJNA1273304			s3://sbrg-sequencing-files/TSRI AVITI Runs/2024-03-18-TSRI AVITI/28_S28_L001_R1_001.fastq.gz	s3://sbrg-sequencing-files/TSRI AVITI Runs/2024-03-18-TSRI AVITI/28_S28_L001_R2_001.fastq.gz	Jongoh Shin (jos015@ucsd.edu)	Jaemin Sung	TRUE	TRUE	TRUE	SNPv1:Glucose_L-Aspartic_acid	TRUE	TRUE	2024-07-19	WT				TRUE	single_nutrient_perturbation	0
pmg_wt_119	N_L-Cysteine_1	single_nutrient_perturbation	SNPv1	pmg_wt_77;pmg_wt_78	D-Glucose_NH4Cl	Glucose_L-Cysteine	1	Escherichia coli K-12 MG1655	MG1655	Batch	No	M9	37	7	Glucose(5)	L-Cysteine(1)	O2	Sauer trace element mixture						AVITI	PAIRED	Element Biosciences	2		PRJNA1273304			s3://sbrg-sequencing-files/2024-04-23-SBP-AVITI/PAL022_R1.fastq.gz	s3://sbrg-sequencing-files/2024-04-23-SBP-AVITI/PAL022_R2.fastq.gz	Jongoh Shin (jos015@ucsd.edu)	Jaemin Sung	TRUE	TRUE	TRUE	SNPv1:Glucose_L-Cysteine	TRUE	TRUE	2024-07-19	WT				TRUE	single_nutrient_perturbation	0
pmg_wt_120	N_L-Cysteine_2	single_nutrient_perturbation	SNPv1	pmg_wt_77;pmg_wt_78	D-Glucose_NH4Cl	Glucose_L-Cysteine	2	Escherichia coli K-12 MG1655	MG1655	Batch	No	M9	37	7	Glucose(5)	L-Cysteine(1)	O2	Sauer trace element mixture						AVITI	PAIRED	Element Biosciences	2		PRJNA1273304			s3://sbrg-sequencing-files/2024-04-23-SBP-AVITI/PAL023_R1.fastq.gz	s3://sbrg-sequencing-files/2024-04-23-SBP-AVITI/PAL023_R2.fastq.gz	Jongoh Shin (jos015@ucsd.edu)	Jaemin Sung	TRUE	TRUE	TRUE	SNPv1:Glucose_L-Cysteine	TRUE	TRUE	2024-07-19	WT				TRUE	single_nutrient_perturbation	0
pmg_wt_121	N_Glycine_1	single_nutrient_perturbation	SNPv1	pmg_wt_77;pmg_wt_78	D-Glucose_NH4Cl	Glucose_Glycine	1	Escherichia coli K-12 MG1655	MG1655	Batch	No	M9	37	7	Glucose(5)	Glycine(1)	O2	Sauer trace element mixture				0.244		AVITI	PAIRED	Element Biosciences	2		PRJNA1273304			s3://sbrg-sequencing-files/TSRI AVITI Runs/2024-03-18-TSRI AVITI/29_S29_L001_R1_001.fastq.gz	s3://sbrg-sequencing-files/TSRI AVITI Runs/2024-03-18-TSRI AVITI/29_S29_L001_R2_001.fastq.gz	Jongoh Shin (jos015@ucsd.edu)	Jaemin Sung	TRUE	TRUE	TRUE	SNPv1:Glucose_Glycine	TRUE	TRUE	2024-07-19	WT				TRUE	single_nutrient_perturbation	0
pmg_wt_122	N_Glycine_2	single_nutrient_perturbation	SNPv1	pmg_wt_77;pmg_wt_78	D-Glucose_NH4Cl	Glucose_Glycine	2	Escherichia coli K-12 MG1655	MG1655	Batch	No	M9	37	7	Glucose(5)	Glycine(1)	O2	Sauer trace element mixture				0.244		AVITI	PAIRED	Element Biosciences	2		PRJNA1273304			s3://sbrg-sequencing-files/TSRI AVITI Runs/2024-03-18-TSRI AVITI/30_S30_L001_R1_001.fastq.gz	s3://sbrg-sequencing-files/TSRI AVITI Runs/2024-03-18-TSRI AVITI/30_S30_L001_R2_001.fastq.gz	Jongoh Shin (jos015@ucsd.edu)	Jaemin Sung	TRUE	TRUE	TRUE	SNPv1:Glucose_Glycine	TRUE	TRUE	2024-07-19	WT				TRUE	single_nutrient_perturbation	0
pmg_wt_123	N_L-Proline_1	single_nutrient_perturbation	SNPv1	pmg_wt_77;pmg_wt_78	D-Glucose_NH4Cl	Glucose_L-Proline	1	Escherichia coli K-12 MG1655	MG1655	Batch	No	M9	37	7	Glucose(5)	L-Proline(1)	O2	Sauer trace element mixture				0.138		AVITI	PAIRED	Element Biosciences	2		PRJNA1273304			s3://sbrg-sequencing-files/2024-04-23-SBP-AVITI/PAL026_R1.fastq.gz	s3://sbrg-sequencing-files/2024-04-23-SBP-AVITI/PAL026_R2.fastq.gz	Jongoh Shin (jos015@ucsd.edu)	Jaemin Sung	TRUE	TRUE	TRUE	SNPv1:Glucose_L-Proline	TRUE	TRUE	2024-07-19	WT				TRUE	single_nutrient_perturbation	0
pmg_wt_124	N_L-Proline_2	single_nutrient_perturbation	SNPv1	pmg_wt_77;pmg_wt_78	D-Glucose_NH4Cl	Glucose_L-Proline	2	Escherichia coli K-12 MG1655	MG1655	Batch	No	M9	37	7	Glucose(5)	L-Proline(1)	O2	Sauer trace element mixture				0.138		AVITI	PAIRED	Element Biosciences	2		PRJNA1273304			s3://sbrg-sequencing-files/2024-04-23-SBP-AVITI/PAL027_R1.fastq.gz	s3://sbrg-sequencing-files/2024-04-23-SBP-AVITI/PAL027_R2.fastq.gz	Jongoh Shin (jos015@ucsd.edu)	Jaemin Sung	TRUE	TRUE	TRUE	SNPv1:Glucose_L-Proline	TRUE	TRUE	2024-07-19	WT				TRUE	single_nutrient_perturbation	0
pmg_wt_125	C_D-Mannose_1	single_nutrient_perturbation	SNPv1	pmg_wt_77;pmg_wt_78	D-Glucose_NH4Cl	D-Mannose_NH4Cl	1	Escherichia coli K-12 MG1655	MG1655	Batch	No	M9	37	7	D-Mannose(5)	NH4Cl(1)	O2	Sauer trace element mixture				0.421		AVITI	PAIRED	Element Biosciences	2		PRJNA1273304			s3://sbrg-sequencing-files/TSRI AVITI Runs/2024-03-20-TSRI AVITI/07id07_S7_L001_R1_001.fastq.gz	s3://sbrg-sequencing-files/TSRI AVITI Runs/2024-03-20-TSRI AVITI/07id07_S7_L001_R2_001.fastq.gz	Jongoh Shin (jos015@ucsd.edu)	Jaemin Sung	TRUE	TRUE	TRUE	SNPv1:D-Mannose_NH4Cl	TRUE	TRUE	2024-07-19	WT				TRUE	single_nutrient_perturbation	0
pmg_wt_126	C_D-Mannose_2	single_nutrient_perturbation	SNPv1	pmg_wt_77;pmg_wt_78	D-Glucose_NH4Cl	D-Mannose_NH4Cl	2	Escherichia coli K-12 MG1655	MG1655	Batch	No	M9	37	7	D-Mannose(5)	NH4Cl(1)	O2	Sauer trace element mixture				0.421		AVITI	PAIRED	Element Biosciences	2		PRJNA1273304			s3://sbrg-sequencing-files/TSRI AVITI Runs/2024-03-20-TSRI AVITI/08id08_S8_L001_R1_001.fastq.gz	s3://sbrg-sequencing-files/TSRI AVITI Runs/2024-03-20-TSRI AVITI/08id08_S8_L001_R2_001.fastq.gz	Jongoh Shin (jos015@ucsd.edu)	Jaemin Sung	TRUE	TRUE	TRUE	SNPv1:D-Mannose_NH4Cl	TRUE	TRUE	2024-07-19	WT				TRUE	single_nutrient_perturbation	0
pmg_wt_127	N_L-Serine_1	single_nutrient_perturbation	SNPv1	pmg_wt_77;pmg_wt_78	D-Glucose_NH4Cl	Glucose_L-Serine	1	Escherichia coli K-12 MG1655	MG1655	Batch	No	M9	37	7	Glucose(5)	L-Serine(1)	O2	Sauer trace element mixture				0.377		AVITI	PAIRED	Element Biosciences	2		PRJNA1273304			s3://sbrg-sequencing-files/TSRI AVITI Runs/2024-03-18-TSRI AVITI/31_S31_L001_R1_001.fastq.gz	s3://sbrg-sequencing-files/TSRI AVITI Runs/2024-03-18-TSRI AVITI/31_S31_L001_R2_001.fastq.gz	Jongoh Shin (jos015@ucsd.edu)	Jaemin Sung	TRUE	TRUE	TRUE	SNPv1:Glucose_L-Serine	TRUE	TRUE	2024-07-19	WT				TRUE	single_nutrient_perturbation	0
pmg_wt_128	N_L-Serine_2	single_nutrient_perturbation	SNPv1	pmg_wt_77;pmg_wt_78	D-Glucose_NH4Cl	Glucose_L-Serine	2	Escherichia coli K-12 MG1655	MG1655	Batch	No	M9	37	7	Glucose(5)	L-Serine(1)	O2	Sauer trace element mixture				0.377		AVITI	PAIRED	Element Biosciences	2		PRJNA1273304			s3://sbrg-sequencing-files/TSRI AVITI Runs/2024-03-18-TSRI AVITI/32_S32_L001_R1_001.fastq.gz	s3://sbrg-sequencing-files/TSRI AVITI Runs/2024-03-18-TSRI AVITI/32_S32_L001_R2_001.fastq.gz	Jongoh Shin (jos015@ucsd.edu)	Jaemin Sung	TRUE	TRUE	TRUE	SNPv1:Glucose_L-Serine	TRUE	TRUE	2024-07-19	WT				TRUE	single_nutrient_perturbation	0
pmg_wt_129	N_D-Alanine_1	single_nutrient_perturbation	SNPv1	pmg_wt_77;pmg_wt_78	D-Glucose_NH4Cl	Glucose_D-Alanine	1	Escherichia coli K-12 MG1655	MG1655	Batch	No	M9	37	7	Glucose(5)	D-Alanine(1)	O2	Sauer trace element mixture				0.413		AVITI	PAIRED	Element Biosciences	2		PRJNA1273304			s3://sbrg-sequencing-files/TSRI AVITI Runs/2024-03-18-TSRI AVITI/33_S33_L001_R1_001.fastq.gz	s3://sbrg-sequencing-files/TSRI AVITI Runs/2024-03-18-TSRI AVITI/33_S33_L001_R2_001.fastq.gz	Jongoh Shin (jos015@ucsd.edu)	Jaemin Sung	TRUE	TRUE	TRUE	SNPv1:Glucose_D-Alanine	TRUE	TRUE	2024-07-19	WT				TRUE	single_nutrient_perturbation	0
pmg_wt_130	N_D-Alanine_2	single_nutrient_perturbation	SNPv1	pmg_wt_77;pmg_wt_78	D-Glucose_NH4Cl	Glucose_D-Alanine	2	Escherichia coli K-12 MG1655	MG1655	Batch	No	M9	37	7	Glucose(5)	D-Alanine(1)	O2	Sauer trace element mixture				0.413		AVITI	PAIRED	Element Biosciences	2		PRJNA1273304			s3://sbrg-sequencing-files/TSRI AVITI Runs/2024-03-18-TSRI AVITI/34_S34_L001_R1_001.fastq.gz	s3://sbrg-sequencing-files/TSRI AVITI Runs/2024-03-18-TSRI AVITI/34_S34_L001_R2_001.fastq.gz	Jongoh Shin (jos015@ucsd.edu)	Jaemin Sung	TRUE	TRUE	TRUE	SNPv1:Glucose_D-Alanine	TRUE	TRUE	2024-07-19	WT				TRUE	single_nutrient_perturbation	0
pmg_wt_131	N_Adenine_1	single_nutrient_perturbation	SNPv1	pmg_wt_77;pmg_wt_78	D-Glucose_NH4Cl	Glucose_Adenine	1	Escherichia coli K-12 MG1655	MG1655	Batch	No	M9	37	7	Glucose(5)	Adenine(1)	O2	Sauer trace element mixture				0.559		AVITI	PAIRED	Element Biosciences	2		PRJNA1273304			s3://sbrg-sequencing-files/TSRI AVITI Runs/2024-03-18-TSRI AVITI/35_S35_L001_R1_001.fastq.gz	s3://sbrg-sequencing-files/TSRI AVITI Runs/2024-03-18-TSRI AVITI/35_S35_L001_R2_001.fastq.gz	Jongoh Shin (jos015@ucsd.edu)	Jaemin Sung	TRUE	TRUE	TRUE	SNPv1:Glucose_Adenine	TRUE	TRUE	2024-07-19	WT				TRUE	single_nutrient_perturbation	0
pmg_wt_132	N_Adenine_2	single_nutrient_perturbation	SNPv1	pmg_wt_77;pmg_wt_78	D-Glucose_NH4Cl	Glucose_Adenine	2	Escherichia coli K-12 MG1655	MG1655	Batch	No	M9	37	7	Glucose(5)	Adenine(1)	O2	Sauer trace element mixture				0.559		AVITI	PAIRED	Element Biosciences	2		PRJNA1273304			s3://sbrg-sequencing-files/TSRI AVITI Runs/2024-03-18-TSRI AVITI/36_S36_L001_R1_001.fastq.gz	s3://sbrg-sequencing-files/TSRI AVITI Runs/2024-03-18-TSRI AVITI/36_S36_L001_R2_001.fastq.gz	Jongoh Shin (jos015@ucsd.edu)	Jaemin Sung	TRUE	TRUE	TRUE	SNPv1:Glucose_Adenine	TRUE	TRUE	2024-07-19	WT				TRUE	single_nutrient_perturbation	0
pmg_wt_133	N_Adenosine_1	single_nutrient_perturbation	SNPv1	pmg_wt_77;pmg_wt_78	D-Glucose_NH4Cl	Glucose_Adenosine	1	Escherichia coli K-12 MG1655	MG1655	Batch	No	M9	37	7	Glucose(5)	Adenosine(1)	O2	Sauer trace element mixture				0.631		AVITI	PAIRED	Element Biosciences	2		PRJNA1273304			s3://sbrg-sequencing-files/2024-04-23-SBP-AVITI/PAL028_R1.fastq.gz	s3://sbrg-sequencing-files/2024-04-23-SBP-AVITI/PAL028_R2.fastq.gz	Jongoh Shin (jos015@ucsd.edu)	Jaemin Sung	TRUE	TRUE	TRUE	SNPv1:Glucose_Adenosine	TRUE	TRUE	2024-07-19	WT				TRUE	single_nutrient_perturbation	0
pmg_wt_134	N_Adenosine_2	single_nutrient_perturbation	SNPv1	pmg_wt_77;pmg_wt_78	D-Glucose_NH4Cl	Glucose_Adenosine	2	Escherichia coli K-12 MG1655	MG1655	Batch	No	M9	37	7	Glucose(5)	Adenosine(1)	O2	Sauer trace element mixture				0.631		AVITI	PAIRED	Element Biosciences	2		PRJNA1273304			s3://sbrg-sequencing-files/2024-04-23-SBP-AVITI/PAL029_R1.fastq.gz	s3://sbrg-sequencing-files/2024-04-23-SBP-AVITI/PAL029_R2.fastq.gz	Jongoh Shin (jos015@ucsd.edu)	Jaemin Sung	TRUE	TRUE	TRUE	SNPv1:Glucose_Adenosine	TRUE	TRUE	2024-07-19	WT				TRUE	single_nutrient_perturbation	0
pmg_wt_135	N_Cytidine_1	single_nutrient_perturbation	SNPv1	pmg_wt_77;pmg_wt_78	D-Glucose_NH4Cl	Glucose_Cytidine	1	Escherichia coli K-12 MG1655	MG1655	Batch	No	M9	37	7	Glucose(5)	Cytidine(1)	O2	Sauer trace element mixture				0.496		AVITI	PAIRED	Element Biosciences	2		PRJNA1273304			s3://sbrg-sequencing-files/2024-04-23-SBP-AVITI/PAL030_R1.fastq.gz	s3://sbrg-sequencing-files/2024-04-23-SBP-AVITI/PAL030_R2.fastq.gz	Jongoh Shin (jos015@ucsd.edu)	Jaemin Sung	TRUE	TRUE	TRUE	SNPv1:Glucose_Cytidine	TRUE	TRUE	2024-07-19	WT				TRUE	single_nutrient_perturbation	0
pmg_wt_136	N_Cytidine_2	single_nutrient_perturbation	SNPv1	pmg_wt_77;pmg_wt_78	D-Glucose_NH4Cl	Glucose_Cytidine	2	Escherichia coli K-12 MG1655	MG1655	Batch	No	M9	37	7	Glucose(5)	Cytidine(1)	O2	Sauer trace element mixture				0.496		AVITI	PAIRED	Element Biosciences	2		PRJNA1273304			s3://sbrg-sequencing-files/2024-04-23-SBP-AVITI/PAL031_R1.fastq.gz	s3://sbrg-sequencing-files/2024-04-23-SBP-AVITI/PAL031_R2.fastq.gz	Jongoh Shin (jos015@ucsd.edu)	Jaemin Sung	TRUE	TRUE	TRUE	SNPv1:Glucose_Cytidine	TRUE	TRUE	2024-07-19	WT				TRUE	single_nutrient_perturbation	0
pmg_wt_137	N_Cytosine_1	single_nutrient_perturbation	SNPv1	pmg_wt_77;pmg_wt_78	D-Glucose_NH4Cl	Glucose_Cytosine	1	Escherichia coli K-12 MG1655	MG1655	Batch	No	M9	37	7	Glucose(5)	Cytosine(1)	O2	Sauer trace element mixture				0.252		AVITI	PAIRED	Element Biosciences	2		PRJNA1273304			s3://sbrg-sequencing-files/2024-04-23-SBP-AVITI/PAL032_R1.fastq.gz	s3://sbrg-sequencing-files/2024-04-23-SBP-AVITI/PAL032_R2.fastq.gz	Jongoh Shin (jos015@ucsd.edu)	Jaemin Sung	TRUE	TRUE	TRUE	SNPv1:Glucose_Cytosine	TRUE	TRUE	2024-07-19	WT				TRUE	single_nutrient_perturbation	0
pmg_wt_138	N_Cytosine_2	single_nutrient_perturbation	SNPv1	pmg_wt_77;pmg_wt_78	D-Glucose_NH4Cl	Glucose_Cytosine	2	Escherichia coli K-12 MG1655	MG1655	Batch	No	M9	37	7	Glucose(5)	Cytosine(1)	O2	Sauer trace element mixture				0.252		AVITI	PAIRED	Element Biosciences	2		PRJNA1273304			s3://sbrg-sequencing-files/2024-04-23-SBP-AVITI/PAL033_R1.fastq.gz	s3://sbrg-sequencing-files/2024-04-23-SBP-AVITI/PAL033_R2.fastq.gz	Jongoh Shin (jos015@ucsd.edu)	Jaemin Sung	TRUE	TRUE	TRUE	SNPv1:Glucose_Cytosine	TRUE	TRUE	2024-07-19	WT				TRUE	single_nutrient_perturbation	0
pmg_wt_139	N_N-Acetyl-D-Glucosamine_1	single_nutrient_perturbation	SNPv1	pmg_wt_77;pmg_wt_78	D-Glucose_NH4Cl	Glucose_N-Acetyl-D-Glucosamine	1	Escherichia coli K-12 MG1655	MG1655	Batch	No	M9	37	7	Glucose(5)	N-Acetyl-D-Glucosamine(1)	O2	Sauer trace element mixture				0.463		AVITI	PAIRED	Element Biosciences	2		PRJNA1273304			s3://sbrg-sequencing-files/2024-04-23-SBP-AVITI/PAL034_R1.fastq.gz	s3://sbrg-sequencing-files/2024-04-23-SBP-AVITI/PAL034_R2.fastq.gz	Jongoh Shin (jos015@ucsd.edu)	Jaemin Sung	TRUE	TRUE	TRUE	SNPv1:Glucose_N-Acetyl-D-Glucosamine	TRUE	TRUE	2024-07-19	WT				TRUE	single_nutrient_perturbation	0
pmg_wt_140	N_N-Acetyl-D-Glucosamine_2	single_nutrient_perturbation	SNPv1	pmg_wt_77;pmg_wt_78	D-Glucose_NH4Cl	Glucose_N-Acetyl-D-Glucosamine	2	Escherichia coli K-12 MG1655	MG1655	Batch	No	M9	37	7	Glucose(5)	N-Acetyl-D-Glucosamine(1)	O2	Sauer trace element mixture				0.463		AVITI	PAIRED	Element Biosciences	2		PRJNA1273304			s3://sbrg-sequencing-files/2024-04-23-SBP-AVITI/PAL035_R1.fastq.gz	s3://sbrg-sequencing-files/2024-04-23-SBP-AVITI/PAL035_R2.fastq.gz	Jongoh Shin (jos015@ucsd.edu)	Jaemin Sung	TRUE	TRUE	TRUE	SNPv1:Glucose_N-Acetyl-D-Glucosamine	TRUE	TRUE	2024-07-19	WT				TRUE	single_nutrient_perturbation	0
pmg_wt_141	C_Dulcitol_1	single_nutrient_perturbation	SNPv1	pmg_wt_77;pmg_wt_78	D-Glucose_NH4Cl	Dulcitol_NH4Cl	1	Escherichia coli K-12 MG1655	MG1655	Batch	No	M9	37	7	Dulcitol(5)	NH4Cl(1)	O2	Sauer trace element mixture				0.373		AVITI	PAIRED	Element Biosciences	2		PRJNA1273304			s3://sbrg-sequencing-files/TSRI AVITI Runs/2024-03-18-TSRI AVITI/15_S15_L001_R1_001.fastq.gz	s3://sbrg-sequencing-files/TSRI AVITI Runs/2024-03-18-TSRI AVITI/15_S15_L001_R2_001.fastq.gz	Jongoh Shin (jos015@ucsd.edu)	Jaemin Sung	TRUE	TRUE	TRUE	SNPv1:Dulcitol_NH4Cl	TRUE	TRUE	2024-07-19	WT				TRUE	single_nutrient_perturbation	0
pmg_wt_142	C_Dulcitol_2	single_nutrient_perturbation	SNPv1	pmg_wt_77;pmg_wt_78	D-Glucose_NH4Cl	Dulcitol_NH4Cl	2	Escherichia coli K-12 MG1655	MG1655	Batch	No	M9	37	7	Dulcitol(5)	NH4Cl(1)	O2	Sauer trace element mixture				0.373		AVITI	PAIRED	Element Biosciences	2		PRJNA1273304			s3://sbrg-sequencing-files/TSRI AVITI Runs/2024-03-18-TSRI AVITI/16_S16_L001_R1_001.fastq.gz	s3://sbrg-sequencing-files/TSRI AVITI Runs/2024-03-18-TSRI AVITI/16_S16_L001_R2_001.fastq.gz	Jongoh Shin (jos015@ucsd.edu)	Jaemin Sung	TRUE	TRUE	TRUE	SNPv1:Dulcitol_NH4Cl	TRUE	TRUE	2024-07-19	WT				TRUE	single_nutrient_perturbation	0
pmg_wt_143	C_D-Sorbitol_1	single_nutrient_perturbation	SNPv1	pmg_wt_77;pmg_wt_78	D-Glucose_NH4Cl	D-Sorbitol_NH4Cl	1	Escherichia coli K-12 MG1655	MG1655	Batch	No	M9	37	7	D-Sorbitol(5)	NH4Cl(1)	O2	Sauer trace element mixture				0.455		AVITI	PAIRED	Element Biosciences	2		PRJNA1273304			s3://sbrg-sequencing-files/TSRI AVITI Runs/2024-03-20-TSRI AVITI/09id09_S9_L001_R1_001.fastq.gz	s3://sbrg-sequencing-files/TSRI AVITI Runs/2024-03-20-TSRI AVITI/09id09_S9_L001_R2_001.fastq.gz	Jongoh Shin (jos015@ucsd.edu)	Jaemin Sung	TRUE	TRUE	TRUE	SNPv1:D-Sorbitol_NH4Cl	TRUE	TRUE	2024-07-19	WT				TRUE	single_nutrient_perturbation	0
pmg_wt_144	C_D-Sorbitol_2	single_nutrient_perturbation	SNPv1	pmg_wt_77;pmg_wt_78	D-Glucose_NH4Cl	D-Sorbitol_NH4Cl	2	Escherichia coli K-12 MG1655	MG1655	Batch	No	M9	37	7	D-Sorbitol(5)	NH4Cl(1)	O2	Sauer trace element mixture				0.455		AVITI	PAIRED	Element Biosciences	2		PRJNA1273304			s3://sbrg-sequencing-files/TSRI AVITI Runs/2024-03-20-TSRI AVITI/10id10_S10_L001_R1_001.fastq.gz	s3://sbrg-sequencing-files/TSRI AVITI Runs/2024-03-20-TSRI AVITI/10id10_S10_L001_R2_001.fastq.gz	Jongoh Shin (jos015@ucsd.edu)	Jaemin Sung	TRUE	TRUE	TRUE	SNPv1:D-Sorbitol_NH4Cl	TRUE	TRUE	2024-07-19	WT				TRUE	single_nutrient_perturbation	0
pmg_wt_145	Glucose_NH4Cl_1	single_nutrient_perturbation	SNPv2	pmg_wt_145;pmg_wt_146	Glucose_NH4Cl	Glucose_NH4Cl	1	Escherichia coli K-12 MG1655	MG1655	Batch	No	M9	37	7	Glucose(5)	NH4Cl(1)	O2	Sauer trace element mixture						AVITI	PAIRED	Element Biosciences	2		PRJNA1273601			s3://sbrg-sequencing-files/2024-04-23-SBP-AVITI/PAL076_R1.fastq.gz	s3://sbrg-sequencing-files/2024-04-23-SBP-AVITI/PAL076_R2.fastq.gz	Jongoh Shin (jos015@ucsd.edu)	Jaemin Sung	TRUE	TRUE	TRUE	SNPv2:Glucose_NH4Cl	TRUE	TRUE	2024-07-19	WT				TRUE	single_nutrient_perturbation	0
pmg_wt_146	Glucose_NH4Cl_2	single_nutrient_perturbation	SNPv2	pmg_wt_145;pmg_wt_146	Glucose_NH4Cl	Glucose_NH4Cl	2	Escherichia coli K-12 MG1655	MG1655	Batch	No	M9	37	7	Glucose(5)	NH4Cl(1)	O2	Sauer trace element mixture						AVITI	PAIRED	Element Biosciences	2		PRJNA1273601			s3://sbrg-sequencing-files/2024-04-23-SBP-AVITI/PAL077_R1.fastq.gz	s3://sbrg-sequencing-files/2024-04-23-SBP-AVITI/PAL077_R2.fastq.gz	Jongoh Shin (jos015@ucsd.edu)	Jaemin Sung	TRUE	TRUE	TRUE	SNPv2:Glucose_NH4Cl	TRUE	TRUE	2024-07-19	WT				TRUE	single_nutrient_perturbation	0
pmg_wt_147	Supp_Histidine_(2mM)_1	single_nutrient_perturbation	SNPv2	pmg_wt_145;pmg_wt_146	Glucose_NH4Cl	Supp_Histidine_(2mM)	1	Escherichia coli K-12 MG1655	MG1655	Batch	No	M9	37	7	Glucose(5)	NH4Cl(1)	O2	Sauer trace element mixture	Histidine_(2mM)					AVITI	PAIRED	Element Biosciences	2		PRJNA1273601			s3://sbrg-sequencing-files/TSRI AVITI Runs/2024-03-18-Second Library Pool TSRI AVITI/09id09_S9_L001_R1_001.fastq.gz	s3://sbrg-sequencing-files/TSRI AVITI Runs/2024-03-18-Second Library Pool TSRI AVITI/09id09_S9_L001_R2_001.fastq.gz	Jongoh Shin (jos015@ucsd.edu)	Jaemin Sung	TRUE	TRUE	TRUE	SNPv2:Supp_Histidine_(2mM)	TRUE	TRUE	2024-07-19	WT				TRUE	single_nutrient_perturbation	0
pmg_wt_148	Supp_Histidine_(2mM)_2	single_nutrient_perturbation	SNPv2	pmg_wt_145;pmg_wt_146	Glucose_NH4Cl	Supp_Histidine_(2mM)	2	Escherichia coli K-12 MG1655	MG1655	Batch	No	M9	37	7	Glucose(5)	NH4Cl(1)	O2	Sauer trace element mixture	Histidine_(2mM)					AVITI	PAIRED	Element Biosciences	2		PRJNA1273601			s3://sbrg-sequencing-files/TSRI AVITI Runs/2024-03-18-Second Library Pool TSRI AVITI10id10_S10_L001_R1_001.fastq.gz	s3://sbrg-sequencing-files/TSRI AVITI Runs/2024-03-18-Second Library Pool TSRI AVITI/10id10_S10_L001_R2_001.fastq.gz	Jongoh Shin (jos015@ucsd.edu)	Jaemin Sung	TRUE	TRUE	TRUE	SNPv2:Supp_Histidine_(2mM)	TRUE	TRUE	2024-07-19	WT				TRUE	single_nutrient_perturbation	0
pmg_wt_149	Supp_D-Gluconic acid_(10mM)_1	single_nutrient_perturbation	SNPv2	pmg_wt_145;pmg_wt_146	Glucose_NH4Cl	Supp_D-Gluconic acid_(10mM)	1	Escherichia coli K-12 MG1655	MG1655	Batch	No	M9	37	7	Glucose(5)	NH4Cl(1)	O2	Sauer trace element mixture	D-Gluconic acid_(10mM)					AVITI	PAIRED	Element Biosciences	2		PRJNA1273601			s3://sbrg-sequencing-files/2024-04-04-SBP-AVITI/PAL036_R1.fastq.gz	s3://sbrg-sequencing-files/2024-04-04-SBP-AVITI/PAL036_R2.fastq.gz	Jongoh Shin (jos015@ucsd.edu)	Jaemin Sung	TRUE	TRUE	TRUE	SNPv2:Supp_D-Gluconic acid_(10mM)	TRUE	TRUE	2024-07-19	WT				TRUE	single_nutrient_perturbation	0
pmg_wt_150	Supp_D-Gluconic acid_(10mM)_2	single_nutrient_perturbation	SNPv2	pmg_wt_145;pmg_wt_146	Glucose_NH4Cl	Supp_D-Gluconic acid_(10mM)	2	Escherichia coli K-12 MG1655	MG1655	Batch	No	M9	37	7	Glucose(5)	NH4Cl(1)	O2	Sauer trace element mixture	D-Gluconic acid_(10mM)					AVITI	PAIRED	Element Biosciences	2		PRJNA1273601			s3://sbrg-sequencing-files/2024-04-04-SBP-AVITI/PAL035_R1.fastq.gz	s3://sbrg-sequencing-files/2024-04-04-SBP-AVITI/PAL035_R2.fastq.gz	Jongoh Shin (jos015@ucsd.edu)	Jaemin Sung	TRUE	TRUE	TRUE	SNPv2:Supp_D-Gluconic acid_(10mM)	TRUE	TRUE	2024-07-19	WT				TRUE	single_nutrient_perturbation	0
pmg_wt_151	Supp_D-Mannitol_(10mM)_1	single_nutrient_perturbation	SNPv2	pmg_wt_145;pmg_wt_146	Glucose_NH4Cl	Supp_D-Mannitol_(10mM)	1	Escherichia coli K-12 MG1655	MG1655	Batch	No	M9	37	7	Glucose(5)	NH4Cl(1)	O2	Sauer trace element mixture	D-Mannitol_(10mM)					AVITI	PAIRED	Element Biosciences	2		PRJNA1273601			s3://sbrg-sequencing-files/2024-04-04-SBP-AVITI/PAL038_R1.fastq.gz	s3://sbrg-sequencing-files/2024-04-04-SBP-AVITI/PAL038_R2.fastq.gz	Jongoh Shin (jos015@ucsd.edu)	Jaemin Sung	TRUE	TRUE	TRUE	SNPv2:Supp_D-Mannitol_(10mM)	TRUE	TRUE	2024-07-19	WT				TRUE	single_nutrient_perturbation	0
pmg_wt_152	Supp_D-Mannitol_(10mM)_2	single_nutrient_perturbation	SNPv2	pmg_wt_145;pmg_wt_146	Glucose_NH4Cl	Supp_D-Mannitol_(10mM)	2	Escherichia coli K-12 MG1655	MG1655	Batch	No	M9	37	7	Glucose(5)	NH4Cl(1)	O2	Sauer trace element mixture	D-Mannitol_(10mM)					AVITI	PAIRED	Element Biosciences	2		PRJNA1273601			s3://sbrg-sequencing-files/2024-04-04-SBP-AVITI/PAL037_R1.fastq.gz	s3://sbrg-sequencing-files/2024-04-04-SBP-AVITI/PAL037_R2.fastq.gz	Jongoh Shin (jos015@ucsd.edu)	Jaemin Sung	TRUE	TRUE	TRUE	SNPv2:Supp_D-Mannitol_(10mM)	TRUE	TRUE	2024-07-19	WT				TRUE	single_nutrient_perturbation	0
pmg_wt_153	Supp_D-Ribose_(10mM)_1	single_nutrient_perturbation	SNPv2	pmg_wt_145;pmg_wt_146	Glucose_NH4Cl	Supp_D-Ribose_(10mM)	1	Escherichia coli K-12 MG1655	MG1655	Batch	No	M9	37	7	Glucose(5)	NH4Cl(1)	O2	Sauer trace element mixture	D-Ribose_(10mM)					AVITI	PAIRED	Element Biosciences	2		PRJNA1273601			s3://sbrg-sequencing-files/2024-04-23-SBP-AVITI/PAL094_R1.fastq.gz	s3://sbrg-sequencing-files/2024-04-23-SBP-AVITI/PAL094_R2.fastq.gz	Jongoh Shin (jos015@ucsd.edu)	Jaemin Sung	TRUE	TRUE	TRUE	SNPv2:Supp_D-Ribose_(10mM)	TRUE	TRUE	2024-07-19	WT				TRUE	single_nutrient_perturbation	0
pmg_wt_154	Supp_D-Ribose_(10mM)_2	single_nutrient_perturbation	SNPv2	pmg_wt_145;pmg_wt_146	Glucose_NH4Cl	Supp_D-Ribose_(10mM)	2	Escherichia coli K-12 MG1655	MG1655	Batch	No	M9	37	7	Glucose(5)	NH4Cl(1)	O2	Sauer trace element mixture	D-Ribose_(10mM)					AVITI	PAIRED	Element Biosciences	2		PRJNA1273601			s3://sbrg-sequencing-files/2024-04-23-SBP-AVITI/PAL095_R1.fastq.gz	s3://sbrg-sequencing-files/2024-04-23-SBP-AVITI/PAL095_R2.fastq.gz	Jongoh Shin (jos015@ucsd.edu)	Jaemin Sung	TRUE	TRUE	TRUE	SNPv2:Supp_D-Ribose_(10mM)	TRUE	TRUE	2024-07-19	WT				TRUE	single_nutrient_perturbation	0
pmg_wt_155	Supp_Maltose_(10mM)_1	single_nutrient_perturbation	SNPv2	pmg_wt_145;pmg_wt_146	Glucose_NH4Cl	Supp_Maltose_(10mM)	1	Escherichia coli K-12 MG1655	MG1655	Batch	No	M9	37	7	Glucose(5)	NH4Cl(1)	O2	Sauer trace element mixture	Maltose_(10mM)					AVITI	PAIRED	Element Biosciences	2		PRJNA1273601			s3://sbrg-sequencing-files/2024-04-23-SBP-AVITI/PAL096_R1.fastq.gz	s3://sbrg-sequencing-files/2024-04-23-SBP-AVITI/PAL096_R2.fastq.gz	Jongoh Shin (jos015@ucsd.edu)	Jaemin Sung	TRUE	TRUE	TRUE	SNPv2:Supp_Maltose_(10mM)	TRUE	TRUE	2024-07-19	WT				TRUE	single_nutrient_perturbation	0
pmg_wt_156	Supp_Maltose_(10mM)_2	single_nutrient_perturbation	SNPv2	pmg_wt_145;pmg_wt_146	Glucose_NH4Cl	Supp_Maltose_(10mM)	2	Escherichia coli K-12 MG1655	MG1655	Batch	No	M9	37	7	Glucose(5)	NH4Cl(1)	O2	Sauer trace element mixture	Maltose_(10mM)					AVITI	PAIRED	Element Biosciences	2		PRJNA1273601			s3://sbrg-sequencing-files/2024-04-23-SBP-AVITI/PAL097_R1.fastq.gz	s3://sbrg-sequencing-files/2024-04-23-SBP-AVITI/PAL097_R2.fastq.gz	Jongoh Shin (jos015@ucsd.edu)	Jaemin Sung	TRUE	TRUE	TRUE	SNPv2:Supp_Maltose_(10mM)	TRUE	TRUE	2024-07-19	WT				TRUE	single_nutrient_perturbation	0
pmg_wt_157	Supp_D-Melibiose_(10mM)_1	single_nutrient_perturbation	SNPv2	pmg_wt_145;pmg_wt_146	Glucose_NH4Cl	Supp_D-Melibiose_(10mM)	1	Escherichia coli K-12 MG1655	MG1655	Batch	No	M9	37	7	Glucose(5)	NH4Cl(1)	O2	Sauer trace element mixture	D-Melibiose_(10mM)					AVITI	PAIRED	Element Biosciences	2		PRJNA1273601			s3://sbrg-sequencing-files/2024-04-04-SBP-AVITI/PAL040_R1.fastq.gz	s3://sbrg-sequencing-files/2024-04-04-SBP-AVITI/PAL040_R2.fastq.gz	Jongoh Shin (jos015@ucsd.edu)	Jaemin Sung	TRUE	TRUE	TRUE	SNPv2:Supp_D-Melibiose_(10mM)	TRUE	TRUE	2024-07-19	WT				TRUE	single_nutrient_perturbation	0
pmg_wt_158	Supp_D-Melibiose_(10mM)_2	single_nutrient_perturbation	SNPv2	pmg_wt_145;pmg_wt_146	Glucose_NH4Cl	Supp_D-Melibiose_(10mM)	2	Escherichia coli K-12 MG1655	MG1655	Batch	No	M9	37	7	Glucose(5)	NH4Cl(1)	O2	Sauer trace element mixture	D-Melibiose_(10mM)					AVITI	PAIRED	Element Biosciences	2		PRJNA1273601			s3://sbrg-sequencing-files/2024-04-04-SBP-AVITI/PAL039_R1.fastq.gz	s3://sbrg-sequencing-files/2024-04-04-SBP-AVITI/PAL039_R2.fastq.gz	Jongoh Shin (jos015@ucsd.edu)	Jaemin Sung	TRUE	TRUE	TRUE	SNPv2:Supp_D-Melibiose_(10mM)	TRUE	TRUE	2024-07-19	WT				TRUE	single_nutrient_perturbation	0
pmg_wt_159	Supp_Pyruvic acid_(10mM)_1	single_nutrient_perturbation	SNPv2	pmg_wt_145;pmg_wt_146	Glucose_NH4Cl	Supp_Pyruvic acid_(10mM)	1	Escherichia coli K-12 MG1655	MG1655	Batch	No	M9	37	7	Glucose(5)	NH4Cl(1)	O2	Sauer trace element mixture	Pyruvic acid_(10mM)					AVITI	PAIRED	Element Biosciences	2		PRJNA1273601			s3://sbrg-sequencing-files/TSRI AVITI Runs/2024-05-13-TSRI AVITI/PAL066_R1.fastq.gz	s3://sbrg-sequencing-files/TSRI AVITI Runs/2024-05-13-TSRI AVITI/PAL066_R2.fastq.gz	Jongoh Shin (jos015@ucsd.edu)	Jaemin Sung	TRUE	TRUE	TRUE	SNPv2:Supp_Pyruvic acid_(10mM)	TRUE	TRUE	2024-07-19	WT				TRUE	single_nutrient_perturbation	0
pmg_wt_160	Supp_Pyruvic acid_(10mM)_2	single_nutrient_perturbation	SNPv2	pmg_wt_145;pmg_wt_146	Glucose_NH4Cl	Supp_Pyruvic acid_(10mM)	2	Escherichia coli K-12 MG1655	MG1655	Batch	No	M9	37	7	Glucose(5)	NH4Cl(1)	O2	Sauer trace element mixture	Pyruvic acid_(10mM)					AVITI	PAIRED	Element Biosciences	2		PRJNA1273601			s3://sbrg-sequencing-files/TSRI AVITI Runs/2024-05-13-TSRI AVITI/PAL076_R1.fastq.gz	s3://sbrg-sequencing-files/TSRI AVITI Runs/2024-05-13-TSRI AVITI/PAL076_R2.fastq.gz	Jongoh Shin (jos015@ucsd.edu)	Jaemin Sung	TRUE	TRUE	TRUE	SNPv2:Supp_Pyruvic acid_(10mM)	TRUE	TRUE	2024-07-19	WT				TRUE	single_nutrient_perturbation	0
pmg_wt_161	Supp_D-Glucosamine_(10mM)_1	single_nutrient_perturbation	SNPv2	pmg_wt_145;pmg_wt_146	Glucose_NH4Cl	Supp_D-Glucosamine_(10mM)	1	Escherichia coli K-12 MG1655	MG1655	Batch	No	M9	37	7	Glucose(5)	NH4Cl(1)	O2	Sauer trace element mixture	D-Glucosamine_(10mM)					AVITI	PAIRED	Element Biosciences	2		PRJNA1273601			s3://sbrg-sequencing-files/2024-04-04-SBP-AVITI/PAL044_R1.fastq.gz	s3://sbrg-sequencing-files/2024-04-04-SBP-AVITI/PAL044_R2.fastq.gz	Jongoh Shin (jos015@ucsd.edu)	Jaemin Sung	TRUE	TRUE	TRUE	SNPv2:Supp_D-Glucosamine_(10mM)	TRUE	TRUE	2024-07-19	WT				TRUE	single_nutrient_perturbation	0
pmg_wt_162	Supp_D-Glucosamine_(10mM)_2	single_nutrient_perturbation	SNPv2	pmg_wt_145;pmg_wt_146	Glucose_NH4Cl	Supp_D-Glucosamine_(10mM)	2	Escherichia coli K-12 MG1655	MG1655	Batch	No	M9	37	7	Glucose(5)	NH4Cl(1)	O2	Sauer trace element mixture	D-Glucosamine_(10mM)					AVITI	PAIRED	Element Biosciences	2		PRJNA1273601			s3://sbrg-sequencing-files/2024-04-04-SBP-AVITI/PAL043_R1.fastq.gz	s3://sbrg-sequencing-files/2024-04-04-SBP-AVITI/PAL043_R2.fastq.gz	Jongoh Shin (jos015@ucsd.edu)	Jaemin Sung	TRUE	TRUE	TRUE	SNPv2:Supp_D-Glucosamine_(10mM)	TRUE	TRUE	2024-07-19	WT				TRUE	single_nutrient_perturbation	0
pmg_wt_163	Supp_L-Arabinose_(10mM)_1	single_nutrient_perturbation	SNPv2	pmg_wt_145;pmg_wt_146	Glucose_NH4Cl	Supp_L-Arabinose_(10mM)	1	Escherichia coli K-12 MG1655	MG1655	Batch	No	M9	37	7	Glucose(5)	NH4Cl(1)	O2	Sauer trace element mixture	L-Arabinose_(10mM)					AVITI	PAIRED	Element Biosciences	2		PRJNA1273601			s3://sbrg-sequencing-files/2024-06-07-SBP-AVITI/PAL047_R1.fastq.gz	s3://sbrg-sequencing-files/2024-06-07-SBP-AVITI/PAL047_R2.fastq.gz	Jongoh Shin (jos015@ucsd.edu)	Jaemin Sung	TRUE	TRUE	TRUE	SNPv2:Supp_L-Arabinose_(10mM)	TRUE	TRUE	2024-07-19	WT				TRUE	single_nutrient_perturbation	0
pmg_wt_164	Supp_L-Arabinose_(10mM)_2	single_nutrient_perturbation	SNPv2	pmg_wt_145;pmg_wt_146	Glucose_NH4Cl	Supp_L-Arabinose_(10mM)	2	Escherichia coli K-12 MG1655	MG1655	Batch	No	M9	37	7	Glucose(5)	NH4Cl(1)	O2	Sauer trace element mixture	L-Arabinose_(10mM)					AVITI	PAIRED	Element Biosciences	2		PRJNA1273601			s3://sbrg-sequencing-files/2024-06-07-SBP-AVITI/PAL048_R1.fastq.gz	s3://sbrg-sequencing-files/2024-06-07-SBP-AVITI/PAL048_R2.fastq.gz	Jongoh Shin (jos015@ucsd.edu)	Jaemin Sung	TRUE	TRUE	TRUE	SNPv2:Supp_L-Arabinose_(10mM)	TRUE	TRUE	2024-07-19	WT				TRUE	single_nutrient_perturbation	0
pmg_wt_165	Supp_N-Acetyl-D-Glucosamine_(10mM)_1	single_nutrient_perturbation	SNPv2	pmg_wt_145;pmg_wt_146	Glucose_NH4Cl	Supp_N-Acetyl-D-Glucosamine_(10mM)	1	Escherichia coli K-12 MG1655	MG1655	Batch	No	M9	37	7	Glucose(5)	NH4Cl(1)	O2	Sauer trace element mixture	N-Acetyl-D-Glucosamine_(10mM)					AVITI	PAIRED	Element Biosciences	2		PRJNA1273601			s3://sbrg-sequencing-files/2024-04-23-SBP-AVITI/PAL098_R1.fastq.gz	s3://sbrg-sequencing-files/2024-04-23-SBP-AVITI/PAL098_R2.fastq.gz	Jongoh Shin (jos015@ucsd.edu)	Jaemin Sung	TRUE	TRUE	TRUE	SNPv2:Supp_N-Acetyl-D-Glucosamine_(10mM)	TRUE	TRUE	2024-07-19	WT				TRUE	single_nutrient_perturbation	0
pmg_wt_166	Supp_N-Acetyl-D-Glucosamine_(10mM)_2	single_nutrient_perturbation	SNPv2	pmg_wt_145;pmg_wt_146	Glucose_NH4Cl	Supp_N-Acetyl-D-Glucosamine_(10mM)	2	Escherichia coli K-12 MG1655	MG1655	Batch	No	M9	37	7	Glucose(5)	NH4Cl(1)	O2	Sauer trace element mixture	N-Acetyl-D-Glucosamine_(10mM)					AVITI	PAIRED	Element Biosciences	2		PRJNA1273601			s3://sbrg-sequencing-files/2024-04-23-SBP-AVITI/PAL099_R1.fastq.gz	s3://sbrg-sequencing-files/2024-04-23-SBP-AVITI/PAL099_R2.fastq.gz	Jongoh Shin (jos015@ucsd.edu)	Jaemin Sung	TRUE	TRUE	TRUE	SNPv2:Supp_N-Acetyl-D-Glucosamine_(10mM)	TRUE	TRUE	2024-07-19	WT				TRUE	single_nutrient_perturbation	0
pmg_wt_167	Supp_Isoleucine_(2mM)_1	single_nutrient_perturbation	SNPv2	pmg_wt_145;pmg_wt_146	Glucose_NH4Cl	Supp_Isoleucine_(2mM)	1	Escherichia coli K-12 MG1655	MG1655	Batch	No	M9	37	7	Glucose(5)	NH4Cl(1)	O2	Sauer trace element mixture	Isoleucine_(2mM)					AVITI	PAIRED	Element Biosciences	2		PRJNA1273601			s3://sbrg-sequencing-files/TSRI AVITI Runs/2024-03-18-Second Library Pool TSRI AVITI/11id11_S11_L001_R1_001.fastq.gz	s3://sbrg-sequencing-files/TSRI AVITI Runs/2024-03-18-Second Library Pool TSRI AVITI/11id11_S11_L001_R2_001.fastq.gz	Jongoh Shin (jos015@ucsd.edu)	Jaemin Sung	TRUE	TRUE	TRUE	SNPv2:Supp_Isoleucine_(2mM)	TRUE	TRUE	2024-07-19	WT				TRUE	single_nutrient_perturbation	0
pmg_wt_168	Supp_Isoleucine_(2mM)_2	single_nutrient_perturbation	SNPv2	pmg_wt_145;pmg_wt_146	Glucose_NH4Cl	Supp_Isoleucine_(2mM)	2	Escherichia coli K-12 MG1655	MG1655	Batch	No	M9	37	7	Glucose(5)	NH4Cl(1)	O2	Sauer trace element mixture	Isoleucine_(2mM)					AVITI	PAIRED	Element Biosciences	2		PRJNA1273601			s3://sbrg-sequencing-files/TSRI AVITI Runs/2024-03-18-Second Library Pool TSRI AVITI/12id12_S12_L001_R1_001.fastq.gz	s3://sbrg-sequencing-files/TSRI AVITI Runs/2024-03-18-Second Library Pool TSRI AVITI/12id12_S12_L001_R2_001.fastq.gz	Jongoh Shin (jos015@ucsd.edu)	Jaemin Sung	TRUE	TRUE	TRUE	SNPv2:Supp_Isoleucine_(2mM)	TRUE	TRUE	2024-07-19	WT				TRUE	single_nutrient_perturbation	0
pmg_wt_169	Supp_D-Glucose-6-Phosphate_(10mM)_1	single_nutrient_perturbation	SNPv2	pmg_wt_145;pmg_wt_146	Glucose_NH4Cl	Supp_D-Glucose-6-Phosphate_(10mM)	1	Escherichia coli K-12 MG1655	MG1655	Batch	No	M9	37	7	Glucose(5)	NH4Cl(1)	O2	Sauer trace element mixture	D-Glucose-6-Phosphate_(10mM)					AVITI	PAIRED	Element Biosciences	2		PRJNA1273601			s3://sbrg-sequencing-files/2024-04-23-SBP-AVITI/PAL100_R1.fastq.gz	s3://sbrg-sequencing-files/2024-04-23-SBP-AVITI/PAL100_R2.fastq.gz	Jongoh Shin (jos015@ucsd.edu)	Jaemin Sung	TRUE	TRUE	TRUE	SNPv2:Supp_D-Glucose-6-Phosphate_(10mM)	TRUE	TRUE	2024-07-19	WT				TRUE	single_nutrient_perturbation	0
pmg_wt_170	Supp_D-Glucose-6-Phosphate_(10mM)_2	single_nutrient_perturbation	SNPv2	pmg_wt_145;pmg_wt_146	Glucose_NH4Cl	Supp_D-Glucose-6-Phosphate_(10mM)	2	Escherichia coli K-12 MG1655	MG1655	Batch	No	M9	37	7	Glucose(5)	NH4Cl(1)	O2	Sauer trace element mixture	D-Glucose-6-Phosphate_(10mM)					AVITI	PAIRED	Element Biosciences	2		PRJNA1273601			s3://sbrg-sequencing-files/2024-04-23-SBP-AVITI/PAL101_R1.fastq.gz	s3://sbrg-sequencing-files/2024-04-23-SBP-AVITI/PAL101_R2.fastq.gz	Jongoh Shin (jos015@ucsd.edu)	Jaemin Sung	TRUE	TRUE	TRUE	SNPv2:Supp_D-Glucose-6-Phosphate_(10mM)	TRUE	TRUE	2024-07-19	WT				TRUE	single_nutrient_perturbation	0
pmg_wt_171	Supp_DL-Malic acid_(10mM)_1	single_nutrient_perturbation	SNPv2	pmg_wt_145;pmg_wt_146	Glucose_NH4Cl	Supp_DL-Malic acid_(10mM)	1	Escherichia coli K-12 MG1655	MG1655	Batch	No	M9	37	7	Glucose(5)	NH4Cl(1)	O2	Sauer trace element mixture	DL-Malic acid_(10mM)					AVITI	PAIRED	Element Biosciences	2		PRJNA1273601			s3://sbrg-sequencing-files/2024-07-11-SBP-AVITI/PAL026_R1.fastq.gz	s3://sbrg-sequencing-files/2024-07-11-SBP-AVITI/PAL026_R2.fastq.gz	Jongoh Shin (jos015@ucsd.edu)	Jaemin Sung	TRUE	TRUE	TRUE	SNPv2:Supp_DL-Malic acid_(10mM)	TRUE	TRUE	2024-07-19	WT				TRUE	single_nutrient_perturbation	0
pmg_wt_172	Supp_DL-Malic acid_(10mM)_2	single_nutrient_perturbation	SNPv2	pmg_wt_145;pmg_wt_146	Glucose_NH4Cl	Supp_DL-Malic acid_(10mM)	2	Escherichia coli K-12 MG1655	MG1655	Batch	No	M9	37	7	Glucose(5)	NH4Cl(1)	O2	Sauer trace element mixture	DL-Malic acid_(10mM)					AVITI	PAIRED	Element Biosciences	2		PRJNA1273601			s3://sbrg-sequencing-files/2024-07-11-SBP-AVITI/PAL027_R1.fastq.gz	s3://sbrg-sequencing-files/2024-07-11-SBP-AVITI/PAL027_R2.fastq.gz	Jongoh Shin (jos015@ucsd.edu)	Jaemin Sung	TRUE	TRUE	TRUE	SNPv2:Supp_DL-Malic acid_(10mM)	TRUE	TRUE	2024-07-19	WT				TRUE	single_nutrient_perturbation	0
pmg_wt_173	Supp_a-Ketoglutaric acid_(10mM)_1	single_nutrient_perturbation	SNPv2	pmg_wt_145;pmg_wt_146	Glucose_NH4Cl	Supp_a-Ketoglutaric acid_(10mM)	1	Escherichia coli K-12 MG1655	MG1655	Batch	No	M9	37	7	Glucose(5)	NH4Cl(1)	O2	Sauer trace element mixture	a-Ketoglutaric acid_(10mM)					AVITI	PAIRED	Element Biosciences	2		PRJNA1273601			s3://sbrg-sequencing-files/2024-04-04-SBP-AVITI/PAL046_R1.fastq.gz	s3://sbrg-sequencing-files/2024-04-04-SBP-AVITI/PAL046_R2.fastq.gz	Jongoh Shin (jos015@ucsd.edu)	Jaemin Sung	TRUE	TRUE	TRUE	SNPv2:Supp_a-Ketoglutaric acid_(10mM)	TRUE	TRUE	2024-07-19	WT				TRUE	single_nutrient_perturbation	0
pmg_wt_174	Supp_a-Ketoglutaric acid_(10mM)_2	single_nutrient_perturbation	SNPv2	pmg_wt_145;pmg_wt_146	Glucose_NH4Cl	Supp_a-Ketoglutaric acid_(10mM)	2	Escherichia coli K-12 MG1655	MG1655	Batch	No	M9	37	7	Glucose(5)	NH4Cl(1)	O2	Sauer trace element mixture	a-Ketoglutaric acid_(10mM)					AVITI	PAIRED	Element Biosciences	2		PRJNA1273601			s3://sbrg-sequencing-files/2024-04-04-SBP-AVITI/PAL045_R1.fastq.gz	s3://sbrg-sequencing-files/2024-04-04-SBP-AVITI/PAL045_R2.fastq.gz	Jongoh Shin (jos015@ucsd.edu)	Jaemin Sung	TRUE	TRUE	TRUE	SNPv2:Supp_a-Ketoglutaric acid_(10mM)	TRUE	TRUE	2024-07-19	WT				TRUE	single_nutrient_perturbation	0
pmg_wt_175	Supp_m-Tartaric acid_(10mM)_1	single_nutrient_perturbation	SNPv2	pmg_wt_145;pmg_wt_146	Glucose_NH4Cl	Supp_m-Tartaric acid_(10mM)	1	Escherichia coli K-12 MG1655	MG1655	Batch	No	M9	37	7	Glucose(5)	NH4Cl(1)	O2	Sauer trace element mixture	m-Tartaric acid_(10mM)					AVITI	PAIRED	Element Biosciences	2		PRJNA1273601			s3://sbrg-sequencing-files/2024-07-11-SBP-AVITI/PAL034_R1.fastq.gz	s3://sbrg-sequencing-files/2024-07-11-SBP-AVITI/PAL034_R2.fastq.gz	Jongoh Shin (jos015@ucsd.edu)	Jaemin Sung	TRUE	TRUE	TRUE	SNPv2:Supp_m-Tartaric acid_(10mM)	TRUE	TRUE	2024-07-19	WT				TRUE	single_nutrient_perturbation	0
pmg_wt_176	Supp_m-Tartaric acid_(10mM)_2	single_nutrient_perturbation	SNPv2	pmg_wt_145;pmg_wt_146	Glucose_NH4Cl	Supp_m-Tartaric acid_(10mM)	2	Escherichia coli K-12 MG1655	MG1655	Batch	No	M9	37	7	Glucose(5)	NH4Cl(1)	O2	Sauer trace element mixture	m-Tartaric acid_(10mM)					AVITI	PAIRED	Element Biosciences	2		PRJNA1273601			s3://sbrg-sequencing-files/2024-07-11-SBP-AVITI/PAL035_R1.fastq.gz	s3://sbrg-sequencing-files/2024-07-11-SBP-AVITI/PAL035_R2.fastq.gz	Jongoh Shin (jos015@ucsd.edu)	Jaemin Sung	TRUE	TRUE	TRUE	SNPv2:Supp_m-Tartaric acid_(10mM)	TRUE	TRUE	2024-07-19	WT				TRUE	single_nutrient_perturbation	0
pmg_wt_177	Supp_Maltotriose_(10mM)_1	single_nutrient_perturbation	SNPv2	pmg_wt_145;pmg_wt_146	Glucose_NH4Cl	Supp_Maltotriose_(10mM)	1	Escherichia coli K-12 MG1655	MG1655	Batch	No	M9	37	7	Glucose(5)	NH4Cl(1)	O2	Sauer trace element mixture	Maltotriose_(10mM)					AVITI	PAIRED	Element Biosciences	2		PRJNA1273601			s3://sbrg-sequencing-files/2024-06-07-SBP-AVITI/PAL049_R1.fastq.gz	s3://sbrg-sequencing-files/2024-06-07-SBP-AVITI/PAL049_R2.fastq.gz	Jongoh Shin (jos015@ucsd.edu)	Jaemin Sung	TRUE	TRUE	TRUE	SNPv2:Supp_Maltotriose_(10mM)	TRUE	TRUE	2024-07-19	WT				TRUE	single_nutrient_perturbation	0
pmg_wt_178	Supp_Maltotriose_(10mM)_2	single_nutrient_perturbation	SNPv2	pmg_wt_145;pmg_wt_146	Glucose_NH4Cl	Supp_Maltotriose_(10mM)	2	Escherichia coli K-12 MG1655	MG1655	Batch	No	M9	37	7	Glucose(5)	NH4Cl(1)	O2	Sauer trace element mixture	Maltotriose_(10mM)					AVITI	PAIRED	Element Biosciences	2		PRJNA1273601			s3://sbrg-sequencing-files/2024-06-07-SBP-AVITI/PAL050_R1.fastq.gz	s3://sbrg-sequencing-files/2024-06-07-SBP-AVITI/PAL050_R2.fastq.gz	Jongoh Shin (jos015@ucsd.edu)	Jaemin Sung	TRUE	TRUE	TRUE	SNPv2:Supp_Maltotriose_(10mM)	TRUE	TRUE	2024-07-19	WT				TRUE	single_nutrient_perturbation	0
pmg_wt_179	Supp_D-Malic acid_(10mM)_1	single_nutrient_perturbation	SNPv2	pmg_wt_145;pmg_wt_146	Glucose_NH4Cl	Supp_D-Malic acid_(10mM)	1	Escherichia coli K-12 MG1655	MG1655	Batch	No	M9	37	7	Glucose(5)	NH4Cl(1)	O2	Sauer trace element mixture	D-Malic acid_(10mM)					AVITI	PAIRED	Element Biosciences	2		PRJNA1273601			s3://sbrg-sequencing-files/2024-04-04-SBP-AVITI/PAL042_R1.fastq.gz	s3://sbrg-sequencing-files/2024-04-04-SBP-AVITI/PAL042_R2.fastq.gz	Jongoh Shin (jos015@ucsd.edu)	Jaemin Sung	TRUE	TRUE	TRUE	SNPv2:Supp_D-Malic acid_(10mM)	TRUE	TRUE	2024-07-19	WT				TRUE	single_nutrient_perturbation	0
pmg_wt_180	Supp_D-Malic acid_(10mM)_2	single_nutrient_perturbation	SNPv2	pmg_wt_145;pmg_wt_146	Glucose_NH4Cl	Supp_D-Malic acid_(10mM)	2	Escherichia coli K-12 MG1655	MG1655	Batch	No	M9	37	7	Glucose(5)	NH4Cl(1)	O2	Sauer trace element mixture	D-Malic acid_(10mM)					AVITI	PAIRED	Element Biosciences	2		PRJNA1273601			s3://sbrg-sequencing-files/2024-04-04-SBP-AVITI/PAL041_R1.fastq.gz	s3://sbrg-sequencing-files/2024-04-04-SBP-AVITI/PAL041_R2.fastq.gz	Jongoh Shin (jos015@ucsd.edu)	Jaemin Sung	TRUE	TRUE	TRUE	SNPv2:Supp_D-Malic acid_(10mM)	TRUE	TRUE	2024-07-19	WT				TRUE	single_nutrient_perturbation	0
pmg_wt_181	Supp_D-Galacturonic acid_(10mM)_1	single_nutrient_perturbation	SNPv2	pmg_wt_145;pmg_wt_146	Glucose_NH4Cl	Supp_D-Galacturonic acid_(10mM)	1	Escherichia coli K-12 MG1655	MG1655	Batch	No	M9	37	7	Glucose(5)	NH4Cl(1)	O2	Sauer trace element mixture	D-Galacturonic acid_(10mM)					AVITI	PAIRED	Element Biosciences	2		PRJNA1273601			s3://sbrg-sequencing-files/2024-04-04-SBP-AVITI/PAL048_R1.fastq.gz	s3://sbrg-sequencing-files/2024-04-04-SBP-AVITI/PAL048_R2.fastq.gz	Jongoh Shin (jos015@ucsd.edu)	Jaemin Sung	TRUE	TRUE	TRUE	SNPv2:Supp_D-Galacturonic acid_(10mM)	TRUE	TRUE	2024-07-19	WT				TRUE	single_nutrient_perturbation	0
pmg_wt_182	Supp_D-Galacturonic acid_(10mM)_2	single_nutrient_perturbation	SNPv2	pmg_wt_145;pmg_wt_146	Glucose_NH4Cl	Supp_D-Galacturonic acid_(10mM)	2	Escherichia coli K-12 MG1655	MG1655	Batch	No	M9	37	7	Glucose(5)	NH4Cl(1)	O2	Sauer trace element mixture	D-Galacturonic acid_(10mM)					AVITI	PAIRED	Element Biosciences	2		PRJNA1273601			s3://sbrg-sequencing-files/2024-04-04-SBP-AVITI/PAL047_R1.fastq.gz	s3://sbrg-sequencing-files/2024-04-04-SBP-AVITI/PAL047_R2.fastq.gz	Jongoh Shin (jos015@ucsd.edu)	Jaemin Sung	TRUE	TRUE	TRUE	SNPv2:Supp_D-Galacturonic acid_(10mM)	TRUE	TRUE	2024-07-19	WT				TRUE	single_nutrient_perturbation	0
pmg_wt_183	Supp_N-Acetyl-Neuraminic acid_(10mM)_1	single_nutrient_perturbation	SNPv2	pmg_wt_145;pmg_wt_146	Glucose_NH4Cl	Supp_N-Acetyl-Neuraminic acid_(10mM)	1	Escherichia coli K-12 MG1655	MG1655	Batch	No	M9	37	7	Glucose(5)	NH4Cl(1)	O2	Sauer trace element mixture	N-Acetyl-Neuraminic acid_(10mM)					AVITI	PAIRED	Element Biosciences	2		PRJNA1273601			s3://sbrg-sequencing-files/TSRI AVITI Runs/2024-05-13-TSRI AVITI/PAL067_R1.fastq.gz	s3://sbrg-sequencing-files/TSRI AVITI Runs/2024-05-13-TSRI AVITI/PAL067_R2.fastq.gz	Jongoh Shin (jos015@ucsd.edu)	Jaemin Sung	TRUE	TRUE	TRUE	SNPv2:Supp_N-Acetyl-Neuraminic acid_(10mM)	TRUE	TRUE	2024-07-19	WT				TRUE	single_nutrient_perturbation	0
pmg_wt_184	Supp_N-Acetyl-Neuraminic acid_(10mM)_2	single_nutrient_perturbation	SNPv2	pmg_wt_145;pmg_wt_146	Glucose_NH4Cl	Supp_N-Acetyl-Neuraminic acid_(10mM)	2	Escherichia coli K-12 MG1655	MG1655	Batch	No	M9	37	7	Glucose(5)	NH4Cl(1)	O2	Sauer trace element mixture	N-Acetyl-Neuraminic acid_(10mM)					AVITI	PAIRED	Element Biosciences	2		PRJNA1273601			s3://sbrg-sequencing-files/TSRI AVITI Runs/2024-05-13-TSRI AVITI/PAL068_R1.fastq.gz	s3://sbrg-sequencing-files/TSRI AVITI Runs/2024-05-13-TSRI AVITI/PAL068_R2.fastq.gz	Jongoh Shin (jos015@ucsd.edu)	Jaemin Sung	TRUE	TRUE	TRUE	SNPv2:Supp_N-Acetyl-Neuraminic acid_(10mM)	TRUE	TRUE	2024-07-19	WT				TRUE	single_nutrient_perturbation	0
pmg_wt_185	Supp_b-Methyl-D-Galactoside_(10mM)_1	single_nutrient_perturbation	SNPv2	pmg_wt_145;pmg_wt_146	Glucose_NH4Cl	Supp_b-Methyl-D-Galactoside_(10mM)	1	Escherichia coli K-12 MG1655	MG1655	Batch	No	M9	37	7	Glucose(5)	NH4Cl(1)	O2	Sauer trace element mixture	b-Methyl-D-Galactoside_(10mM)					AVITI	PAIRED	Element Biosciences	2		PRJNA1273601			s3://sbrg-sequencing-files/2024-06-07-SBP-AVITI/PAL059_R1.fastq.gz	s3://sbrg-sequencing-files/2024-06-07-SBP-AVITI/PAL059_R2.fastq.gz	Jongoh Shin (jos015@ucsd.edu)	Jaemin Sung	TRUE	TRUE	TRUE	SNPv2:Supp_b-Methyl-D-Galactoside_(10mM)	TRUE	TRUE	2024-07-19	WT				TRUE	single_nutrient_perturbation	0
pmg_wt_186	Supp_b-Methyl-D-Galactoside_(10mM)_2	single_nutrient_perturbation	SNPv2	pmg_wt_145;pmg_wt_146	Glucose_NH4Cl	Supp_b-Methyl-D-Galactoside_(10mM)	2	Escherichia coli K-12 MG1655	MG1655	Batch	No	M9	37	7	Glucose(5)	NH4Cl(1)	O2	Sauer trace element mixture	b-Methyl-D-Galactoside_(10mM)					AVITI	PAIRED	Element Biosciences	2		PRJNA1273601			s3://sbrg-sequencing-files/2024-06-07-SBP-AVITI/PAL060_R1.fastq.gz	s3://sbrg-sequencing-files/2024-06-07-SBP-AVITI/PAL060_R2.fastq.gz	Jongoh Shin (jos015@ucsd.edu)	Jaemin Sung	TRUE	TRUE	TRUE	SNPv2:Supp_b-Methyl-D-Galactoside_(10mM)	TRUE	TRUE	2024-07-19	WT				TRUE	single_nutrient_perturbation	0
pmg_wt_187	Supp_Leucine_(2mM)_1	single_nutrient_perturbation	SNPv2	pmg_wt_145;pmg_wt_146	Glucose_NH4Cl	Supp_Leucine_(2mM)	1	Escherichia coli K-12 MG1655	MG1655	Batch	No	M9	37	7	Glucose(5)	NH4Cl(1)	O2	Sauer trace element mixture	Leucine_(2mM)					AVITI	PAIRED	Element Biosciences	2		PRJNA1273601			s3://sbrg-sequencing-files/2024-06-07-SBP-AVITI/PAL009_R1.fastq.gz	s3://sbrg-sequencing-files/2024-06-07-SBP-AVITI/PAL009_R2.fastq.gz	Jongoh Shin (jos015@ucsd.edu)	Jaemin Sung	TRUE	TRUE	TRUE	SNPv2:Supp_Leucine_(2mM)	TRUE	TRUE	2024-07-19	WT				TRUE	single_nutrient_perturbation	0
pmg_wt_188	Supp_Leucine_(2mM)_2	single_nutrient_perturbation	SNPv2	pmg_wt_145;pmg_wt_146	Glucose_NH4Cl	Supp_Leucine_(2mM)	2	Escherichia coli K-12 MG1655	MG1655	Batch	No	M9	37	7	Glucose(5)	NH4Cl(1)	O2	Sauer trace element mixture	Leucine_(2mM)					AVITI	PAIRED	Element Biosciences	2		PRJNA1273601			s3://sbrg-sequencing-files/2024-06-07-SBP-AVITI/PAL010_R1.fastq.gz	s3://sbrg-sequencing-files/2024-06-07-SBP-AVITI/PAL010_R2.fastq.gz	Jongoh Shin (jos015@ucsd.edu)	Jaemin Sung	TRUE	TRUE	TRUE	SNPv2:Supp_Leucine_(2mM)	TRUE	TRUE	2024-07-19	WT				TRUE	single_nutrient_perturbation	0
pmg_wt_189	Supp_L-Rhamnose_(10mM)_1	single_nutrient_perturbation	SNPv2	pmg_wt_145;pmg_wt_146	Glucose_NH4Cl	Supp_L-Rhamnose_(10mM)	1	Escherichia coli K-12 MG1655	MG1655	Batch	No	M9	37	7	Glucose(5)	NH4Cl(1)	O2	Sauer trace element mixture	L-Rhamnose_(10mM)					AVITI	PAIRED	Element Biosciences	2		PRJNA1273601			s3://sbrg-sequencing-files/2024-04-23-SBP-AVITI/PAL086_R1.fastq.gz	s3://sbrg-sequencing-files/2024-04-23-SBP-AVITI/PAL086_R2.fastq.gz	Jongoh Shin (jos015@ucsd.edu)	Jaemin Sung	TRUE	TRUE	TRUE	SNPv2:Supp_L-Rhamnose_(10mM)	TRUE	TRUE	2024-07-19	WT				TRUE	single_nutrient_perturbation	0
pmg_wt_190	Supp_L-Rhamnose_(10mM)_2	single_nutrient_perturbation	SNPv2	pmg_wt_145;pmg_wt_146	Glucose_NH4Cl	Supp_L-Rhamnose_(10mM)	2	Escherichia coli K-12 MG1655	MG1655	Batch	No	M9	37	7	Glucose(5)	NH4Cl(1)	O2	Sauer trace element mixture	L-Rhamnose_(10mM)					AVITI	PAIRED	Element Biosciences	2		PRJNA1273601			s3://sbrg-sequencing-files/2024-04-23-SBP-AVITI/PAL087_R1.fastq.gz	s3://sbrg-sequencing-files/2024-04-23-SBP-AVITI/PAL087_R2.fastq.gz	Jongoh Shin (jos015@ucsd.edu)	Jaemin Sung	TRUE	TRUE	TRUE	SNPv2:Supp_L-Rhamnose_(10mM)	TRUE	TRUE	2024-07-19	WT				TRUE	single_nutrient_perturbation	0
pmg_wt_191	Supp_a-D-Lactose_(10mM)_1	single_nutrient_perturbation	SNPv2	pmg_wt_145;pmg_wt_146	Glucose_NH4Cl	Supp_a-D-Lactose_(10mM)	1	Escherichia coli K-12 MG1655	MG1655	Batch	No	M9	37	7	Glucose(5)	NH4Cl(1)	O2	Sauer trace element mixture	a-D-Lactose_(10mM)					AVITI	PAIRED	Element Biosciences	2		PRJNA1273601			s3://sbrg-sequencing-files/2024-04-04-SBP-AVITI/PAL052_R1.fastq.gz	s3://sbrg-sequencing-files/2024-04-04-SBP-AVITI/PAL052_R2.fastq.gz	Jongoh Shin (jos015@ucsd.edu)	Jaemin Sung	TRUE	TRUE	TRUE	SNPv2:Supp_a-D-Lactose_(10mM)	TRUE	TRUE	2024-07-19	WT				TRUE	single_nutrient_perturbation	0
pmg_wt_192	Supp_a-D-Lactose_(10mM)_2	single_nutrient_perturbation	SNPv2	pmg_wt_145;pmg_wt_146	Glucose_NH4Cl	Supp_a-D-Lactose_(10mM)	2	Escherichia coli K-12 MG1655	MG1655	Batch	No	M9	37	7	Glucose(5)	NH4Cl(1)	O2	Sauer trace element mixture	a-D-Lactose_(10mM)					AVITI	PAIRED	Element Biosciences	2		PRJNA1273601			s3://sbrg-sequencing-files/2024-04-04-SBP-AVITI/PAL051_R1.fastq.gz	s3://sbrg-sequencing-files/2024-04-04-SBP-AVITI/PAL051_R2.fastq.gz	Jongoh Shin (jos015@ucsd.edu)	Jaemin Sung	TRUE	TRUE	TRUE	SNPv2:Supp_a-D-Lactose_(10mM)	TRUE	TRUE	2024-07-19	WT				TRUE	single_nutrient_perturbation	0
pmg_wt_193	Supp_Methylpyruvate_(10mM)_1	single_nutrient_perturbation	SNPv2	pmg_wt_145;pmg_wt_146	Glucose_NH4Cl	Supp_Methylpyruvate_(10mM)	1	Escherichia coli K-12 MG1655	MG1655	Batch	No	M9	37	7	Glucose(5)	NH4Cl(1)	O2	Sauer trace element mixture	Methylpyruvate_(10mM)					AVITI	PAIRED	Element Biosciences	2		PRJNA1273601			s3://sbrg-sequencing-files/2024-06-07-SBP-AVITI/PAL061_R1.fastq.gz	s3://sbrg-sequencing-files/2024-06-07-SBP-AVITI/PAL061_R2.fastq.gz	Jongoh Shin (jos015@ucsd.edu)	Jaemin Sung	TRUE	TRUE	TRUE	SNPv2:Supp_Methylpyruvate_(10mM)	TRUE	TRUE	2024-07-19	WT				TRUE	single_nutrient_perturbation	0
pmg_wt_194	Supp_Methylpyruvate_(10mM)_2	single_nutrient_perturbation	SNPv2	pmg_wt_145;pmg_wt_146	Glucose_NH4Cl	Supp_Methylpyruvate_(10mM)	2	Escherichia coli K-12 MG1655	MG1655	Batch	No	M9	37	7	Glucose(5)	NH4Cl(1)	O2	Sauer trace element mixture	Methylpyruvate_(10mM)					AVITI	PAIRED	Element Biosciences	2		PRJNA1273601			s3://sbrg-sequencing-files/2024-06-07-SBP-AVITI/PAL062_R1.fastq.gz	s3://sbrg-sequencing-files/2024-06-07-SBP-AVITI/PAL062_R2.fastq.gz	Jongoh Shin (jos015@ucsd.edu)	Jaemin Sung	TRUE	TRUE	TRUE	SNPv2:Supp_Methylpyruvate_(10mM)	TRUE	TRUE	2024-07-19	WT				TRUE	single_nutrient_perturbation	0
pmg_wt_195	Supp_Dulcitol_(10mM)_1	single_nutrient_perturbation	SNPv2	pmg_wt_145;pmg_wt_146	Glucose_NH4Cl	Supp_Dulcitol_(10mM)	1	Escherichia coli K-12 MG1655	MG1655	Batch	No	M9	37	7	Glucose(5)	NH4Cl(1)	O2	Sauer trace element mixture	Dulcitol_(10mM)					AVITI	PAIRED	Element Biosciences	2		PRJNA1273601			s3://sbrg-sequencing-files/2024-04-23-SBP-AVITI/PAL090_R1.fastq.gz	s3://sbrg-sequencing-files/2024-04-23-SBP-AVITI/PAL090_R2.fastq.gz	Jongoh Shin (jos015@ucsd.edu)	Jaemin Sung	TRUE	TRUE	TRUE	SNPv2:Supp_Dulcitol_(10mM)	TRUE	TRUE	2024-07-19	WT				TRUE	single_nutrient_perturbation	0
pmg_wt_196	Supp_Dulcitol_(10mM)_2	single_nutrient_perturbation	SNPv2	pmg_wt_145;pmg_wt_146	Glucose_NH4Cl	Supp_Dulcitol_(10mM)	2	Escherichia coli K-12 MG1655	MG1655	Batch	No	M9	37	7	Glucose(5)	NH4Cl(1)	O2	Sauer trace element mixture	Dulcitol_(10mM)					AVITI	PAIRED	Element Biosciences	2		PRJNA1273601			s3://sbrg-sequencing-files/2024-04-23-SBP-AVITI/PAL091_R1.fastq.gz	s3://sbrg-sequencing-files/2024-04-23-SBP-AVITI/PAL091_R2.fastq.gz	Jongoh Shin (jos015@ucsd.edu)	Jaemin Sung	TRUE	TRUE	TRUE	SNPv2:Supp_Dulcitol_(10mM)	TRUE	TRUE	2024-07-19	WT				TRUE	single_nutrient_perturbation	0
pmg_wt_197	Supp_g-Amino-N-Butyric acid_(10mM)_1	single_nutrient_perturbation	SNPv2	pmg_wt_145;pmg_wt_146	Glucose_NH4Cl	Supp_g-Amino-N-Butyric acid_(10mM)	1	Escherichia coli K-12 MG1655	MG1655	Batch	No	M9	37	7	Glucose(5)	NH4Cl(1)	O2	Sauer trace element mixture	g-Amino-N-Butyric acid_(10mM)					AVITI	PAIRED	Element Biosciences	2		PRJNA1273601			s3://sbrg-sequencing-files/2024-06-07-SBP-AVITI/PAL051_R1.fastq.gz	s3://sbrg-sequencing-files/2024-06-07-SBP-AVITI/PAL051_R2.fastq.gz	Jongoh Shin (jos015@ucsd.edu)	Jaemin Sung	TRUE	TRUE	TRUE	SNPv2:Supp_g-Amino-N-Butyric acid_(10mM)	TRUE	TRUE	2024-07-19	WT				TRUE	single_nutrient_perturbation	0
pmg_wt_198	Supp_g-Amino-N-Butyric acid_(10mM)_2	single_nutrient_perturbation	SNPv2	pmg_wt_145;pmg_wt_146	Glucose_NH4Cl	Supp_g-Amino-N-Butyric acid_(10mM)	2	Escherichia coli K-12 MG1655	MG1655	Batch	No	M9	37	7	Glucose(5)	NH4Cl(1)	O2	Sauer trace element mixture	g-Amino-N-Butyric acid_(10mM)					AVITI	PAIRED	Element Biosciences	2		PRJNA1273601			s3://sbrg-sequencing-files/2024-06-07-SBP-AVITI/PAL052_R1.fastq.gz	s3://sbrg-sequencing-files/2024-06-07-SBP-AVITI/PAL052_R2.fastq.gz	Jongoh Shin (jos015@ucsd.edu)	Jaemin Sung	TRUE	TRUE	TRUE	SNPv2:Supp_g-Amino-N-Butyric acid_(10mM)	TRUE	TRUE	2024-07-19	WT				TRUE	single_nutrient_perturbation	0
pmg_wt_199	Supp_Lysine_(2mM)_1	single_nutrient_perturbation	SNPv2	pmg_wt_145;pmg_wt_146	Glucose_NH4Cl	Supp_Lysine_(2mM)	1	Escherichia coli K-12 MG1655	MG1655	Batch	No	M9	37	7	Glucose(5)	NH4Cl(1)	O2	Sauer trace element mixture	Lysine_(2mM)					AVITI	PAIRED	Element Biosciences	2		PRJNA1273601			s3://sbrg-sequencing-files/TSRI AVITI Runs/2024-03-18-Second Library Pool TSRI AVITI/13id13_S13_L001_R1_001.fastq.gz	s3://sbrg-sequencing-files/TSRI AVITI Runs/2024-03-18-Second Library Pool TSRI AVITI/13id13_S13_L001_R2_001.fastq.gz	Jongoh Shin (jos015@ucsd.edu)	Jaemin Sung	TRUE	TRUE	TRUE	SNPv2:Supp_Lysine_(2mM)	TRUE	TRUE	2024-07-19	WT				TRUE	single_nutrient_perturbation	0
pmg_wt_200	Supp_Lysine_(2mM)_2	single_nutrient_perturbation	SNPv2	pmg_wt_145;pmg_wt_146	Glucose_NH4Cl	Supp_Lysine_(2mM)	2	Escherichia coli K-12 MG1655	MG1655	Batch	No	M9	37	7	Glucose(5)	NH4Cl(1)	O2	Sauer trace element mixture	Lysine_(2mM)					AVITI	PAIRED	Element Biosciences	2		PRJNA1273601			s3://sbrg-sequencing-files/TSRI AVITI Runs/2024-03-18-Second Library Pool TSRI AVITI/14id14_S14_L001_R1_001.fastq.gz	s3://sbrg-sequencing-files/TSRI AVITI Runs/2024-03-18-Second Library Pool TSRI AVITI/14id14_S14_L001_R2_001.fastq.gz	Jongoh Shin (jos015@ucsd.edu)	Jaemin Sung	TRUE	TRUE	TRUE	SNPv2:Supp_Lysine_(2mM)	TRUE	TRUE	2024-07-19	WT				TRUE	single_nutrient_perturbation	0
pmg_wt_201	Supp_Phenylalanine_(2mM)_1	single_nutrient_perturbation	SNPv2	pmg_wt_145;pmg_wt_146	Glucose_NH4Cl	Supp_Phenylalanine_(2mM)	1	Escherichia coli K-12 MG1655	MG1655	Batch	No	M9	37	7	Glucose(5)	NH4Cl(1)	O2	Sauer trace element mixture	Phenylalanine_(2mM)					AVITI	PAIRED	Element Biosciences	2		PRJNA1273601			s3://sbrg-sequencing-files/2024-06-07-SBP-AVITI/PAL012_R1.fastq.gz	s3://sbrg-sequencing-files/2024-06-07-SBP-AVITI/PAL012_R2.fastq.gz	Jongoh Shin (jos015@ucsd.edu)	Jaemin Sung	TRUE	TRUE	TRUE	SNPv2:Supp_Phenylalanine_(2mM)	TRUE	TRUE	2024-07-19	WT				TRUE	single_nutrient_perturbation	0
pmg_wt_202	Supp_Phenylalanine_(2mM)_2	single_nutrient_perturbation	SNPv2	pmg_wt_145;pmg_wt_146	Glucose_NH4Cl	Supp_Phenylalanine_(2mM)	2	Escherichia coli K-12 MG1655	MG1655	Batch	No	M9	37	7	Glucose(5)	NH4Cl(1)	O2	Sauer trace element mixture	Phenylalanine_(2mM)					AVITI	PAIRED	Element Biosciences	2		PRJNA1273601			s3://sbrg-sequencing-files/2024-06-07-SBP-AVITI/PAL013_R1.fastq.gz	s3://sbrg-sequencing-files/2024-06-07-SBP-AVITI/PAL013_R2.fastq.gz	Jongoh Shin (jos015@ucsd.edu)	Jaemin Sung	TRUE	TRUE	TRUE	SNPv2:Supp_Phenylalanine_(2mM)	TRUE	TRUE	2024-07-19	WT				TRUE	single_nutrient_perturbation	0
pmg_wt_203	Supp_Proline_(2mM)_1	single_nutrient_perturbation	SNPv2	pmg_wt_145;pmg_wt_146	Glucose_NH4Cl	Supp_Proline_(2mM)	1	Escherichia coli K-12 MG1655	MG1655	Batch	No	M9	37	7	Glucose(5)	NH4Cl(1)	O2	Sauer trace element mixture	Proline_(2mM)					AVITI	PAIRED	Element Biosciences	2		PRJNA1273601			s3://sbrg-sequencing-files/2024-06-07-SBP-AVITI/PAL014_R1.fastq.gz	s3://sbrg-sequencing-files/2024-06-07-SBP-AVITI/PAL014_R2.fastq.gz	Jongoh Shin (jos015@ucsd.edu)	Jaemin Sung	TRUE	TRUE	TRUE	SNPv2:Supp_Proline_(2mM)	TRUE	TRUE	2024-07-19	WT				TRUE	single_nutrient_perturbation	0
pmg_wt_204	Supp_Proline_(2mM)_2	single_nutrient_perturbation	SNPv2	pmg_wt_145;pmg_wt_146	Glucose_NH4Cl	Supp_Proline_(2mM)	2	Escherichia coli K-12 MG1655	MG1655	Batch	No	M9	37	7	Glucose(5)	NH4Cl(1)	O2	Sauer trace element mixture	Proline_(2mM)					AVITI	PAIRED	Element Biosciences	2		PRJNA1273601			s3://sbrg-sequencing-files/2024-06-07-SBP-AVITI/PAL015_R1.fastq.gz	s3://sbrg-sequencing-files/2024-06-07-SBP-AVITI/PAL015_R2.fastq.gz	Jongoh Shin (jos015@ucsd.edu)	Jaemin Sung	TRUE	TRUE	TRUE	SNPv2:Supp_Proline_(2mM)	TRUE	TRUE	2024-07-19	WT				TRUE	single_nutrient_perturbation	0
pmg_wt_205	Supp_Serine_(2mM)_1	single_nutrient_perturbation	SNPv2	pmg_wt_145;pmg_wt_146	Glucose_NH4Cl	Supp_Serine_(2mM)	1	Escherichia coli K-12 MG1655	MG1655	Batch	No	M9	37	7	Glucose(5)	NH4Cl(1)	O2	Sauer trace element mixture	Serine_(2mM)					AVITI	PAIRED	Element Biosciences	2		PRJNA1273601			s3://sbrg-sequencing-files/2024-06-07-SBP-AVITI/PAL016_R1.fastq.gz	s3://sbrg-sequencing-files/2024-06-07-SBP-AVITI/PAL016_R2.fastq.gz	Jongoh Shin (jos015@ucsd.edu)	Jaemin Sung	TRUE	TRUE	TRUE	SNPv2:Supp_Serine_(2mM)	TRUE	TRUE	2024-07-19	WT				TRUE	single_nutrient_perturbation	0
pmg_wt_206	Supp_Serine_(2mM)_2	single_nutrient_perturbation	SNPv2	pmg_wt_145;pmg_wt_146	Glucose_NH4Cl	Supp_Serine_(2mM)	2	Escherichia coli K-12 MG1655	MG1655	Batch	No	M9	37	7	Glucose(5)	NH4Cl(1)	O2	Sauer trace element mixture	Serine_(2mM)					AVITI	PAIRED	Element Biosciences	2		PRJNA1273601			s3://sbrg-sequencing-files/2024-06-07-SBP-AVITI/PAL017_R1.fastq.gz	s3://sbrg-sequencing-files/2024-06-07-SBP-AVITI/PAL017_R2.fastq.gz	Jongoh Shin (jos015@ucsd.edu)	Jaemin Sung	TRUE	TRUE	TRUE	SNPv2:Supp_Serine_(2mM)	TRUE	TRUE	2024-07-19	WT				TRUE	single_nutrient_perturbation	0
pmg_wt_207	Supp_Threonine_(2mM)_1	single_nutrient_perturbation	SNPv2	pmg_wt_145;pmg_wt_146	Glucose_NH4Cl	Supp_Threonine_(2mM)	1	Escherichia coli K-12 MG1655	MG1655	Batch	No	M9	37	7	Glucose(5)	NH4Cl(1)	O2	Sauer trace element mixture	Threonine_(2mM)					AVITI	PAIRED	Element Biosciences	2		PRJNA1273601			s3://sbrg-sequencing-files/2024-07-11-SBP-AVITI/PAL028_R1.fastq.gz	s3://sbrg-sequencing-files/2024-07-11-SBP-AVITI/PAL028_R2.fastq.gz	Jongoh Shin (jos015@ucsd.edu)	Jaemin Sung	TRUE	TRUE	TRUE	SNPv2:Supp_Threonine_(2mM)	TRUE	TRUE	2024-07-19	WT				TRUE	single_nutrient_perturbation	0
pmg_wt_208	Supp_Threonine_(2mM)_2	single_nutrient_perturbation	SNPv2	pmg_wt_145;pmg_wt_146	Glucose_NH4Cl	Supp_Threonine_(2mM)	2	Escherichia coli K-12 MG1655	MG1655	Batch	No	M9	37	7	Glucose(5)	NH4Cl(1)	O2	Sauer trace element mixture	Threonine_(2mM)					AVITI	PAIRED	Element Biosciences	2		PRJNA1273601			s3://sbrg-sequencing-files/2024-07-11-SBP-AVITI/PAL029_R1.fastq.gz	s3://sbrg-sequencing-files/2024-07-11-SBP-AVITI/PAL029_R2.fastq.gz	Jongoh Shin (jos015@ucsd.edu)	Jaemin Sung	TRUE	TRUE	TRUE	SNPv2:Supp_Threonine_(2mM)	TRUE	TRUE	2024-07-19	WT				TRUE	single_nutrient_perturbation	0
pmg_wt_209	Supp_Tryptophan_(2mM)_1	single_nutrient_perturbation	SNPv2	pmg_wt_145;pmg_wt_146	Glucose_NH4Cl	Supp_Tryptophan_(2mM)	1	Escherichia coli K-12 MG1655	MG1655	Batch	No	M9	37	7	Glucose(5)	NH4Cl(1)	O2	Sauer trace element mixture	Tryptophan_(2mM)					AVITI	PAIRED	Element Biosciences	2		PRJNA1273601			s3://sbrg-sequencing-files/2024-06-07-SBP-AVITI/PAL020_R1.fastq.gz	s3://sbrg-sequencing-files/2024-06-07-SBP-AVITI/PAL020_R2.fastq.gz	Jongoh Shin (jos015@ucsd.edu)	Jaemin Sung	TRUE	TRUE	TRUE	SNPv2:Supp_Tryptophan_(2mM)	TRUE	TRUE	2024-07-19	WT				TRUE	single_nutrient_perturbation	0
pmg_wt_210	Supp_Tryptophan_(2mM)_2	single_nutrient_perturbation	SNPv2	pmg_wt_145;pmg_wt_146	Glucose_NH4Cl	Supp_Tryptophan_(2mM)	2	Escherichia coli K-12 MG1655	MG1655	Batch	No	M9	37	7	Glucose(5)	NH4Cl(1)	O2	Sauer trace element mixture	Tryptophan_(2mM)					AVITI	PAIRED	Element Biosciences	2		PRJNA1273601			s3://sbrg-sequencing-files/2024-06-07-SBP-AVITI/PAL021_R1.fastq.gz	s3://sbrg-sequencing-files/2024-06-07-SBP-AVITI/PAL021_R2.fastq.gz	Jongoh Shin (jos015@ucsd.edu)	Jaemin Sung	TRUE	TRUE	TRUE	SNPv2:Supp_Tryptophan_(2mM)	TRUE	TRUE	2024-07-19	WT				TRUE	single_nutrient_perturbation	0
pmg_wt_211	Supp_Alanine_(2mM)_1	single_nutrient_perturbation	SNPv2	pmg_wt_145;pmg_wt_146	Glucose_NH4Cl	Supp_Alanine_(2mM)	1	Escherichia coli K-12 MG1655	MG1655	Batch	No	M9	37	7	Glucose(5)	NH4Cl(1)	O2	Sauer trace element mixture	Alanine_(2mM)					AVITI	PAIRED	Element Biosciences	2		PRJNA1273601			s3://sbrg-sequencing-files/TSRI AVITI Runs/2024-03-18-TSRI AVITI/43_S43_L001_R1_001.fastq.gz	s3://sbrg-sequencing-files/TSRI AVITI Runs/2024-03-18-TSRI AVITI/43_S43_L001_R2_001.fastq.gz	Jongoh Shin (jos015@ucsd.edu)	Jaemin Sung	TRUE	TRUE	TRUE	SNPv2:Supp_Alanine_(2mM)	TRUE	TRUE	2024-07-19	WT				TRUE	single_nutrient_perturbation	0
pmg_wt_212	Supp_Alanine_(2mM)_2	single_nutrient_perturbation	SNPv2	pmg_wt_145;pmg_wt_146	Glucose_NH4Cl	Supp_Alanine_(2mM)	2	Escherichia coli K-12 MG1655	MG1655	Batch	No	M9	37	7	Glucose(5)	NH4Cl(1)	O2	Sauer trace element mixture	Alanine_(2mM)					AVITI	PAIRED	Element Biosciences	2		PRJNA1273601			s3://sbrg-sequencing-files/TSRI AVITI Runs/2024-03-18-TSRI AVITI/44_S44_L001_R1_001.fastq.gz	s3://sbrg-sequencing-files/TSRI AVITI Runs/2024-03-18-TSRI AVITI/44_S44_L001_R2_001.fastq.gz	Jongoh Shin (jos015@ucsd.edu)	Jaemin Sung	TRUE	TRUE	TRUE	SNPv2:Supp_Alanine_(2mM)	TRUE	TRUE	2024-07-19	WT				TRUE	single_nutrient_perturbation	0
pmg_wt_213	Supp_Valine_(2mM)_1	single_nutrient_perturbation	SNPv2	pmg_wt_145;pmg_wt_146	Glucose_NH4Cl	Supp_Valine_(2mM)	1	Escherichia coli K-12 MG1655	MG1655	Batch	No	M9	37	7	Glucose(5)	NH4Cl(1)	O2	Sauer trace element mixture	Valine_(2mM)					AVITI	PAIRED	Element Biosciences	2		PRJNA1273601			s3://sbrg-sequencing-files/2024-06-07-SBP-AVITI/PAL023_R1.fastq.gz	s3://sbrg-sequencing-files/2024-06-07-SBP-AVITI/PAL023_R2.fastq.gz	Jongoh Shin (jos015@ucsd.edu)	Jaemin Sung	TRUE	TRUE	TRUE	SNPv2:Supp_Valine_(2mM)	TRUE	TRUE	2024-07-19	WT				TRUE	single_nutrient_perturbation	0
pmg_wt_214	Supp_Valine_(2mM)_2	single_nutrient_perturbation	SNPv2	pmg_wt_145;pmg_wt_146	Glucose_NH4Cl	Supp_Valine_(2mM)	2	Escherichia coli K-12 MG1655	MG1655	Batch	No	M9	37	7	Glucose(5)	NH4Cl(1)	O2	Sauer trace element mixture	Valine_(2mM)					AVITI	PAIRED	Element Biosciences	2		PRJNA1273601			s3://sbrg-sequencing-files/2024-06-07-SBP-AVITI/PAL024_R1.fastq.gz	s3://sbrg-sequencing-files/2024-06-07-SBP-AVITI/PAL024_R2.fastq.gz	Jongoh Shin (jos015@ucsd.edu)	Jaemin Sung	TRUE	TRUE	TRUE	SNPv2:Supp_Valine_(2mM)	TRUE	TRUE	2024-07-19	WT				TRUE	single_nutrient_perturbation	0
pmg_wt_215	Supp_Alanine_(10mM)_1	single_nutrient_perturbation	SNPv2	pmg_wt_145;pmg_wt_146	Glucose_NH4Cl	Supp_Alanine_(10mM)	1	Escherichia coli K-12 MG1655	MG1655	Batch	No	M9	37	7	Glucose(5)	NH4Cl(1)	O2	Sauer trace element mixture	Alanine_(10mM)					AVITI	PAIRED	Element Biosciences	2		PRJNA1273601			s3://sbrg-sequencing-files/TSRI AVITI Runs/2024-03-18-Second Library Pool TSRI AVITI/15id15_S15_L001_R1_001.fastq.gz	s3://sbrg-sequencing-files/TSRI AVITI Runs/2024-03-18-Second Library Pool TSRI AVITI/15id15_S15_L001_R2_001.fastq.gz	Jongoh Shin (jos015@ucsd.edu)	Jaemin Sung	TRUE	TRUE	TRUE	SNPv2:Supp_Alanine_(10mM)	TRUE	TRUE	2024-07-19	WT				TRUE	single_nutrient_perturbation	0
pmg_wt_216	Supp_Alanine_(10mM)_2	single_nutrient_perturbation	SNPv2	pmg_wt_145;pmg_wt_146	Glucose_NH4Cl	Supp_Alanine_(10mM)	2	Escherichia coli K-12 MG1655	MG1655	Batch	No	M9	37	7	Glucose(5)	NH4Cl(1)	O2	Sauer trace element mixture	Alanine_(10mM)					AVITI	PAIRED	Element Biosciences	2		PRJNA1273601			s3://sbrg-sequencing-files/TSRI AVITI Runs/2024-03-18-Second Library Pool TSRI AVITI/16id16_S16_L001_R1_001.fastq.gz	s3://sbrg-sequencing-files/TSRI AVITI Runs/2024-03-18-Second Library Pool TSRI AVITI/16id16_S16_L001_R2_001.fastq.gz	Jongoh Shin (jos015@ucsd.edu)	Jaemin Sung	TRUE	TRUE	TRUE	SNPv2:Supp_Alanine_(10mM)	TRUE	TRUE	2024-07-19	WT				TRUE	single_nutrient_perturbation	0
pmg_wt_217	Supp_Arginine_(10mM)_1	single_nutrient_perturbation	SNPv2	pmg_wt_145;pmg_wt_146	Glucose_NH4Cl	Supp_Arginine_(10mM)	1	Escherichia coli K-12 MG1655	MG1655	Batch	No	M9	37	7	Glucose(5)	NH4Cl(1)	O2	Sauer trace element mixture	Arginine_(10mM)					AVITI	PAIRED	Element Biosciences	2		PRJNA1273601			s3://sbrg-sequencing-files/2024-04-04-SBP-AVITI/PAL019_R1.fastq.gz	s3://sbrg-sequencing-files/2024-04-04-SBP-AVITI/PAL019_R2.fastq.gz	Jongoh Shin (jos015@ucsd.edu)	Jaemin Sung	TRUE	TRUE	TRUE	SNPv2:Supp_Arginine_(10mM)	TRUE	TRUE	2024-07-19	WT				TRUE	single_nutrient_perturbation	0
pmg_wt_218	Supp_Arginine_(10mM)_2	single_nutrient_perturbation	SNPv2	pmg_wt_145;pmg_wt_146	Glucose_NH4Cl	Supp_Arginine_(10mM)	2	Escherichia coli K-12 MG1655	MG1655	Batch	No	M9	37	7	Glucose(5)	NH4Cl(1)	O2	Sauer trace element mixture	Arginine_(10mM)					AVITI	PAIRED	Element Biosciences	2		PRJNA1273601			s3://sbrg-sequencing-files/2024-04-04-SBP-AVITI/PAL020_R1.fastq.gz	s3://sbrg-sequencing-files/2024-04-04-SBP-AVITI/PAL020_R2.fastq.gz	Jongoh Shin (jos015@ucsd.edu)	Jaemin Sung	TRUE	TRUE	TRUE	SNPv2:Supp_Arginine_(10mM)	TRUE	TRUE	2024-07-19	WT				TRUE	single_nutrient_perturbation	0
pmg_wt_219	Supp_Asparagine_(10mM)_1	single_nutrient_perturbation	SNPv2	pmg_wt_145;pmg_wt_146	Glucose_NH4Cl	Supp_Asparagine_(10mM)	1	Escherichia coli K-12 MG1655	MG1655	Batch	No	M9	37	7	Glucose(5)	NH4Cl(1)	O2	Sauer trace element mixture	Asparagine_(10mM)					AVITI	PAIRED	Element Biosciences	2		PRJNA1273601			s3://sbrg-sequencing-files/2024-04-04-SBP-AVITI/PAL021_R1.fastq.gz	s3://sbrg-sequencing-files/2024-04-04-SBP-AVITI/PAL021_R2.fastq.gz	Jongoh Shin (jos015@ucsd.edu)	Jaemin Sung	TRUE	TRUE	TRUE	SNPv2:Supp_Asparagine_(10mM)	TRUE	TRUE	2024-07-19	WT				TRUE	single_nutrient_perturbation	0
pmg_wt_220	Supp_Asparagine_(10mM)_2	single_nutrient_perturbation	SNPv2	pmg_wt_145;pmg_wt_146	Glucose_NH4Cl	Supp_Asparagine_(10mM)	2	Escherichia coli K-12 MG1655	MG1655	Batch	No	M9	37	7	Glucose(5)	NH4Cl(1)	O2	Sauer trace element mixture	Asparagine_(10mM)					AVITI	PAIRED	Element Biosciences	2		PRJNA1273601			s3://sbrg-sequencing-files/2024-04-04-SBP-AVITI/PAL022_R1.fastq.gz	s3://sbrg-sequencing-files/2024-04-04-SBP-AVITI/PAL022_R2.fastq.gz	Jongoh Shin (jos015@ucsd.edu)	Jaemin Sung	TRUE	TRUE	TRUE	SNPv2:Supp_Asparagine_(10mM)	TRUE	TRUE	2024-07-19	WT				TRUE	single_nutrient_perturbation	0
pmg_wt_221	Supp_Cysteine_(10mM)_1	single_nutrient_perturbation	SNPv2	pmg_wt_145;pmg_wt_146	Glucose_NH4Cl	Supp_Cysteine_(10mM)	1	Escherichia coli K-12 MG1655	MG1655	Batch	No	M9	37	7	Glucose(5)	NH4Cl(1)	O2	Sauer trace element mixture	Cysteine_(10mM)					AVITI	PAIRED	Element Biosciences	2		PRJNA1273601			s3://sbrg-sequencing-files/2024-07-11-SBP-AVITI/PAL001_R1.fastq.gz	s3://sbrg-sequencing-files/2024-07-11-SBP-AVITI/PAL001_R2.fastq.gz	Jongoh Shin (jos015@ucsd.edu)	Jaemin Sung	TRUE	TRUE	TRUE	SNPv2:Supp_Cysteine_(10mM)	TRUE	TRUE	2024-07-19	WT				TRUE	single_nutrient_perturbation	0
pmg_wt_222	Supp_Cysteine_(10mM)_2	single_nutrient_perturbation	SNPv2	pmg_wt_145;pmg_wt_146	Glucose_NH4Cl	Supp_Cysteine_(10mM)	2	Escherichia coli K-12 MG1655	MG1655	Batch	No	M9	37	7	Glucose(5)	NH4Cl(1)	O2	Sauer trace element mixture	Cysteine_(10mM)					AVITI	PAIRED	Element Biosciences	2		PRJNA1273601			s3://sbrg-sequencing-files/2024-07-11-SBP-AVITI/PAL002_R1.fastq.gz	s3://sbrg-sequencing-files/2024-07-11-SBP-AVITI/PAL002_R2.fastq.gz	Jongoh Shin (jos015@ucsd.edu)	Jaemin Sung	TRUE	TRUE	TRUE	SNPv2:Supp_Cysteine_(10mM)	TRUE	TRUE	2024-07-19	WT				TRUE	single_nutrient_perturbation	0
pmg_wt_223	Supp_Glutamic acid_(10mM)_1	single_nutrient_perturbation	SNPv2	pmg_wt_145;pmg_wt_146	Glucose_NH4Cl	Supp_Glutamic acid_(10mM)	1	Escherichia coli K-12 MG1655	MG1655	Batch	No	M9	37	7	Glucose(5)	NH4Cl(1)	O2	Sauer trace element mixture	Glutamic acid_(10mM)					AVITI	PAIRED	Element Biosciences	2		PRJNA1273601			s3://sbrg-sequencing-files/2024-04-23-SBP-AVITI/PAL066_R1.fastq.gz	s3://sbrg-sequencing-files/2024-04-23-SBP-AVITI/PAL066_R2.fastq.gz	Jongoh Shin (jos015@ucsd.edu)	Jaemin Sung	TRUE	TRUE	TRUE	SNPv2:Supp_Glutamic acid_(10mM)	TRUE	TRUE	2024-07-19	WT				TRUE	single_nutrient_perturbation	0
pmg_wt_224	Supp_Glutamic acid_(10mM)_2	single_nutrient_perturbation	SNPv2	pmg_wt_145;pmg_wt_146	Glucose_NH4Cl	Supp_Glutamic acid_(10mM)	2	Escherichia coli K-12 MG1655	MG1655	Batch	No	M9	37	7	Glucose(5)	NH4Cl(1)	O2	Sauer trace element mixture	Glutamic acid_(10mM)					AVITI	PAIRED	Element Biosciences	2		PRJNA1273601			s3://sbrg-sequencing-files/2024-04-23-SBP-AVITI/PAL067_R1.fastq.gz	s3://sbrg-sequencing-files/2024-04-23-SBP-AVITI/PAL067_R2.fastq.gz	Jongoh Shin (jos015@ucsd.edu)	Jaemin Sung	TRUE	TRUE	TRUE	SNPv2:Supp_Glutamic acid_(10mM)	TRUE	TRUE	2024-07-19	WT				TRUE	single_nutrient_perturbation	0
pmg_wt_225	Supp_Glycine_(10mM)_1	single_nutrient_perturbation	SNPv2	pmg_wt_145;pmg_wt_146	Glucose_NH4Cl	Supp_Glycine_(10mM)	1	Escherichia coli K-12 MG1655	MG1655	Batch	No	M9	37	7	Glucose(5)	NH4Cl(1)	O2	Sauer trace element mixture	Glycine_(10mM)					AVITI	PAIRED	Element Biosciences	2		PRJNA1273601			s3://sbrg-sequencing-files/2024-04-23-SBP-AVITI/PAL068_R1.fastq.gz	s3://sbrg-sequencing-files/2024-04-23-SBP-AVITI/PAL068_R2.fastq.gz	Jongoh Shin (jos015@ucsd.edu)	Jaemin Sung	TRUE	TRUE	TRUE	SNPv2:Supp_Glycine_(10mM)	TRUE	TRUE	2024-07-19	WT				TRUE	single_nutrient_perturbation	0
pmg_wt_226	Supp_Glycine_(10mM)_2	single_nutrient_perturbation	SNPv2	pmg_wt_145;pmg_wt_146	Glucose_NH4Cl	Supp_Glycine_(10mM)	2	Escherichia coli K-12 MG1655	MG1655	Batch	No	M9	37	7	Glucose(5)	NH4Cl(1)	O2	Sauer trace element mixture	Glycine_(10mM)					AVITI	PAIRED	Element Biosciences	2		PRJNA1273601			s3://sbrg-sequencing-files/2024-04-23-SBP-AVITI/PAL069_R1.fastq.gz	s3://sbrg-sequencing-files/2024-04-23-SBP-AVITI/PAL069_R2.fastq.gz	Jongoh Shin (jos015@ucsd.edu)	Jaemin Sung	TRUE	TRUE	TRUE	SNPv2:Supp_Glycine_(10mM)	TRUE	TRUE	2024-07-19	WT				TRUE	single_nutrient_perturbation	0
pmg_wt_227	Supp_Arginine_(2mM)_1	single_nutrient_perturbation	SNPv2	pmg_wt_145;pmg_wt_146	Glucose_NH4Cl	Supp_Arginine_(2mM)	1	Escherichia coli K-12 MG1655	MG1655	Batch	No	M9	37	7	Glucose(5)	NH4Cl(1)	O2	Sauer trace element mixture	Arginine_(2mM)					AVITI	PAIRED	Element Biosciences	2		PRJNA1273601			s3://sbrg-sequencing-files/TSRI AVITI Runs/2024-03-18-TSRI AVITI/45_S45_L001_R1_001.fastq.gz	s3://sbrg-sequencing-files/TSRI AVITI Runs/2024-03-18-TSRI AVITI/45_S45_L001_R2_001.fastq.gz	Jongoh Shin (jos015@ucsd.edu)	Jaemin Sung	TRUE	TRUE	TRUE	SNPv2:Supp_Arginine_(2mM)	TRUE	TRUE	2024-07-19	WT				TRUE	single_nutrient_perturbation	0
pmg_wt_228	Supp_Arginine_(2mM)_2	single_nutrient_perturbation	SNPv2	pmg_wt_145;pmg_wt_146	Glucose_NH4Cl	Supp_Arginine_(2mM)	2	Escherichia coli K-12 MG1655	MG1655	Batch	No	M9	37	7	Glucose(5)	NH4Cl(1)	O2	Sauer trace element mixture	Arginine_(2mM)					AVITI	PAIRED	Element Biosciences	2		PRJNA1273601			s3://sbrg-sequencing-files/TSRI AVITI Runs/2024-03-18-TSRI AVITI/46_S46_L001_R1_001.fastq.gz	s3://sbrg-sequencing-files/TSRI AVITI Runs/2024-03-18-TSRI AVITI/46_S46_L001_R2_001.fastq.gz	Jongoh Shin (jos015@ucsd.edu)	Jaemin Sung	TRUE	TRUE	TRUE	SNPv2:Supp_Arginine_(2mM)	TRUE	TRUE	2024-07-19	WT				TRUE	single_nutrient_perturbation	0
pmg_wt_229	Supp_Histidine_(10mM)_1	single_nutrient_perturbation	SNPv2	pmg_wt_145;pmg_wt_146	Glucose_NH4Cl	Supp_Histidine_(10mM)	1	Escherichia coli K-12 MG1655	MG1655	Batch	No	M9	37	7	Glucose(5)	NH4Cl(1)	O2	Sauer trace element mixture	Histidine_(10mM)					AVITI	PAIRED	Element Biosciences	2		PRJNA1273601			s3://sbrg-sequencing-files/2024-04-23-SBP-AVITI/PAL070_R1.fastq.gz	s3://sbrg-sequencing-files/2024-04-23-SBP-AVITI/PAL070_R2.fastq.gz	Jongoh Shin (jos015@ucsd.edu)	Jaemin Sung	TRUE	TRUE	TRUE	SNPv2:Supp_Histidine_(10mM)	TRUE	TRUE	2024-07-19	WT				TRUE	single_nutrient_perturbation	0
pmg_wt_230	Supp_Histidine_(10mM)_2	single_nutrient_perturbation	SNPv2	pmg_wt_145;pmg_wt_146	Glucose_NH4Cl	Supp_Histidine_(10mM)	2	Escherichia coli K-12 MG1655	MG1655	Batch	No	M9	37	7	Glucose(5)	NH4Cl(1)	O2	Sauer trace element mixture	Histidine_(10mM)					AVITI	PAIRED	Element Biosciences	2		PRJNA1273601			s3://sbrg-sequencing-files/2024-04-23-SBP-AVITI/PAL071_R1.fastq.gz	s3://sbrg-sequencing-files/2024-04-23-SBP-AVITI/PAL071_R2.fastq.gz	Jongoh Shin (jos015@ucsd.edu)	Jaemin Sung	TRUE	TRUE	TRUE	SNPv2:Supp_Histidine_(10mM)	TRUE	TRUE	2024-07-19	WT				TRUE	single_nutrient_perturbation	0
pmg_wt_231	Supp_Leucine_(10mM)_1	single_nutrient_perturbation	SNPv2	pmg_wt_145;pmg_wt_146	Glucose_NH4Cl	Supp_Leucine_(10mM)	1	Escherichia coli K-12 MG1655	MG1655	Batch	No	M9	37	7	Glucose(5)	NH4Cl(1)	O2	Sauer trace element mixture	Leucine_(10mM)					AVITI	PAIRED	Element Biosciences	2		PRJNA1273601			s3://sbrg-sequencing-files/2024-04-23-SBP-AVITI/PAL078_R1.fastq.gz	s3://sbrg-sequencing-files/2024-04-23-SBP-AVITI/PAL078_R2.fastq.gz	Jongoh Shin (jos015@ucsd.edu)	Jaemin Sung	TRUE	TRUE	TRUE	SNPv2:Supp_Leucine_(10mM)	TRUE	TRUE	2024-07-19	WT				TRUE	single_nutrient_perturbation	0
pmg_wt_232	Supp_Leucine_(10mM)_2	single_nutrient_perturbation	SNPv2	pmg_wt_145;pmg_wt_146	Glucose_NH4Cl	Supp_Leucine_(10mM)	2	Escherichia coli K-12 MG1655	MG1655	Batch	No	M9	37	7	Glucose(5)	NH4Cl(1)	O2	Sauer trace element mixture	Leucine_(10mM)					AVITI	PAIRED	Element Biosciences	2		PRJNA1273601			s3://sbrg-sequencing-files/2024-04-23-SBP-AVITI/PAL079_R1.fastq.gz	s3://sbrg-sequencing-files/2024-04-23-SBP-AVITI/PAL079_R2.fastq.gz	Jongoh Shin (jos015@ucsd.edu)	Jaemin Sung	TRUE	TRUE	TRUE	SNPv2:Supp_Leucine_(10mM)	TRUE	TRUE	2024-07-19	WT				TRUE	single_nutrient_perturbation	0
pmg_wt_233	Supp_Lysine_(10mM)_1	single_nutrient_perturbation	SNPv2	pmg_wt_145;pmg_wt_146	Glucose_NH4Cl	Supp_Lysine_(10mM)	1	Escherichia coli K-12 MG1655	MG1655	Batch	No	M9	37	7	Glucose(5)	NH4Cl(1)	O2	Sauer trace element mixture	Lysine_(10mM)					AVITI	PAIRED	Element Biosciences	2		PRJNA1273601			s3://sbrg-sequencing-files/2024-04-23-SBP-AVITI/PAL074_R1.fastq.gz	s3://sbrg-sequencing-files/2024-04-23-SBP-AVITI/PAL074_R2.fastq.gz	Jongoh Shin (jos015@ucsd.edu)	Jaemin Sung	TRUE	TRUE	TRUE	SNPv2:Supp_Lysine_(10mM)	TRUE	TRUE	2024-07-19	WT				TRUE	single_nutrient_perturbation	0
pmg_wt_234	Supp_Lysine_(10mM)_2	single_nutrient_perturbation	SNPv2	pmg_wt_145;pmg_wt_146	Glucose_NH4Cl	Supp_Lysine_(10mM)	2	Escherichia coli K-12 MG1655	MG1655	Batch	No	M9	37	7	Glucose(5)	NH4Cl(1)	O2	Sauer trace element mixture	Lysine_(10mM)					AVITI	PAIRED	Element Biosciences	2		PRJNA1273601			s3://sbrg-sequencing-files/2024-04-23-SBP-AVITI/PAL075_R1.fastq.gz	s3://sbrg-sequencing-files/2024-04-23-SBP-AVITI/PAL075_R2.fastq.gz	Jongoh Shin (jos015@ucsd.edu)	Jaemin Sung	TRUE	TRUE	TRUE	SNPv2:Supp_Lysine_(10mM)	TRUE	TRUE	2024-07-19	WT				TRUE	single_nutrient_perturbation	0
pmg_wt_235	Supp_Phenylalanine_(10mM)_1	single_nutrient_perturbation	SNPv2	pmg_wt_145;pmg_wt_146	Glucose_NH4Cl	Supp_Phenylalanine_(10mM)	1	Escherichia coli K-12 MG1655	MG1655	Batch	No	M9	37	7	Glucose(5)	NH4Cl(1)	O2	Sauer trace element mixture	Phenylalanine_(10mM)					AVITI	PAIRED	Element Biosciences	2		PRJNA1273601			s3://sbrg-sequencing-files/2024-06-07-SBP-AVITI/PAL025_R1.fastq.gz	s3://sbrg-sequencing-files/2024-06-07-SBP-AVITI/PAL025_R2.fastq.gz	Jongoh Shin (jos015@ucsd.edu)	Jaemin Sung	TRUE	TRUE	TRUE	SNPv2:Supp_Phenylalanine_(10mM)	TRUE	TRUE	2024-07-19	WT				TRUE	single_nutrient_perturbation	0
pmg_wt_236	Supp_Phenylalanine_(10mM)_2	single_nutrient_perturbation	SNPv2	pmg_wt_145;pmg_wt_146	Glucose_NH4Cl	Supp_Phenylalanine_(10mM)	2	Escherichia coli K-12 MG1655	MG1655	Batch	No	M9	37	7	Glucose(5)	NH4Cl(1)	O2	Sauer trace element mixture	Phenylalanine_(10mM)					AVITI	PAIRED	Element Biosciences	2		PRJNA1273601			s3://sbrg-sequencing-files/2024-06-07-SBP-AVITI/PAL026_R1.fastq.gz	s3://sbrg-sequencing-files/2024-06-07-SBP-AVITI/PAL026_R2.fastq.gz	Jongoh Shin (jos015@ucsd.edu)	Jaemin Sung	TRUE	TRUE	TRUE	SNPv2:Supp_Phenylalanine_(10mM)	TRUE	TRUE	2024-07-19	WT				TRUE	single_nutrient_perturbation	0
pmg_wt_237	Supp_Serine_(10mM)_1	single_nutrient_perturbation	SNPv2	pmg_wt_145;pmg_wt_146	Glucose_NH4Cl	Supp_Serine_(10mM)	1	Escherichia coli K-12 MG1655	MG1655	Batch	No	M9	37	7	Glucose(5)	NH4Cl(1)	O2	Sauer trace element mixture	Serine_(10mM)					AVITI	PAIRED	Element Biosciences	2		PRJNA1273601			s3://sbrg-sequencing-files/2024-07-11-SBP-AVITI/PAL030_R1.fastq.gz	s3://sbrg-sequencing-files/2024-07-11-SBP-AVITI/PAL030_R2.fastq.gz	Jongoh Shin (jos015@ucsd.edu)	Jaemin Sung	TRUE	TRUE	TRUE	SNPv2:Supp_Serine_(10mM)	TRUE	TRUE	2024-07-19	WT				TRUE	single_nutrient_perturbation	0
pmg_wt_238	Supp_Serine_(10mM)_2	single_nutrient_perturbation	SNPv2	pmg_wt_145;pmg_wt_146	Glucose_NH4Cl	Supp_Serine_(10mM)	2	Escherichia coli K-12 MG1655	MG1655	Batch	No	M9	37	7	Glucose(5)	NH4Cl(1)	O2	Sauer trace element mixture	Serine_(10mM)					AVITI	PAIRED	Element Biosciences	2		PRJNA1273601			s3://sbrg-sequencing-files/2024-07-11-SBP-AVITI/PAL031_R1.fastq.gz	s3://sbrg-sequencing-files/2024-07-11-SBP-AVITI/PAL031_R2.fastq.gz	Jongoh Shin (jos015@ucsd.edu)	Jaemin Sung	TRUE	TRUE	TRUE	SNPv2:Supp_Serine_(10mM)	TRUE	TRUE	2024-07-19	WT				TRUE	single_nutrient_perturbation	0
pmg_wt_239	Supp_Threonine_(10mM)_1	single_nutrient_perturbation	SNPv2	pmg_wt_145;pmg_wt_146	Glucose_NH4Cl	Supp_Threonine_(10mM)	1	Escherichia coli K-12 MG1655	MG1655	Batch	No	M9	37	7	Glucose(5)	NH4Cl(1)	O2	Sauer trace element mixture	Threonine_(10mM)					AVITI	PAIRED	Element Biosciences	2		PRJNA1273601			s3://sbrg-sequencing-files/2024-06-07-SBP-AVITI/PAL054_R1.fastq.gz	s3://sbrg-sequencing-files/2024-06-07-SBP-AVITI/PAL054_R2.fastq.gz	Jongoh Shin (jos015@ucsd.edu)	Jaemin Sung	TRUE	TRUE	TRUE	SNPv2:Supp_Threonine_(10mM)	TRUE	TRUE	2024-07-19	WT				TRUE	single_nutrient_perturbation	0
pmg_wt_240	Supp_Threonine_(10mM)_2	single_nutrient_perturbation	SNPv2	pmg_wt_145;pmg_wt_146	Glucose_NH4Cl	Supp_Threonine_(10mM)	2	Escherichia coli K-12 MG1655	MG1655	Batch	No	M9	37	7	Glucose(5)	NH4Cl(1)	O2	Sauer trace element mixture	Threonine_(10mM)					AVITI	PAIRED	Element Biosciences	2		PRJNA1273601			s3://sbrg-sequencing-files/2024-06-07-SBP-AVITI/PAL055_R1.fastq.gz	s3://sbrg-sequencing-files/2024-06-07-SBP-AVITI/PAL055_R2.fastq.gz	Jongoh Shin (jos015@ucsd.edu)	Jaemin Sung	TRUE	TRUE	TRUE	SNPv2:Supp_Threonine_(10mM)	TRUE	TRUE	2024-07-19	WT				TRUE	single_nutrient_perturbation	0
pmg_wt_241	Supp_Tryptophan_(10mM)_1	single_nutrient_perturbation	SNPv2	pmg_wt_145;pmg_wt_146	Glucose_NH4Cl	Supp_Tryptophan_(10mM)	1	Escherichia coli K-12 MG1655	MG1655	Batch	No	M9	37	7	Glucose(5)	NH4Cl(1)	O2	Sauer trace element mixture	Tryptophan_(10mM)					AVITI	PAIRED	Element Biosciences	2		PRJNA1273601			s3://sbrg-sequencing-files/2024-07-11-SBP-AVITI/PAL003_R1.fastq.gz	s3://sbrg-sequencing-files/2024-07-11-SBP-AVITI/PAL003_R2.fastq.gz	Jongoh Shin (jos015@ucsd.edu)	Jaemin Sung	TRUE	TRUE	TRUE	SNPv2:Supp_Tryptophan_(10mM)	TRUE	TRUE	2024-07-19	WT				TRUE	single_nutrient_perturbation	0
pmg_wt_242	Supp_Tryptophan_(10mM)_2	single_nutrient_perturbation	SNPv2	pmg_wt_145;pmg_wt_146	Glucose_NH4Cl	Supp_Tryptophan_(10mM)	2	Escherichia coli K-12 MG1655	MG1655	Batch	No	M9	37	7	Glucose(5)	NH4Cl(1)	O2	Sauer trace element mixture	Tryptophan_(10mM)					AVITI	PAIRED	Element Biosciences	2		PRJNA1273601			s3://sbrg-sequencing-files/2024-07-11-SBP-AVITI/PAL004_R1.fastq.gz	s3://sbrg-sequencing-files/2024-07-11-SBP-AVITI/PAL004_R2.fastq.gz	Jongoh Shin (jos015@ucsd.edu)	Jaemin Sung	TRUE	TRUE	TRUE	SNPv2:Supp_Tryptophan_(10mM)	TRUE	TRUE	2024-07-19	WT				TRUE	single_nutrient_perturbation	0
pmg_wt_243	Supp_Asparagine_(2mM)_1	single_nutrient_perturbation	SNPv2	pmg_wt_145;pmg_wt_146	Glucose_NH4Cl	Supp_Asparagine_(2mM)	1	Escherichia coli K-12 MG1655	MG1655	Batch	No	M9	37	7	Glucose(5)	NH4Cl(1)	O2	Sauer trace element mixture	Asparagine_(2mM)					AVITI	PAIRED	Element Biosciences	2		PRJNA1273601			s3://sbrg-sequencing-files/TSRI AVITI Runs/2024-03-18-TSRI AVITI/47_S47_L001_R1_001.fastq.gz	s3://sbrg-sequencing-files/TSRI AVITI Runs/2024-03-18-TSRI AVITI/47_S47_L001_R2_001.fastq.gz	Jongoh Shin (jos015@ucsd.edu)	Jaemin Sung	TRUE	TRUE	TRUE	SNPv2:Supp_Asparagine_(2mM)	TRUE	TRUE	2024-07-19	WT				TRUE	single_nutrient_perturbation	0
pmg_wt_244	Supp_Asparagine_(2mM)_2	single_nutrient_perturbation	SNPv2	pmg_wt_145;pmg_wt_146	Glucose_NH4Cl	Supp_Asparagine_(2mM)	2	Escherichia coli K-12 MG1655	MG1655	Batch	No	M9	37	7	Glucose(5)	NH4Cl(1)	O2	Sauer trace element mixture	Asparagine_(2mM)					AVITI	PAIRED	Element Biosciences	2		PRJNA1273601			s3://sbrg-sequencing-files/TSRI AVITI Runs/2024-03-18-TSRI AVITI/48_S48_L001_R1_001.fastq.gz	s3://sbrg-sequencing-files/TSRI AVITI Runs/2024-03-18-TSRI AVITI/48_S48_L001_R2_001.fastq.gz	Jongoh Shin (jos015@ucsd.edu)	Jaemin Sung	TRUE	TRUE	TRUE	SNPv2:Supp_Asparagine_(2mM)	TRUE	TRUE	2024-07-19	WT				TRUE	single_nutrient_perturbation	0
pmg_wt_245	Supp_Tyrosine_(10mM)_1	single_nutrient_perturbation	SNPv2	pmg_wt_145;pmg_wt_146	Glucose_NH4Cl	Supp_Tyrosine_(10mM)	1	Escherichia coli K-12 MG1655	MG1655	Batch	No	M9	37	7	Glucose(5)	NH4Cl(1)	O2	Sauer trace element mixture	Tyrosine_(10mM)					AVITI	PAIRED	Element Biosciences	2		PRJNA1273601			s3://sbrg-sequencing-files/2024-07-11-SBP-AVITI/PAL005_R1.fastq.gz	s3://sbrg-sequencing-files/2024-07-11-SBP-AVITI/PAL005_R2.fastq.gz	Jongoh Shin (jos015@ucsd.edu)	Jaemin Sung	TRUE	TRUE	TRUE	SNPv2:Supp_Tyrosine_(10mM)	TRUE	TRUE	2024-07-19	WT				TRUE	single_nutrient_perturbation	0
pmg_wt_246	Supp_Tyrosine_(10mM)_2	single_nutrient_perturbation	SNPv2	pmg_wt_145;pmg_wt_146	Glucose_NH4Cl	Supp_Tyrosine_(10mM)	2	Escherichia coli K-12 MG1655	MG1655	Batch	No	M9	37	7	Glucose(5)	NH4Cl(1)	O2	Sauer trace element mixture	Tyrosine_(10mM)					AVITI	PAIRED	Element Biosciences	2		PRJNA1273601			s3://sbrg-sequencing-files/2024-07-11-SBP-AVITI/PAL025_R1.fastq.gz	s3://sbrg-sequencing-files/2024-07-11-SBP-AVITI/PAL025_R2.fastq.gz	Jongoh Shin (jos015@ucsd.edu)	Jaemin Sung	TRUE	TRUE	TRUE	SNPv2:Supp_Tyrosine_(10mM)	TRUE	TRUE	2024-07-19	WT				TRUE	single_nutrient_perturbation	0
pmg_wt_247	Supp_Valine_(10mM)_1	single_nutrient_perturbation	SNPv2	pmg_wt_145;pmg_wt_146	Glucose_NH4Cl	Supp_Valine_(10mM)	1	Escherichia coli K-12 MG1655	MG1655	Batch	No	M9	37	7	Glucose(5)	NH4Cl(1)	O2	Sauer trace element mixture	Valine_(10mM)					AVITI	PAIRED	Element Biosciences	2		PRJNA1273601			s3://sbrg-sequencing-files/2024-07-11-SBP-AVITI/PAL006_R1.fastq.gz	s3://sbrg-sequencing-files/2024-07-11-SBP-AVITI/PAL006_R2.fastq.gz	Jongoh Shin (jos015@ucsd.edu)	Jaemin Sung	TRUE	TRUE	TRUE	SNPv2:Supp_Valine_(10mM)	TRUE	TRUE	2024-07-19	WT				TRUE	single_nutrient_perturbation	0
pmg_wt_248	Supp_Valine_(10mM)_2	single_nutrient_perturbation	SNPv2	pmg_wt_145;pmg_wt_146	Glucose_NH4Cl	Supp_Valine_(10mM)	2	Escherichia coli K-12 MG1655	MG1655	Batch	No	M9	37	7	Glucose(5)	NH4Cl(1)	O2	Sauer trace element mixture	Valine_(10mM)					AVITI	PAIRED	Element Biosciences	2		PRJNA1273601			s3://sbrg-sequencing-files/2024-07-11-SBP-AVITI/PAL007_R1.fastq.gz	s3://sbrg-sequencing-files/2024-07-11-SBP-AVITI/PAL007_R2.fastq.gz	Jongoh Shin (jos015@ucsd.edu)	Jaemin Sung	TRUE	TRUE	TRUE	SNPv2:Supp_Valine_(10mM)	TRUE	TRUE	2024-07-19	WT				TRUE	single_nutrient_perturbation	0
pmg_wt_249	Supp_2-Deoxyadenosine_(2mM)_1	single_nutrient_perturbation	SNPv2	pmg_wt_145;pmg_wt_146	Glucose_NH4Cl	Supp_2-Deoxyadenosine_(2mM)	1	Escherichia coli K-12 MG1655	MG1655	Batch	No	M9	37	7	Glucose(5)	NH4Cl(1)	O2	Sauer trace element mixture	2-Deoxyadenosine_(2mM)					AVITI	PAIRED	Element Biosciences	2		PRJNA1273601			s3://sbrg-sequencing-files/TSRI AVITI Runs/2024-03-18-Second Library Pool TSRI AVITI/18id18_S18_L001_R1_001.fastq.gz	s3://sbrg-sequencing-files/TSRI AVITI Runs/2024-03-18-Second Library Pool TSRI AVITI/18id18_S18_L001_R2_001.fastq.gz	Jongoh Shin (jos015@ucsd.edu)	Jaemin Sung	TRUE	TRUE	TRUE	SNPv2:Supp_2-Deoxyadenosine_(2mM)	TRUE	TRUE	2024-07-19	WT				TRUE	single_nutrient_perturbation	0
pmg_wt_250	Supp_2-Deoxyadenosine_(2mM)_2	single_nutrient_perturbation	SNPv2	pmg_wt_145;pmg_wt_146	Glucose_NH4Cl	Supp_2-Deoxyadenosine_(2mM)	2	Escherichia coli K-12 MG1655	MG1655	Batch	No	M9	37	7	Glucose(5)	NH4Cl(1)	O2	Sauer trace element mixture	2-Deoxyadenosine_(2mM)					AVITI	PAIRED	Element Biosciences	2		PRJNA1273601			s3://sbrg-sequencing-files/TSRI AVITI Runs/2024-03-18-Second Library Pool TSRI AVITI/24id24_S24_L001_R1_001.fastq.gz	s3://sbrg-sequencing-files/TSRI AVITI Runs/2024-03-18-Second Library Pool TSRI AVITI/24id24_S24_L001_R2_001.fastq.gz	Jongoh Shin (jos015@ucsd.edu)	Jaemin Sung	TRUE	TRUE	TRUE	SNPv2:Supp_2-Deoxyadenosine_(2mM)	TRUE	TRUE	2024-07-19	WT				TRUE	single_nutrient_perturbation	0
pmg_wt_251	Supp_Adenosine_(2mM)_1	single_nutrient_perturbation	SNPv2	pmg_wt_145;pmg_wt_146	Glucose_NH4Cl	Supp_Adenosine_(2mM)	1	Escherichia coli K-12 MG1655	MG1655	Batch	No	M9	37	7	Glucose(5)	NH4Cl(1)	O2	Sauer trace element mixture	Adenosine_(2mM)					AVITI	PAIRED	Element Biosciences	2		PRJNA1273601			s3://sbrg-sequencing-files/TSRI AVITI Runs/2024-03-18-Second Library Pool TSRI AVITI/19id19_S19_L001_R1_001.fastq.gz	s3://sbrg-sequencing-files/TSRI AVITI Runs/2024-03-18-Second Library Pool TSRI AVITI/19id19_S19_L001_R2_001.fastq.gz	Jongoh Shin (jos015@ucsd.edu)	Jaemin Sung	TRUE	TRUE	TRUE	SNPv2:Supp_Adenosine_(2mM)	TRUE	TRUE	2024-07-19	WT				TRUE	single_nutrient_perturbation	0
pmg_wt_252	Supp_Adenosine_(2mM)_2	single_nutrient_perturbation	SNPv2	pmg_wt_145;pmg_wt_146	Glucose_NH4Cl	Supp_Adenosine_(2mM)	2	Escherichia coli K-12 MG1655	MG1655	Batch	No	M9	37	7	Glucose(5)	NH4Cl(1)	O2	Sauer trace element mixture	Adenosine_(2mM)					AVITI	PAIRED	Element Biosciences	2		PRJNA1273601			s3://sbrg-sequencing-files/TSRI AVITI Runs/2024-03-18-Second Library Pool TSRI AVITI/25id25_S25_L001_R1_001.fastq.gz	s3://sbrg-sequencing-files/TSRI AVITI Runs/2024-03-18-Second Library Pool TSRI AVITI/25id25_S25_L001_R2_001.fastq.gz	Jongoh Shin (jos015@ucsd.edu)	Jaemin Sung	TRUE	TRUE	TRUE	SNPv2:Supp_Adenosine_(2mM)	TRUE	TRUE	2024-07-19	WT				TRUE	single_nutrient_perturbation	0
pmg_wt_253	Supp_Inosine_(2mM)_1	single_nutrient_perturbation	SNPv2	pmg_wt_145;pmg_wt_146	Glucose_NH4Cl	Supp_Inosine_(2mM)	1	Escherichia coli K-12 MG1655	MG1655	Batch	No	M9	37	7	Glucose(5)	NH4Cl(1)	O2	Sauer trace element mixture	Inosine_(2mM)					AVITI	PAIRED	Element Biosciences	2		PRJNA1273601			s3://sbrg-sequencing-files/TSRI AVITI Runs/2024-03-18-Second Library Pool TSRI AVITI/20id20_S20_L001_R1_001.fastq.gz	s3://sbrg-sequencing-files/TSRI AVITI Runs/2024-03-18-Second Library Pool TSRI AVITI/20id20_S20_L001_R2_001.fastq.gz	Jongoh Shin (jos015@ucsd.edu)	Jaemin Sung	TRUE	TRUE	TRUE	SNPv2:Supp_Inosine_(2mM)	TRUE	TRUE	2024-07-19	WT				TRUE	single_nutrient_perturbation	0
pmg_wt_254	Supp_Inosine_(2mM)_2	single_nutrient_perturbation	SNPv2	pmg_wt_145;pmg_wt_146	Glucose_NH4Cl	Supp_Inosine_(2mM)	2	Escherichia coli K-12 MG1655	MG1655	Batch	No	M9	37	7	Glucose(5)	NH4Cl(1)	O2	Sauer trace element mixture	Inosine_(2mM)					AVITI	PAIRED	Element Biosciences	2		PRJNA1273601			s3://sbrg-sequencing-files/TSRI AVITI Runs/2024-03-18-Second Library Pool TSRI AVITI/26id26_S26_L001_R1_001.fastq.gz	s3://sbrg-sequencing-files/TSRI AVITI Runs/2024-03-18-Second Library Pool TSRI AVITI/26id26_S26_L001_R2_001.fastq.gz	Jongoh Shin (jos015@ucsd.edu)	Jaemin Sung	TRUE	TRUE	TRUE	SNPv2:Supp_Inosine_(2mM)	TRUE	TRUE	2024-07-19	WT				TRUE	single_nutrient_perturbation	0
pmg_wt_255	Supp_Uridine_(2mM)_1	single_nutrient_perturbation	SNPv2	pmg_wt_145;pmg_wt_146	Glucose_NH4Cl	Supp_Uridine_(2mM)	1	Escherichia coli K-12 MG1655	MG1655	Batch	No	M9	37	7	Glucose(5)	NH4Cl(1)	O2	Sauer trace element mixture	Uridine_(2mM)					AVITI	PAIRED	Element Biosciences	2		PRJNA1273601			s3://sbrg-sequencing-files/TSRI AVITI Runs/2024-03-18-Second Library Pool TSRI AVITI/22id22_S22_L001_R1_001.fastq.gz	s3://sbrg-sequencing-files/TSRI AVITI Runs/2024-03-18-Second Library Pool TSRI AVITI/22id22_S22_L001_R2_001.fastq.gz	Jongoh Shin (jos015@ucsd.edu)	Jaemin Sung	TRUE	TRUE	TRUE	SNPv2:Supp_Uridine_(2mM)	TRUE	TRUE	2024-07-19	WT				TRUE	single_nutrient_perturbation	0
pmg_wt_256	Supp_Uridine_(2mM)_2	single_nutrient_perturbation	SNPv2	pmg_wt_145;pmg_wt_146	Glucose_NH4Cl	Supp_Uridine_(2mM)	2	Escherichia coli K-12 MG1655	MG1655	Batch	No	M9	37	7	Glucose(5)	NH4Cl(1)	O2	Sauer trace element mixture	Uridine_(2mM)					AVITI	PAIRED	Element Biosciences	2		PRJNA1273601			s3://sbrg-sequencing-files/TSRI AVITI Runs/2024-03-18-Second Library Pool TSRI AVITI/28id28_S28_L001_R1_001.fastq.gz	s3://sbrg-sequencing-files/TSRI AVITI Runs/2024-03-18-Second Library Pool TSRI AVITI/28id28_S28_L001_R2_001.fastq.gz	Jongoh Shin (jos015@ucsd.edu)	Jaemin Sung	TRUE	TRUE	TRUE	SNPv2:Supp_Uridine_(2mM)	TRUE	TRUE	2024-07-19	WT				TRUE	single_nutrient_perturbation	0
pmg_wt_257	Supp_Adenine_(2mM)_1	single_nutrient_perturbation	SNPv2	pmg_wt_145;pmg_wt_146	Glucose_NH4Cl	Supp_Adenine_(2mM)	1	Escherichia coli K-12 MG1655	MG1655	Batch	No	M9	37	7	Glucose(5)	NH4Cl(1)	O2	Sauer trace element mixture	Adenine_(2mM)					AVITI	PAIRED	Element Biosciences	2		PRJNA1273601			s3://sbrg-sequencing-files/2024-07-11-SBP-AVITI/PAL008_R1.fastq.gz	s3://sbrg-sequencing-files/2024-07-11-SBP-AVITI/PAL008_R2.fastq.gz	Jongoh Shin (jos015@ucsd.edu)	Jaemin Sung	TRUE	TRUE	TRUE	SNPv2:Supp_Adenine_(2mM)	TRUE	TRUE	2024-07-19	WT				TRUE	single_nutrient_perturbation	0
pmg_wt_258	Supp_Adenine_(2mM)_2	single_nutrient_perturbation	SNPv2	pmg_wt_145;pmg_wt_146	Glucose_NH4Cl	Supp_Adenine_(2mM)	2	Escherichia coli K-12 MG1655	MG1655	Batch	No	M9	37	7	Glucose(5)	NH4Cl(1)	O2	Sauer trace element mixture	Adenine_(2mM)					AVITI	PAIRED	Element Biosciences	2		PRJNA1273601			s3://sbrg-sequencing-files/2024-07-11-SBP-AVITI/PAL009_R1.fastq.gz	s3://sbrg-sequencing-files/2024-07-11-SBP-AVITI/PAL009_R2.fastq.gz	Jongoh Shin (jos015@ucsd.edu)	Jaemin Sung	TRUE	TRUE	TRUE	SNPv2:Supp_Adenine_(2mM)	TRUE	TRUE	2024-07-19	WT				TRUE	single_nutrient_perturbation	0
pmg_wt_259	Supp_Cytidine_(2mM)_1	single_nutrient_perturbation	SNPv2	pmg_wt_145;pmg_wt_146	Glucose_NH4Cl	Supp_Cytidine_(2mM)	1	Escherichia coli K-12 MG1655	MG1655	Batch	No	M9	37	7	Glucose(5)	NH4Cl(1)	O2	Sauer trace element mixture	Cytidine_(2mM)					AVITI	PAIRED	Element Biosciences	2		PRJNA1273601			s3://sbrg-sequencing-files/2024-07-11-SBP-AVITI/PAL010_R1.fastq.gz	s3://sbrg-sequencing-files/2024-07-11-SBP-AVITI/PAL010_R2.fastq.gz	Jongoh Shin (jos015@ucsd.edu)	Jaemin Sung	TRUE	TRUE	TRUE	SNPv2:Supp_Cytidine_(2mM)	TRUE	TRUE	2024-07-19	WT				TRUE	single_nutrient_perturbation	0
pmg_wt_260	Supp_Cytidine_(2mM)_2	single_nutrient_perturbation	SNPv2	pmg_wt_145;pmg_wt_146	Glucose_NH4Cl	Supp_Cytidine_(2mM)	2	Escherichia coli K-12 MG1655	MG1655	Batch	No	M9	37	7	Glucose(5)	NH4Cl(1)	O2	Sauer trace element mixture	Cytidine_(2mM)					AVITI	PAIRED	Element Biosciences	2		PRJNA1273601			s3://sbrg-sequencing-files/2024-07-11-SBP-AVITI/PAL011_R1.fastq.gz	s3://sbrg-sequencing-files/2024-07-11-SBP-AVITI/PAL011_R2.fastq.gz	Jongoh Shin (jos015@ucsd.edu)	Jaemin Sung	TRUE	TRUE	TRUE	SNPv2:Supp_Cytidine_(2mM)	TRUE	TRUE	2024-07-19	WT				TRUE	single_nutrient_perturbation	0
pmg_wt_261	Supp_Aspartic acid_(2mM)_1	single_nutrient_perturbation	SNPv2	pmg_wt_145;pmg_wt_146	Glucose_NH4Cl	Supp_Aspartic acid_(2mM)	1	Escherichia coli K-12 MG1655	MG1655	Batch	No	M9	37	7	Glucose(5)	NH4Cl(1)	O2	Sauer trace element mixture	Aspartic acid_(2mM)					AVITI	PAIRED	Element Biosciences	2		PRJNA1273601			s3://sbrg-sequencing-files/TSRI AVITI Runs/2024-03-18-TSRI AVITI/49_S49_L001_R1_001.fastq.gz	s3://sbrg-sequencing-files/TSRI AVITI Runs/2024-03-18-TSRI AVITI/49_S49_L001_R2_001.fastq.gz	Jongoh Shin (jos015@ucsd.edu)	Jaemin Sung	TRUE	TRUE	TRUE	SNPv2:Supp_Aspartic acid_(2mM)	TRUE	TRUE	2024-07-19	WT				TRUE	single_nutrient_perturbation	0
pmg_wt_262	Supp_Aspartic acid_(2mM)_2	single_nutrient_perturbation	SNPv2	pmg_wt_145;pmg_wt_146	Glucose_NH4Cl	Supp_Aspartic acid_(2mM)	2	Escherichia coli K-12 MG1655	MG1655	Batch	No	M9	37	7	Glucose(5)	NH4Cl(1)	O2	Sauer trace element mixture	Aspartic acid_(2mM)					AVITI	PAIRED	Element Biosciences	2		PRJNA1273601			s3://sbrg-sequencing-files/TSRI AVITI Runs/2024-03-18-TSRI AVITI/50_S50_L001_R1_001.fastq.gz	s3://sbrg-sequencing-files/TSRI AVITI Runs/2024-03-18-TSRI AVITI/50_S50_L001_R2_001.fastq.gz	Jongoh Shin (jos015@ucsd.edu)	Jaemin Sung	TRUE	TRUE	TRUE	SNPv2:Supp_Aspartic acid_(2mM)	TRUE	TRUE	2024-07-19	WT				TRUE	single_nutrient_perturbation	0
pmg_wt_263	Supp_Cytosine_(2mM)_1	single_nutrient_perturbation	SNPv2	pmg_wt_145;pmg_wt_146	Glucose_NH4Cl	Supp_Cytosine_(2mM)	1	Escherichia coli K-12 MG1655	MG1655	Batch	No	M9	37	7	Glucose(5)	NH4Cl(1)	O2	Sauer trace element mixture	Cytosine_(2mM)					AVITI	PAIRED	Element Biosciences	2		PRJNA1273601			s3://sbrg-sequencing-files/TSRI AVITI Runs/2024-03-18-Second Library Pool TSRI AVITI/29id29_S29_L001_R1_001.fastq.gz	s3://sbrg-sequencing-files/TSRI AVITI Runs/2024-03-18-Second Library Pool TSRI AVITI/29id29_S29_L001_R2_001.fastq.gz	Jongoh Shin (jos015@ucsd.edu)	Jaemin Sung	TRUE	TRUE	TRUE	SNPv2:Supp_Cytosine_(2mM)	TRUE	TRUE	2024-07-19	WT				TRUE	single_nutrient_perturbation	0
pmg_wt_264	Supp_Cytosine_(2mM)_2	single_nutrient_perturbation	SNPv2	pmg_wt_145;pmg_wt_146	Glucose_NH4Cl	Supp_Cytosine_(2mM)	2	Escherichia coli K-12 MG1655	MG1655	Batch	No	M9	37	7	Glucose(5)	NH4Cl(1)	O2	Sauer trace element mixture	Cytosine_(2mM)					AVITI	PAIRED	Element Biosciences	2		PRJNA1273601			s3://sbrg-sequencing-files/TSRI AVITI Runs/2024-03-18-Second Library Pool TSRI AVITI/36id36_S36_L001_R1_001.fastq.gz	s3://sbrg-sequencing-files/TSRI AVITI Runs/2024-03-18-Second Library Pool TSRI AVITI/36id36_S36_L001_R2_001.fastq.gz	Jongoh Shin (jos015@ucsd.edu)	Jaemin Sung	TRUE	TRUE	TRUE	SNPv2:Supp_Cytosine_(2mM)	TRUE	TRUE	2024-07-19	WT				TRUE	single_nutrient_perturbation	0
pmg_wt_265	Supp_Thymidine_(10mM)_1	single_nutrient_perturbation	SNPv2	pmg_wt_145;pmg_wt_146	Glucose_NH4Cl	Supp_Thymidine_(10mM)	1	Escherichia coli K-12 MG1655	MG1655	Batch	No	M9	37	7	Glucose(5)	NH4Cl(1)	O2	Sauer trace element mixture	Thymidine_(10mM)					AVITI	PAIRED	Element Biosciences	2		PRJNA1273601			s3://sbrg-sequencing-files/TSRI AVITI Runs/2024-03-18-Second Library Pool TSRI AVITI/30id30_S30_L001_R1_001.fastq.gz	s3://sbrg-sequencing-files/TSRI AVITI Runs/2024-03-18-Second Library Pool TSRI AVITI/30id30_S30_L001_R2_001.fastq.gz	Jongoh Shin (jos015@ucsd.edu)	Jaemin Sung	TRUE	TRUE	TRUE	SNPv2:Supp_Thymidine_(10mM)	TRUE	TRUE	2024-07-19	WT				TRUE	single_nutrient_perturbation	0
pmg_wt_266	Supp_Thymidine_(10mM)_2	single_nutrient_perturbation	SNPv2	pmg_wt_145;pmg_wt_146	Glucose_NH4Cl	Supp_Thymidine_(10mM)	2	Escherichia coli K-12 MG1655	MG1655	Batch	No	M9	37	7	Glucose(5)	NH4Cl(1)	O2	Sauer trace element mixture	Thymidine_(10mM)					AVITI	PAIRED	Element Biosciences	2		PRJNA1273601			s3://sbrg-sequencing-files/TSRI AVITI Runs/2024-03-18-Second Library Pool TSRI AVITI/37id37_S37_L001_R1_001.fastq.gz	s3://sbrg-sequencing-files/TSRI AVITI Runs/2024-03-18-Second Library Pool TSRI AVITI/37id37_S37_L001_R2_001.fastq.gz	Jongoh Shin (jos015@ucsd.edu)	Jaemin Sung	TRUE	TRUE	TRUE	SNPv2:Supp_Thymidine_(10mM)	TRUE	TRUE	2024-07-19	WT				TRUE	single_nutrient_perturbation	0
pmg_wt_267	Supp_2-Deoxyadenosine_(10mM)_1	single_nutrient_perturbation	SNPv2	pmg_wt_145;pmg_wt_146	Glucose_NH4Cl	Supp_2-Deoxyadenosine_(10mM)	1	Escherichia coli K-12 MG1655	MG1655	Batch	No	M9	37	7	Glucose(5)	NH4Cl(1)	O2	Sauer trace element mixture	2-Deoxyadenosine_(10mM)					AVITI	PAIRED	Element Biosciences	2		PRJNA1273601			s3://sbrg-sequencing-files/2024-07-11-SBP-AVITI/PAL012_R1.fastq.gz	s3://sbrg-sequencing-files/2024-07-11-SBP-AVITI/PAL012_R2.fastq.gz	Jongoh Shin (jos015@ucsd.edu)	Jaemin Sung	TRUE	TRUE	TRUE	SNPv2:Supp_2-Deoxyadenosine_(10mM)	TRUE	TRUE	2024-07-19	WT				TRUE	single_nutrient_perturbation	0
pmg_wt_268	Supp_2-Deoxyadenosine_(10mM)_2	single_nutrient_perturbation	SNPv2	pmg_wt_145;pmg_wt_146	Glucose_NH4Cl	Supp_2-Deoxyadenosine_(10mM)	2	Escherichia coli K-12 MG1655	MG1655	Batch	No	M9	37	7	Glucose(5)	NH4Cl(1)	O2	Sauer trace element mixture	2-Deoxyadenosine_(10mM)					AVITI	PAIRED	Element Biosciences	2		PRJNA1273601			s3://sbrg-sequencing-files/2024-07-11-SBP-AVITI/PAL013_R1.fastq.gz	s3://sbrg-sequencing-files/2024-07-11-SBP-AVITI/PAL013_R2.fastq.gz	Jongoh Shin (jos015@ucsd.edu)	Jaemin Sung	TRUE	TRUE	TRUE	SNPv2:Supp_2-Deoxyadenosine_(10mM)	TRUE	TRUE	2024-07-19	WT				TRUE	single_nutrient_perturbation	0
pmg_wt_269	Supp_Inosine_(10mM)_1	single_nutrient_perturbation	SNPv2	pmg_wt_145;pmg_wt_146	Glucose_NH4Cl	Supp_Inosine_(10mM)	1	Escherichia coli K-12 MG1655	MG1655	Batch	No	M9	37	7	Glucose(5)	NH4Cl(1)	O2	Sauer trace element mixture	Inosine_(10mM)					AVITI	PAIRED	Element Biosciences	2		PRJNA1273601			s3://sbrg-sequencing-files/TSRI AVITI Runs/2024-03-18-Second Library Pool TSRI AVITI/31id31_S31_L001_R1_001.fastq.gz	s3://sbrg-sequencing-files/TSRI AVITI Runs/2024-03-18-Second Library Pool TSRI AVITI/31id31_S31_L001_R2_001.fastq.gz	Jongoh Shin (jos015@ucsd.edu)	Jaemin Sung	TRUE	TRUE	TRUE	SNPv2:Supp_Inosine_(10mM)	TRUE	TRUE	2024-07-19	WT				TRUE	single_nutrient_perturbation	0
pmg_wt_270	Supp_Inosine_(10mM)_2	single_nutrient_perturbation	SNPv2	pmg_wt_145;pmg_wt_146	Glucose_NH4Cl	Supp_Inosine_(10mM)	2	Escherichia coli K-12 MG1655	MG1655	Batch	No	M9	37	7	Glucose(5)	NH4Cl(1)	O2	Sauer trace element mixture	Inosine_(10mM)					AVITI	PAIRED	Element Biosciences	2		PRJNA1273601			s3://sbrg-sequencing-files/TSRI AVITI Runs/2024-03-18-Second Library Pool TSRI AVITI/38id38_S38_L001_R1_001.fastq.gz	s3://sbrg-sequencing-files/TSRI AVITI Runs/2024-03-18-Second Library Pool TSRI AVITI/38id38_S38_L001_R2_001.fastq.gz	Jongoh Shin (jos015@ucsd.edu)	Jaemin Sung	TRUE	TRUE	TRUE	SNPv2:Supp_Inosine_(10mM)	TRUE	TRUE	2024-07-19	WT				TRUE	single_nutrient_perturbation	0
pmg_wt_271	Supp_Uridine_(10mM)_1	single_nutrient_perturbation	SNPv2	pmg_wt_145;pmg_wt_146	Glucose_NH4Cl	Supp_Uridine_(10mM)	1	Escherichia coli K-12 MG1655	MG1655	Batch	No	M9	37	7	Glucose(5)	NH4Cl(1)	O2	Sauer trace element mixture	Uridine_(10mM)					AVITI	PAIRED	Element Biosciences	2		PRJNA1273601			s3://sbrg-sequencing-files/TSRI AVITI Runs/2024-03-18-Second Library Pool TSRI AVITI/32id32_S32_L001_R1_001.fastq.gz	s3://sbrg-sequencing-files/TSRI AVITI Runs/2024-03-18-Second Library Pool TSRI AVITI/32id32_S32_L001_R2_001.fastq.gz	Jongoh Shin (jos015@ucsd.edu)	Jaemin Sung	TRUE	TRUE	TRUE	SNPv2:Supp_Uridine_(10mM)	TRUE	TRUE	2024-07-19	WT				TRUE	single_nutrient_perturbation	0
pmg_wt_272	Supp_Uridine_(10mM)_2	single_nutrient_perturbation	SNPv2	pmg_wt_145;pmg_wt_146	Glucose_NH4Cl	Supp_Uridine_(10mM)	2	Escherichia coli K-12 MG1655	MG1655	Batch	No	M9	37	7	Glucose(5)	NH4Cl(1)	O2	Sauer trace element mixture	Uridine_(10mM)					AVITI	PAIRED	Element Biosciences	2		PRJNA1273601			s3://sbrg-sequencing-files/TSRI AVITI Runs/2024-03-18-Second Library Pool TSRI AVITI/39id39_S39_L001_R1_001.fastq.gz	s3://sbrg-sequencing-files/TSRI AVITI Runs/2024-03-18-Second Library Pool TSRI AVITI/39id39_S39_L001_R2_001.fastq.gz	Jongoh Shin (jos015@ucsd.edu)	Jaemin Sung	TRUE	TRUE	TRUE	SNPv2:Supp_Uridine_(10mM)	TRUE	TRUE	2024-07-19	WT				TRUE	single_nutrient_perturbation	0
pmg_wt_273	Supp_Adenine_(10mM)_1	single_nutrient_perturbation	SNPv2	pmg_wt_145;pmg_wt_146	Glucose_NH4Cl	Supp_Adenine_(10mM)	1	Escherichia coli K-12 MG1655	MG1655	Batch	No	M9	37	7	Glucose(5)	NH4Cl(1)	O2	Sauer trace element mixture	Adenine_(10mM)					AVITI	PAIRED	Element Biosciences	2		PRJNA1273601			s3://sbrg-sequencing-files/2024-06-07-SBP-AVITI/PAL028_R1.fastq.gz	s3://sbrg-sequencing-files/2024-06-07-SBP-AVITI/PAL028_R2.fastq.gz	Jongoh Shin (jos015@ucsd.edu)	Jaemin Sung	TRUE	TRUE	TRUE	SNPv2:Supp_Adenine_(10mM)	TRUE	TRUE	2024-07-19	WT				TRUE	single_nutrient_perturbation	0
pmg_wt_274	Supp_Adenine_(10mM)_2	single_nutrient_perturbation	SNPv2	pmg_wt_145;pmg_wt_146	Glucose_NH4Cl	Supp_Adenine_(10mM)	2	Escherichia coli K-12 MG1655	MG1655	Batch	No	M9	37	7	Glucose(5)	NH4Cl(1)	O2	Sauer trace element mixture	Adenine_(10mM)					AVITI	PAIRED	Element Biosciences	2		PRJNA1273601			s3://sbrg-sequencing-files/2024-06-07-SBP-AVITI/PAL029_R1.fastq.gz	s3://sbrg-sequencing-files/2024-06-07-SBP-AVITI/PAL029_R2.fastq.gz	Jongoh Shin (jos015@ucsd.edu)	Jaemin Sung	TRUE	TRUE	TRUE	SNPv2:Supp_Adenine_(10mM)	TRUE	TRUE	2024-07-19	WT				TRUE	single_nutrient_perturbation	0
pmg_wt_275	Supp_Cytidine_(10mM)_1	single_nutrient_perturbation	SNPv2	pmg_wt_145;pmg_wt_146	Glucose_NH4Cl	Supp_Cytidine_(10mM)	1	Escherichia coli K-12 MG1655	MG1655	Batch	No	M9	37	7	Glucose(5)	NH4Cl(1)	O2	Sauer trace element mixture	Cytidine_(10mM)					AVITI	PAIRED	Element Biosciences	2		PRJNA1273601			s3://sbrg-sequencing-files/2024-07-11-SBP-AVITI/PAL014_R1.fastq.gz	s3://sbrg-sequencing-files/2024-07-11-SBP-AVITI/PAL014_R2.fastq.gz	Jongoh Shin (jos015@ucsd.edu)	Jaemin Sung	TRUE	TRUE	TRUE	SNPv2:Supp_Cytidine_(10mM)	TRUE	TRUE	2024-07-19	WT				TRUE	single_nutrient_perturbation	0
pmg_wt_276	Supp_Cytidine_(10mM)_2	single_nutrient_perturbation	SNPv2	pmg_wt_145;pmg_wt_146	Glucose_NH4Cl	Supp_Cytidine_(10mM)	2	Escherichia coli K-12 MG1655	MG1655	Batch	No	M9	37	7	Glucose(5)	NH4Cl(1)	O2	Sauer trace element mixture	Cytidine_(10mM)					AVITI	PAIRED	Element Biosciences	2		PRJNA1273601			s3://sbrg-sequencing-files/2024-07-11-SBP-AVITI/PAL015_R1.fastq.gz	s3://sbrg-sequencing-files/2024-07-11-SBP-AVITI/PAL015_R2.fastq.gz	Jongoh Shin (jos015@ucsd.edu)	Jaemin Sung	TRUE	TRUE	TRUE	SNPv2:Supp_Cytidine_(10mM)	TRUE	TRUE	2024-07-19	WT				TRUE	single_nutrient_perturbation	0
pmg_wt_277	Supp_Cysteine_(2mM)_1	single_nutrient_perturbation	SNPv2	pmg_wt_145;pmg_wt_146	Glucose_NH4Cl	Supp_Cysteine_(2mM)	1	Escherichia coli K-12 MG1655	MG1655	Batch	No	M9	37	7	Glucose(5)	NH4Cl(1)	O2	Sauer trace element mixture	Cysteine_(2mM)					AVITI	PAIRED	Element Biosciences	2		PRJNA1273601			s3://sbrg-sequencing-files/TSRI AVITI Runs/2024-03-18-Second Library Pool TSRI AVITI/01id01_S1_L001_R1_001.fastq.gz	s3://sbrg-sequencing-files/TSRI AVITI Runs/2024-03-18-Second Library Pool TSRI AVITI/01id01_S1_L001_R2_001.fastq.gz	Jongoh Shin (jos015@ucsd.edu)	Jaemin Sung	TRUE	TRUE	TRUE	SNPv2:Supp_Cysteine_(2mM)	TRUE	TRUE	2024-07-19	WT				TRUE	single_nutrient_perturbation	0
pmg_wt_278	Supp_Cysteine_(2mM)_2	single_nutrient_perturbation	SNPv2	pmg_wt_145;pmg_wt_146	Glucose_NH4Cl	Supp_Cysteine_(2mM)	2	Escherichia coli K-12 MG1655	MG1655	Batch	No	M9	37	7	Glucose(5)	NH4Cl(1)	O2	Sauer trace element mixture	Cysteine_(2mM)					AVITI	PAIRED	Element Biosciences	2		PRJNA1273601			s3://sbrg-sequencing-files/TSRI AVITI Runs/2024-03-18-Second Library Pool TSRI AVITI/02id02_S2_L001_R1_001.fastq.gz	s3://sbrg-sequencing-files/TSRI AVITI Runs/2024-03-18-Second Library Pool TSRI AVITI/02id02_S2_L001_R2_001.fastq.gz	Jongoh Shin (jos015@ucsd.edu)	Jaemin Sung	TRUE	TRUE	TRUE	SNPv2:Supp_Cysteine_(2mM)	TRUE	TRUE	2024-07-19	WT				TRUE	single_nutrient_perturbation	0
pmg_wt_279	Supp_Cytosine_(10mM)_1	single_nutrient_perturbation	SNPv2	pmg_wt_145;pmg_wt_146	Glucose_NH4Cl	Supp_Cytosine_(10mM)	1	Escherichia coli K-12 MG1655	MG1655	Batch	No	M9	37	7	Glucose(5)	NH4Cl(1)	O2	Sauer trace element mixture	Cytosine_(10mM)					AVITI	PAIRED	Element Biosciences	2		PRJNA1273601			s3://sbrg-sequencing-files/2024-07-11-SBP-AVITI/PAL016_R1.fastq.gz	s3://sbrg-sequencing-files/2024-07-11-SBP-AVITI/PAL016_R2.fastq.gz	Jongoh Shin (jos015@ucsd.edu)	Jaemin Sung	TRUE	TRUE	TRUE	SNPv2:Supp_Cytosine_(10mM)	TRUE	TRUE	2024-07-19	WT				TRUE	single_nutrient_perturbation	0
pmg_wt_280	Supp_Cytosine_(10mM)_2	single_nutrient_perturbation	SNPv2	pmg_wt_145;pmg_wt_146	Glucose_NH4Cl	Supp_Cytosine_(10mM)	2	Escherichia coli K-12 MG1655	MG1655	Batch	No	M9	37	7	Glucose(5)	NH4Cl(1)	O2	Sauer trace element mixture	Cytosine_(10mM)					AVITI	PAIRED	Element Biosciences	2		PRJNA1273601			s3://sbrg-sequencing-files/2024-07-11-SBP-AVITI/PAL017_R1.fastq.gz	s3://sbrg-sequencing-files/2024-07-11-SBP-AVITI/PAL017_R2.fastq.gz	Jongoh Shin (jos015@ucsd.edu)	Jaemin Sung	TRUE	TRUE	TRUE	SNPv2:Supp_Cytosine_(10mM)	TRUE	TRUE	2024-07-19	WT				TRUE	single_nutrient_perturbation	0
pmg_wt_281	Supp_D-Saccharic acid_(2mM)_1	single_nutrient_perturbation	SNPv2	pmg_wt_145;pmg_wt_146	Glucose_NH4Cl	Supp_D-Saccharic acid_(2mM)	1	Escherichia coli K-12 MG1655	MG1655	Batch	No	M9	37	7	Glucose(5)	NH4Cl(1)	O2	Sauer trace element mixture	D-Saccharic acid_(2mM)					AVITI	PAIRED	Element Biosciences	2		PRJNA1273601			s3://sbrg-sequencing-files/2024-06-07-SBP-AVITI/PAL063_R1.fastq.gz	s3://sbrg-sequencing-files/2024-06-07-SBP-AVITI/PAL063_R2.fastq.gz	Jongoh Shin (jos015@ucsd.edu)	Jaemin Sung	TRUE	TRUE	TRUE	SNPv2:Supp_D-Saccharic acid_(2mM)	TRUE	TRUE	2024-07-19	WT				TRUE	single_nutrient_perturbation	0
pmg_wt_282	Supp_D-Saccharic acid_(2mM)_2	single_nutrient_perturbation	SNPv2	pmg_wt_145;pmg_wt_146	Glucose_NH4Cl	Supp_D-Saccharic acid_(2mM)	2	Escherichia coli K-12 MG1655	MG1655	Batch	No	M9	37	7	Glucose(5)	NH4Cl(1)	O2	Sauer trace element mixture	D-Saccharic acid_(2mM)					AVITI	PAIRED	Element Biosciences	2		PRJNA1273601			s3://sbrg-sequencing-files/2024-06-07-SBP-AVITI/PAL064_R1.fastq.gz	s3://sbrg-sequencing-files/2024-06-07-SBP-AVITI/PAL064_R2.fastq.gz	Jongoh Shin (jos015@ucsd.edu)	Jaemin Sung	TRUE	TRUE	TRUE	SNPv2:Supp_D-Saccharic acid_(2mM)	TRUE	TRUE	2024-07-19	WT				TRUE	single_nutrient_perturbation	0
pmg_wt_283	Supp_D-Galactose_(2mM)_1	single_nutrient_perturbation	SNPv2	pmg_wt_145;pmg_wt_146	Glucose_NH4Cl	Supp_D-Galactose_(2mM)	1	Escherichia coli K-12 MG1655	MG1655	Batch	No	M9	37	7	Glucose(5)	NH4Cl(1)	O2	Sauer trace element mixture	D-Galactose_(2mM)					AVITI	PAIRED	Element Biosciences	2		PRJNA1273601			s3://sbrg-sequencing-files/TSRI AVITI Runs/2024-03-18-Second Library Pool TSRI AVITI/33id33_S33_L001_R1_001.fastq.gz	s3://sbrg-sequencing-files/TSRI AVITI Runs/2024-03-18-Second Library Pool TSRI AVITI/33id33_S33_L001_R2_001.fastq.gz	Jongoh Shin (jos015@ucsd.edu)	Jaemin Sung	TRUE	TRUE	TRUE	SNPv2:Supp_D-Galactose_(2mM)	TRUE	TRUE	2024-07-19	WT				TRUE	single_nutrient_perturbation	0
pmg_wt_284	Supp_D-Galactose_(2mM)_2	single_nutrient_perturbation	SNPv2	pmg_wt_145;pmg_wt_146	Glucose_NH4Cl	Supp_D-Galactose_(2mM)	2	Escherichia coli K-12 MG1655	MG1655	Batch	No	M9	37	7	Glucose(5)	NH4Cl(1)	O2	Sauer trace element mixture	D-Galactose_(2mM)					AVITI	PAIRED	Element Biosciences	2		PRJNA1273601			s3://sbrg-sequencing-files/TSRI AVITI Runs/2024-03-18-Second Library Pool TSRI AVITI/40id40_S40_L001_R1_001.fastq.gz	s3://sbrg-sequencing-files/TSRI AVITI Runs/2024-03-18-Second Library Pool TSRI AVITI/40id40_S40_L001_R2_001.fastq.gz	Jongoh Shin (jos015@ucsd.edu)	Jaemin Sung	TRUE	TRUE	TRUE	SNPv2:Supp_D-Galactose_(2mM)	TRUE	TRUE	2024-07-19	WT				TRUE	single_nutrient_perturbation	0
pmg_wt_285	Supp_D-Trehalose_(2mM)_1	single_nutrient_perturbation	SNPv2	pmg_wt_145;pmg_wt_146	Glucose_NH4Cl	Supp_D-Trehalose_(2mM)	1	Escherichia coli K-12 MG1655	MG1655	Batch	No	M9	37	7	Glucose(5)	NH4Cl(1)	O2	Sauer trace element mixture	D-Trehalose_(2mM)					AVITI	PAIRED	Element Biosciences	2		PRJNA1273601			s3://sbrg-sequencing-files/TSRI AVITI Runs/2024-03-18-Second Library Pool TSRI AVITI/43id43_S43_L001_R1_001.fastq.gz	s3://sbrg-sequencing-files/TSRI AVITI Runs/2024-03-18-Second Library Pool TSRI AVITI/43id43_S43_L001_R2_001.fastq.gz	Jongoh Shin (jos015@ucsd.edu)	Jaemin Sung	TRUE	TRUE	TRUE	SNPv2:Supp_D-Trehalose_(2mM)	TRUE	TRUE	2024-07-19	WT				TRUE	single_nutrient_perturbation	0
pmg_wt_286	Supp_D-Trehalose_(2mM)_2	single_nutrient_perturbation	SNPv2	pmg_wt_145;pmg_wt_146	Glucose_NH4Cl	Supp_D-Trehalose_(2mM)	2	Escherichia coli K-12 MG1655	MG1655	Batch	No	M9	37	7	Glucose(5)	NH4Cl(1)	O2	Sauer trace element mixture	D-Trehalose_(2mM)					AVITI	PAIRED	Element Biosciences	2		PRJNA1273601			s3://sbrg-sequencing-files/TSRI AVITI Runs/2024-03-18-Second Library Pool TSRI AVITI/48id48_S48_L001_R1_001.fastq.gz	s3://sbrg-sequencing-files/TSRI AVITI Runs/2024-03-18-Second Library Pool TSRI AVITI/48id48_S48_L001_R2_001.fastq.gz	Jongoh Shin (jos015@ucsd.edu)	Jaemin Sung	TRUE	TRUE	TRUE	SNPv2:Supp_D-Trehalose_(2mM)	TRUE	TRUE	2024-07-19	WT				TRUE	single_nutrient_perturbation	0
pmg_wt_287	Supp_D-Mannose_(2mM)_1	single_nutrient_perturbation	SNPv2	pmg_wt_145;pmg_wt_146	Glucose_NH4Cl	Supp_D-Mannose_(2mM)	1	Escherichia coli K-12 MG1655	MG1655	Batch	No	M9	37	7	Glucose(5)	NH4Cl(1)	O2	Sauer trace element mixture	D-Mannose_(2mM)					AVITI	PAIRED	Element Biosciences	2		PRJNA1273601			s3://sbrg-sequencing-files/2024-06-07-SBP-AVITI/PAL065_R1.fastq.gz	s3://sbrg-sequencing-files/2024-06-07-SBP-AVITI/PAL065_R2.fastq.gz	Jongoh Shin (jos015@ucsd.edu)	Jaemin Sung	TRUE	TRUE	TRUE	SNPv2:Supp_D-Mannose_(2mM)	TRUE	TRUE	2024-07-19	WT				TRUE	single_nutrient_perturbation	0
pmg_wt_288	Supp_D-Mannose_(2mM)_2	single_nutrient_perturbation	SNPv2	pmg_wt_145;pmg_wt_146	Glucose_NH4Cl	Supp_D-Mannose_(2mM)	2	Escherichia coli K-12 MG1655	MG1655	Batch	No	M9	37	7	Glucose(5)	NH4Cl(1)	O2	Sauer trace element mixture	D-Mannose_(2mM)					AVITI	PAIRED	Element Biosciences	2		PRJNA1273601			s3://sbrg-sequencing-files/2024-06-07-SBP-AVITI/PAL066_R1.fastq.gz	s3://sbrg-sequencing-files/2024-06-07-SBP-AVITI/PAL066_R2.fastq.gz	Jongoh Shin (jos015@ucsd.edu)	Jaemin Sung	TRUE	TRUE	TRUE	SNPv2:Supp_D-Mannose_(2mM)	TRUE	TRUE	2024-07-19	WT				TRUE	single_nutrient_perturbation	0
pmg_wt_289	Supp_L-Fucose_(2mM)_1	single_nutrient_perturbation	SNPv2	pmg_wt_145;pmg_wt_146	Glucose_NH4Cl	Supp_L-Fucose_(2mM)	1	Escherichia coli K-12 MG1655	MG1655	Batch	No	M9	37	7	Glucose(5)	NH4Cl(1)	O2	Sauer trace element mixture	L-Fucose_(2mM)					AVITI	PAIRED	Element Biosciences	2		PRJNA1273601			s3://sbrg-sequencing-files/TSRI AVITI Runs/2024-05-13-TSRI AVITI/PAL029_R1.fastq.gz	s3://sbrg-sequencing-files/TSRI AVITI Runs/2024-05-13-TSRI AVITI/PAL029_R2.fastq.gz	Jongoh Shin (jos015@ucsd.edu)	Jaemin Sung	TRUE	TRUE	TRUE	SNPv2:Supp_L-Fucose_(2mM)	TRUE	TRUE	2024-07-19	WT				TRUE	single_nutrient_perturbation	0
pmg_wt_290	Supp_L-Fucose_(2mM)_2	single_nutrient_perturbation	SNPv2	pmg_wt_145;pmg_wt_146	Glucose_NH4Cl	Supp_L-Fucose_(2mM)	2	Escherichia coli K-12 MG1655	MG1655	Batch	No	M9	37	7	Glucose(5)	NH4Cl(1)	O2	Sauer trace element mixture	L-Fucose_(2mM)					AVITI	PAIRED	Element Biosciences	2		PRJNA1273601			s3://sbrg-sequencing-files/TSRI AVITI Runs/2024-05-13-TSRI AVITI/PAL030_R1.fastq.gz	s3://sbrg-sequencing-files/TSRI AVITI Runs/2024-05-13-TSRI AVITI/PAL030_R2.fastq.gz	Jongoh Shin (jos015@ucsd.edu)	Jaemin Sung	TRUE	TRUE	TRUE	SNPv2:Supp_L-Fucose_(2mM)	TRUE	TRUE	2024-07-19	WT				TRUE	single_nutrient_perturbation	0
pmg_wt_291	Supp_D-Gluconic acid_(2mM)_1	single_nutrient_perturbation	SNPv2	pmg_wt_145;pmg_wt_146	Glucose_NH4Cl	Supp_D-Gluconic acid_(2mM)	1	Escherichia coli K-12 MG1655	MG1655	Batch	No	M9	37	7	Glucose(5)	NH4Cl(1)	O2	Sauer trace element mixture	D-Gluconic acid_(2mM)					AVITI	PAIRED	Element Biosciences	2		PRJNA1273601			s3://sbrg-sequencing-files/TSRI AVITI Runs/2024-03-18-Second Library Pool TSRI AVITI/49id49_S49_L001_R1_001.fastq.gz	s3://sbrg-sequencing-files/TSRI AVITI Runs/2024-03-18-Second Library Pool TSRI AVITI/49id49_S49_L001_R2_001.fastq.gz	Jongoh Shin (jos015@ucsd.edu)	Jaemin Sung	TRUE	TRUE	TRUE	SNPv2:Supp_D-Gluconic acid_(2mM)	TRUE	TRUE	2024-07-19	WT				TRUE	single_nutrient_perturbation	0
pmg_wt_292	Supp_D-Gluconic acid_(2mM)_2	single_nutrient_perturbation	SNPv2	pmg_wt_145;pmg_wt_146	Glucose_NH4Cl	Supp_D-Gluconic acid_(2mM)	2	Escherichia coli K-12 MG1655	MG1655	Batch	No	M9	37	7	Glucose(5)	NH4Cl(1)	O2	Sauer trace element mixture	D-Gluconic acid_(2mM)					AVITI	PAIRED	Element Biosciences	2		PRJNA1273601			s3://sbrg-sequencing-files/TSRI AVITI Runs/2024-03-18-Second Library Pool TSRI AVITI/44id44_S44_L001_R1_001.fastq.gz	s3://sbrg-sequencing-files/TSRI AVITI Runs/2024-03-18-Second Library Pool TSRI AVITI/44id44_S44_L001_R2_001.fastq.gz	Jongoh Shin (jos015@ucsd.edu)	Jaemin Sung	TRUE	TRUE	TRUE	SNPv2:Supp_D-Gluconic acid_(2mM)	TRUE	TRUE	2024-07-19	WT				TRUE	single_nutrient_perturbation	0
pmg_wt_293	Supp_D-Mannitol_(2mM)_1	single_nutrient_perturbation	SNPv2	pmg_wt_145;pmg_wt_146	Glucose_NH4Cl	Supp_D-Mannitol_(2mM)	1	Escherichia coli K-12 MG1655	MG1655	Batch	No	M9	37	7	Glucose(5)	NH4Cl(1)	O2	Sauer trace element mixture	D-Mannitol_(2mM)					AVITI	PAIRED	Element Biosciences	2		PRJNA1273601			s3://sbrg-sequencing-files/TSRI AVITI Runs/2024-03-18-Second Library Pool TSRI AVITI/45id45_S45_L001_R1_001.fastq.gz	s3://sbrg-sequencing-files/TSRI AVITI Runs/2024-03-18-Second Library Pool TSRI AVITI/45id45_S45_L001_R2_001.fastq.gz	Jongoh Shin (jos015@ucsd.edu)	Jaemin Sung	TRUE	TRUE	TRUE	SNPv2:Supp_D-Mannitol_(2mM)	TRUE	TRUE	2024-07-19	WT				TRUE	single_nutrient_perturbation	0
pmg_wt_294	Supp_D-Mannitol_(2mM)_2	single_nutrient_perturbation	SNPv2	pmg_wt_145;pmg_wt_146	Glucose_NH4Cl	Supp_D-Mannitol_(2mM)	2	Escherichia coli K-12 MG1655	MG1655	Batch	No	M9	37	7	Glucose(5)	NH4Cl(1)	O2	Sauer trace element mixture	D-Mannitol_(2mM)					AVITI	PAIRED	Element Biosciences	2		PRJNA1273601			s3://sbrg-sequencing-files/TSRI AVITI Runs/2024-03-18-Second Library Pool TSRI AVITI/50id50_S50_L001_R1_001.fastq.gz	s3://sbrg-sequencing-files/TSRI AVITI Runs/2024-03-18-Second Library Pool TSRI AVITI/50id50_S50_L001_R2_001.fastq.gz	Jongoh Shin (jos015@ucsd.edu)	Jaemin Sung	TRUE	TRUE	TRUE	SNPv2:Supp_D-Mannitol_(2mM)	TRUE	TRUE	2024-07-19	WT				TRUE	single_nutrient_perturbation	0
pmg_wt_295	Supp_Glutamine_(2mM)_1	single_nutrient_perturbation	SNPv2	pmg_wt_145;pmg_wt_146	Glucose_NH4Cl	Supp_Glutamine_(2mM)	1	Escherichia coli K-12 MG1655	MG1655	Batch	No	M9	37	7	Glucose(5)	NH4Cl(1)	O2	Sauer trace element mixture	Glutamine_(2mM)					AVITI	PAIRED	Element Biosciences	2		PRJNA1273601			s3://sbrg-sequencing-files/TSRI AVITI Runs/2024-03-18-Second Library Pool TSRI AVITI/03id03_S3_L001_R1_001.fastq.gz	s3://sbrg-sequencing-files/TSRI AVITI Runs/2024-03-18-Second Library Pool TSRI AVITI/03id03_S3_L001_R2_001.fastq.gz	Jongoh Shin (jos015@ucsd.edu)	Jaemin Sung	TRUE	TRUE	TRUE	SNPv2:Supp_Glutamine_(2mM)	TRUE	TRUE	2024-07-19	WT				TRUE	single_nutrient_perturbation	0
pmg_wt_296	Supp_Glutamine_(2mM)_2	single_nutrient_perturbation	SNPv2	pmg_wt_145;pmg_wt_146	Glucose_NH4Cl	Supp_Glutamine_(2mM)	2	Escherichia coli K-12 MG1655	MG1655	Batch	No	M9	37	7	Glucose(5)	NH4Cl(1)	O2	Sauer trace element mixture	Glutamine_(2mM)					AVITI	PAIRED	Element Biosciences	2		PRJNA1273601			s3://sbrg-sequencing-files/TSRI AVITI Runs/2024-03-18-Second Library Pool TSRI AVITI/04id04_S4_L001_R1_001.fastq.gz	s3://sbrg-sequencing-files/TSRI AVITI Runs/2024-03-18-Second Library Pool TSRI AVITI/04id04_S4_L001_R2_001.fastq.gz	Jongoh Shin (jos015@ucsd.edu)	Jaemin Sung	TRUE	TRUE	TRUE	SNPv2:Supp_Glutamine_(2mM)	TRUE	TRUE	2024-07-19	WT				TRUE	single_nutrient_perturbation	0
pmg_wt_297	Supp_Maltose_(2mM)_1	single_nutrient_perturbation	SNPv2	pmg_wt_145;pmg_wt_146	Glucose_NH4Cl	Supp_Maltose_(2mM)	1	Escherichia coli K-12 MG1655	MG1655	Batch	No	M9	37	7	Glucose(5)	NH4Cl(1)	O2	Sauer trace element mixture	Maltose_(2mM)					AVITI	PAIRED	Element Biosciences	2		PRJNA1273601			s3://sbrg-sequencing-files/TSRI AVITI Runs/2024-05-13-TSRI AVITI/PAL062_R1.fastq.gz	s3://sbrg-sequencing-files/TSRI AVITI Runs/2024-05-13-TSRI AVITI/PAL062_R2.fastq.gz	Jongoh Shin (jos015@ucsd.edu)	Jaemin Sung	TRUE	TRUE	TRUE	SNPv2:Supp_Maltose_(2mM)	TRUE	TRUE	2024-07-19	WT				TRUE	single_nutrient_perturbation	0
pmg_wt_298	Supp_Maltose_(2mM)_2	single_nutrient_perturbation	SNPv2	pmg_wt_145;pmg_wt_146	Glucose_NH4Cl	Supp_Maltose_(2mM)	2	Escherichia coli K-12 MG1655	MG1655	Batch	No	M9	37	7	Glucose(5)	NH4Cl(1)	O2	Sauer trace element mixture	Maltose_(2mM)					AVITI	PAIRED	Element Biosciences	2		PRJNA1273601			s3://sbrg-sequencing-files/TSRI AVITI Runs/2024-05-13-TSRI AVITI/PAL063_R1.fastq.gz	s3://sbrg-sequencing-files/TSRI AVITI Runs/2024-05-13-TSRI AVITI/PAL063_R2.fastq.gz	Jongoh Shin (jos015@ucsd.edu)	Jaemin Sung	TRUE	TRUE	TRUE	SNPv2:Supp_Maltose_(2mM)	TRUE	TRUE	2024-07-19	WT				TRUE	single_nutrient_perturbation	0
pmg_wt_299	Supp_D-Melibiose_(2mM)_1	single_nutrient_perturbation	SNPv2	pmg_wt_145;pmg_wt_146	Glucose_NH4Cl	Supp_D-Melibiose_(2mM)	1	Escherichia coli K-12 MG1655	MG1655	Batch	No	M9	37	7	Glucose(5)	NH4Cl(1)	O2	Sauer trace element mixture	D-Melibiose_(2mM)					AVITI	PAIRED	Element Biosciences	2		PRJNA1273601			s3://sbrg-sequencing-files/2024-04-04-SBP-AVITI/PAL025_R1.fastq.gz	s3://sbrg-sequencing-files/2024-04-04-SBP-AVITI/PAL025_R2.fastq.gz	Jongoh Shin (jos015@ucsd.edu)	Jaemin Sung	TRUE	TRUE	TRUE	SNPv2:Supp_D-Melibiose_(2mM)	TRUE	TRUE	2024-07-19	WT				TRUE	single_nutrient_perturbation	0
pmg_wt_300	Supp_D-Melibiose_(2mM)_2	single_nutrient_perturbation	SNPv2	pmg_wt_145;pmg_wt_146	Glucose_NH4Cl	Supp_D-Melibiose_(2mM)	2	Escherichia coli K-12 MG1655	MG1655	Batch	No	M9	37	7	Glucose(5)	NH4Cl(1)	O2	Sauer trace element mixture	D-Melibiose_(2mM)					AVITI	PAIRED	Element Biosciences	2		PRJNA1273601			s3://sbrg-sequencing-files/TSRI AVITI Runs/2024-03-18-Second Library Pool TSRI AVITI/46id46_S46_L001_R1_001.fastq.gz	s3://sbrg-sequencing-files/TSRI AVITI Runs/2024-03-18-Second Library Pool TSRI AVITI/46id46_S46_L001_R2_001.fastq.gz	Jongoh Shin (jos015@ucsd.edu)	Jaemin Sung	TRUE	TRUE	TRUE	SNPv2:Supp_D-Melibiose_(2mM)	TRUE	TRUE	2024-07-19	WT				TRUE	single_nutrient_perturbation	0
pmg_wt_301	Supp_Pyruvic acid_(2mM)_1	single_nutrient_perturbation	SNPv2	pmg_wt_145;pmg_wt_146	Glucose_NH4Cl	Supp_Pyruvic acid_(2mM)	1	Escherichia coli K-12 MG1655	MG1655	Batch	No	M9	37	7	Glucose(5)	NH4Cl(1)	O2	Sauer trace element mixture	Pyruvic acid_(2mM)					AVITI	PAIRED	Element Biosciences	2		PRJNA1273601			s3://sbrg-sequencing-files/2024-07-11-SBP-AVITI/PAL018_R1.fastq.gz	s3://sbrg-sequencing-files/2024-07-11-SBP-AVITI/PAL018_R2.fastq.gz	Jongoh Shin (jos015@ucsd.edu)	Jaemin Sung	TRUE	TRUE	TRUE	SNPv2:Supp_Pyruvic acid_(2mM)	TRUE	TRUE	2024-07-19	WT				TRUE	single_nutrient_perturbation	0
pmg_wt_302	Supp_Pyruvic acid_(2mM)_2	single_nutrient_perturbation	SNPv2	pmg_wt_145;pmg_wt_146	Glucose_NH4Cl	Supp_Pyruvic acid_(2mM)	2	Escherichia coli K-12 MG1655	MG1655	Batch	No	M9	37	7	Glucose(5)	NH4Cl(1)	O2	Sauer trace element mixture	Pyruvic acid_(2mM)					AVITI	PAIRED	Element Biosciences	2		PRJNA1273601			s3://sbrg-sequencing-files/2024-07-11-SBP-AVITI/PAL019_R1.fastq.gz	s3://sbrg-sequencing-files/2024-07-11-SBP-AVITI/PAL019_R2.fastq.gz	Jongoh Shin (jos015@ucsd.edu)	Jaemin Sung	TRUE	TRUE	TRUE	SNPv2:Supp_Pyruvic acid_(2mM)	TRUE	TRUE	2024-07-19	WT				TRUE	single_nutrient_perturbation	0
pmg_wt_303	Supp_N-Acetyl-D-Glucosamine_(2mM)_1	single_nutrient_perturbation	SNPv2	pmg_wt_145;pmg_wt_146	Glucose_NH4Cl	Supp_N-Acetyl-D-Glucosamine_(2mM)	1	Escherichia coli K-12 MG1655	MG1655	Batch	No	M9	37	7	Glucose(5)	NH4Cl(1)	O2	Sauer trace element mixture	N-Acetyl-D-Glucosamine_(2mM)					AVITI	PAIRED	Element Biosciences	2		PRJNA1273601			s3://sbrg-sequencing-files/2024-06-07-SBP-AVITI/PAL031_R1.fastq.gz	s3://sbrg-sequencing-files/2024-06-07-SBP-AVITI/PAL031_R2.fastq.gz	Jongoh Shin (jos015@ucsd.edu)	Jaemin Sung	TRUE	TRUE	TRUE	SNPv2:Supp_N-Acetyl-D-Glucosamine_(2mM)	TRUE	TRUE	2024-07-19	WT				TRUE	single_nutrient_perturbation	0
pmg_wt_304	Supp_N-Acetyl-D-Glucosamine_(2mM)_2	single_nutrient_perturbation	SNPv2	pmg_wt_145;pmg_wt_146	Glucose_NH4Cl	Supp_N-Acetyl-D-Glucosamine_(2mM)	2	Escherichia coli K-12 MG1655	MG1655	Batch	No	M9	37	7	Glucose(5)	NH4Cl(1)	O2	Sauer trace element mixture	N-Acetyl-D-Glucosamine_(2mM)					AVITI	PAIRED	Element Biosciences	2		PRJNA1273601			s3://sbrg-sequencing-files/2024-06-07-SBP-AVITI/PAL032_R1.fastq.gz	s3://sbrg-sequencing-files/2024-06-07-SBP-AVITI/PAL032_R2.fastq.gz	Jongoh Shin (jos015@ucsd.edu)	Jaemin Sung	TRUE	TRUE	TRUE	SNPv2:Supp_N-Acetyl-D-Glucosamine_(2mM)	TRUE	TRUE	2024-07-19	WT				TRUE	single_nutrient_perturbation	0
pmg_wt_305	Supp_D-Glucose-6-Phosphate_(2mM)_1	single_nutrient_perturbation	SNPv2	pmg_wt_145;pmg_wt_146	Glucose_NH4Cl	Supp_D-Glucose-6-Phosphate_(2mM)	1	Escherichia coli K-12 MG1655	MG1655	Batch	No	M9	37	7	Glucose(5)	NH4Cl(1)	O2	Sauer trace element mixture	D-Glucose-6-Phosphate_(2mM)					AVITI	PAIRED	Element Biosciences	2		PRJNA1273601			s3://sbrg-sequencing-files/2024-06-07-SBP-AVITI/PAL033_R1.fastq.gz	s3://sbrg-sequencing-files/2024-06-07-SBP-AVITI/PAL033_R2.fastq.gz	Jongoh Shin (jos015@ucsd.edu)	Jaemin Sung	TRUE	TRUE	TRUE	SNPv2:Supp_D-Glucose-6-Phosphate_(2mM)	TRUE	TRUE	2024-07-19	WT				TRUE	single_nutrient_perturbation	0
pmg_wt_306	Supp_D-Glucose-6-Phosphate_(2mM)_2	single_nutrient_perturbation	SNPv2	pmg_wt_145;pmg_wt_146	Glucose_NH4Cl	Supp_D-Glucose-6-Phosphate_(2mM)	2	Escherichia coli K-12 MG1655	MG1655	Batch	No	M9	37	7	Glucose(5)	NH4Cl(1)	O2	Sauer trace element mixture	D-Glucose-6-Phosphate_(2mM)					AVITI	PAIRED	Element Biosciences	2		PRJNA1273601			s3://sbrg-sequencing-files/2024-06-07-SBP-AVITI/PAL034_R1.fastq.gz	s3://sbrg-sequencing-files/2024-06-07-SBP-AVITI/PAL034_R2.fastq.gz	Jongoh Shin (jos015@ucsd.edu)	Jaemin Sung	TRUE	TRUE	TRUE	SNPv2:Supp_D-Glucose-6-Phosphate_(2mM)	TRUE	TRUE	2024-07-19	WT				TRUE	single_nutrient_perturbation	0
pmg_wt_307	Supp_DL-Malic acid_(2mM)_1	single_nutrient_perturbation	SNPv2	pmg_wt_145;pmg_wt_146	Glucose_NH4Cl	Supp_DL-Malic acid_(2mM)	1	Escherichia coli K-12 MG1655	MG1655	Batch	No	M9	37	7	Glucose(5)	NH4Cl(1)	O2	Sauer trace element mixture	DL-Malic acid_(2mM)					AVITI	PAIRED	Element Biosciences	2		PRJNA1273601			s3://sbrg-sequencing-files/2024-06-07-SBP-AVITI/PAL035_R1.fastq.gz	s3://sbrg-sequencing-files/2024-06-07-SBP-AVITI/PAL035_R2.fastq.gz	Jongoh Shin (jos015@ucsd.edu)	Jaemin Sung	TRUE	TRUE	TRUE	SNPv2:Supp_DL-Malic acid_(2mM)	TRUE	TRUE	2024-07-19	WT				TRUE	single_nutrient_perturbation	0
pmg_wt_308	Supp_DL-Malic acid_(2mM)_2	single_nutrient_perturbation	SNPv2	pmg_wt_145;pmg_wt_146	Glucose_NH4Cl	Supp_DL-Malic acid_(2mM)	2	Escherichia coli K-12 MG1655	MG1655	Batch	No	M9	37	7	Glucose(5)	NH4Cl(1)	O2	Sauer trace element mixture	DL-Malic acid_(2mM)					AVITI	PAIRED	Element Biosciences	2		PRJNA1273601			s3://sbrg-sequencing-files/2024-06-07-SBP-AVITI/PAL036_R1.fastq.gz	s3://sbrg-sequencing-files/2024-06-07-SBP-AVITI/PAL036_R2.fastq.gz	Jongoh Shin (jos015@ucsd.edu)	Jaemin Sung	TRUE	TRUE	TRUE	SNPv2:Supp_DL-Malic acid_(2mM)	TRUE	TRUE	2024-07-19	WT				TRUE	single_nutrient_perturbation	0
pmg_wt_309	Supp_a-Ketoglutaric acid_(2mM)_1	single_nutrient_perturbation	SNPv2	pmg_wt_145;pmg_wt_146	Glucose_NH4Cl	Supp_a-Ketoglutaric acid_(2mM)	1	Escherichia coli K-12 MG1655	MG1655	Batch	No	M9	37	7	Glucose(5)	NH4Cl(1)	O2	Sauer trace element mixture	a-Ketoglutaric acid_(2mM)					AVITI	PAIRED	Element Biosciences	2		PRJNA1273601			s3://sbrg-sequencing-files/2024-04-04-SBP-AVITI/PAL026_R1.fastq.gz	s3://sbrg-sequencing-files/2024-04-04-SBP-AVITI/PAL026_R2.fastq.gz	Jongoh Shin (jos015@ucsd.edu)	Jaemin Sung	TRUE	TRUE	TRUE	SNPv2:Supp_a-Ketoglutaric acid_(2mM)	TRUE	TRUE	2024-07-19	WT				TRUE	single_nutrient_perturbation	0
pmg_wt_310	Supp_a-Ketoglutaric acid_(2mM)_2	single_nutrient_perturbation	SNPv2	pmg_wt_145;pmg_wt_146	Glucose_NH4Cl	Supp_a-Ketoglutaric acid_(2mM)	2	Escherichia coli K-12 MG1655	MG1655	Batch	No	M9	37	7	Glucose(5)	NH4Cl(1)	O2	Sauer trace element mixture	a-Ketoglutaric acid_(2mM)					AVITI	PAIRED	Element Biosciences	2		PRJNA1273601			s3://sbrg-sequencing-files/TSRI AVITI Runs/2024-03-18-Second Library Pool TSRI AVITI/47id47_S47_L001_R1_001.fastq.gz	s3://sbrg-sequencing-files/TSRI AVITI Runs/2024-03-18-Second Library Pool TSRI AVITI/47id47_S47_L001_R2_001.fastq.gz	Jongoh Shin (jos015@ucsd.edu)	Jaemin Sung	TRUE	TRUE	TRUE	SNPv2:Supp_a-Ketoglutaric acid_(2mM)	TRUE	TRUE	2024-07-19	WT				TRUE	single_nutrient_perturbation	0
pmg_wt_311	Supp_Glutamic acid_(2mM)_1	single_nutrient_perturbation	SNPv2	pmg_wt_145;pmg_wt_146	Glucose_NH4Cl	Supp_Glutamic acid_(2mM)	1	Escherichia coli K-12 MG1655	MG1655	Batch	No	M9	37	7	Glucose(5)	NH4Cl(1)	O2	Sauer trace element mixture	Glutamic acid_(2mM)					AVITI	PAIRED	Element Biosciences	2		PRJNA1273601			s3://sbrg-sequencing-files/TSRI AVITI Runs/2024-03-18-Second Library Pool TSRI AVITI/05id05_S5_L001_R1_001.fastq.gz	s3://sbrg-sequencing-files/TSRI AVITI Runs/2024-03-18-Second Library Pool TSRI AVITI/05id05_S5_L001_R2_001.fastq.gz	Jongoh Shin (jos015@ucsd.edu)	Jaemin Sung	TRUE	TRUE	TRUE	SNPv2:Supp_Glutamic acid_(2mM)	TRUE	TRUE	2024-07-19	WT				TRUE	single_nutrient_perturbation	0
pmg_wt_312	Supp_Glutamic acid_(2mM)_2	single_nutrient_perturbation	SNPv2	pmg_wt_145;pmg_wt_146	Glucose_NH4Cl	Supp_Glutamic acid_(2mM)	2	Escherichia coli K-12 MG1655	MG1655	Batch	No	M9	37	7	Glucose(5)	NH4Cl(1)	O2	Sauer trace element mixture	Glutamic acid_(2mM)					AVITI	PAIRED	Element Biosciences	2		PRJNA1273601			s3://sbrg-sequencing-files/TSRI AVITI Runs/2024-03-18-Second Library Pool TSRI AVITI/06id06_S6_L001_R1_001.fastq.gz	s3://sbrg-sequencing-files/TSRI AVITI Runs/2024-03-18-Second Library Pool TSRI AVITI/06id06_S6_L001_R2_001.fastq.gz	Jongoh Shin (jos015@ucsd.edu)	Jaemin Sung	TRUE	TRUE	TRUE	SNPv2:Supp_Glutamic acid_(2mM)	TRUE	TRUE	2024-07-19	WT				TRUE	single_nutrient_perturbation	0
pmg_wt_313	Supp_m-Tartaric acid_(2mM)_1	single_nutrient_perturbation	SNPv2	pmg_wt_145;pmg_wt_146	Glucose_NH4Cl	Supp_m-Tartaric acid_(2mM)	1	Escherichia coli K-12 MG1655	MG1655	Batch	No	M9	37	7	Glucose(5)	NH4Cl(1)	O2	Sauer trace element mixture	m-Tartaric acid_(2mM)					AVITI	PAIRED	Element Biosciences	2		PRJNA1273601			s3://sbrg-sequencing-files/2024-06-07-SBP-AVITI/PAL037_R1.fastq.gz	s3://sbrg-sequencing-files/2024-06-07-SBP-AVITI/PAL037_R2.fastq.gz	Jongoh Shin (jos015@ucsd.edu)	Jaemin Sung	TRUE	TRUE	TRUE	SNPv2:Supp_m-Tartaric acid_(2mM)	TRUE	TRUE	2024-07-19	WT				TRUE	single_nutrient_perturbation	0
pmg_wt_314	Supp_m-Tartaric acid_(2mM)_2	single_nutrient_perturbation	SNPv2	pmg_wt_145;pmg_wt_146	Glucose_NH4Cl	Supp_m-Tartaric acid_(2mM)	2	Escherichia coli K-12 MG1655	MG1655	Batch	No	M9	37	7	Glucose(5)	NH4Cl(1)	O2	Sauer trace element mixture	m-Tartaric acid_(2mM)					AVITI	PAIRED	Element Biosciences	2		PRJNA1273601			s3://sbrg-sequencing-files/2024-06-07-SBP-AVITI/PAL038_R1.fastq.gz	s3://sbrg-sequencing-files/2024-06-07-SBP-AVITI/PAL038_R2.fastq.gz	Jongoh Shin (jos015@ucsd.edu)	Jaemin Sung	TRUE	TRUE	TRUE	SNPv2:Supp_m-Tartaric acid_(2mM)	TRUE	TRUE	2024-07-19	WT				TRUE	single_nutrient_perturbation	0
pmg_wt_315	Supp_Maltotriose_(2mM)_1	single_nutrient_perturbation	SNPv2	pmg_wt_145;pmg_wt_146	Glucose_NH4Cl	Supp_Maltotriose_(2mM)	1	Escherichia coli K-12 MG1655	MG1655	Batch	No	M9	37	7	Glucose(5)	NH4Cl(1)	O2	Sauer trace element mixture	Maltotriose_(2mM)					AVITI	PAIRED	Element Biosciences	2		PRJNA1273601			s3://sbrg-sequencing-files/2024-04-23-SBP-AVITI/PAL084_R1.fastq.gz	s3://sbrg-sequencing-files/2024-04-23-SBP-AVITI/PAL084_R2.fastq.gz	Jongoh Shin (jos015@ucsd.edu)	Jaemin Sung	TRUE	TRUE	TRUE	SNPv2:Supp_Maltotriose_(2mM)	TRUE	TRUE	2024-07-19	WT				TRUE	single_nutrient_perturbation	0
pmg_wt_316	Supp_Maltotriose_(2mM)_2	single_nutrient_perturbation	SNPv2	pmg_wt_145;pmg_wt_146	Glucose_NH4Cl	Supp_Maltotriose_(2mM)	2	Escherichia coli K-12 MG1655	MG1655	Batch	No	M9	37	7	Glucose(5)	NH4Cl(1)	O2	Sauer trace element mixture	Maltotriose_(2mM)					AVITI	PAIRED	Element Biosciences	2		PRJNA1273601			s3://sbrg-sequencing-files/2024-04-23-SBP-AVITI/PAL085_R1.fastq.gz	s3://sbrg-sequencing-files/2024-04-23-SBP-AVITI/PAL085_R2.fastq.gz	Jongoh Shin (jos015@ucsd.edu)	Jaemin Sung	TRUE	TRUE	TRUE	SNPv2:Supp_Maltotriose_(2mM)	TRUE	TRUE	2024-07-19	WT				TRUE	single_nutrient_perturbation	0
pmg_wt_317	Supp_D-Malic acid_(2mM)_1	single_nutrient_perturbation	SNPv2	pmg_wt_145;pmg_wt_146	Glucose_NH4Cl	Supp_D-Malic acid_(2mM)	1	Escherichia coli K-12 MG1655	MG1655	Batch	No	M9	37	7	Glucose(5)	NH4Cl(1)	O2	Sauer trace element mixture	D-Malic acid_(2mM)					AVITI	PAIRED	Element Biosciences	2		PRJNA1273601			s3://sbrg-sequencing-files/2024-06-07-SBP-AVITI/PAL069_R1.fastq.gz	s3://sbrg-sequencing-files/2024-06-07-SBP-AVITI/PAL069_R2.fastq.gz	Jongoh Shin (jos015@ucsd.edu)	Jaemin Sung	TRUE	TRUE	TRUE	SNPv2:Supp_D-Malic acid_(2mM)	TRUE	TRUE	2024-07-19	WT				TRUE	single_nutrient_perturbation	0
pmg_wt_318	Supp_D-Malic acid_(2mM)_2	single_nutrient_perturbation	SNPv2	pmg_wt_145;pmg_wt_146	Glucose_NH4Cl	Supp_D-Malic acid_(2mM)	2	Escherichia coli K-12 MG1655	MG1655	Batch	No	M9	37	7	Glucose(5)	NH4Cl(1)	O2	Sauer trace element mixture	D-Malic acid_(2mM)					AVITI	PAIRED	Element Biosciences	2		PRJNA1273601			s3://sbrg-sequencing-files/2024-06-07-SBP-AVITI/PAL070_R1.fastq.gz	s3://sbrg-sequencing-files/2024-06-07-SBP-AVITI/PAL070_R2.fastq.gz	Jongoh Shin (jos015@ucsd.edu)	Jaemin Sung	TRUE	TRUE	TRUE	SNPv2:Supp_D-Malic acid_(2mM)	TRUE	TRUE	2024-07-19	WT				TRUE	single_nutrient_perturbation	0
pmg_wt_319	Supp_D-Galacturonic acid_(2mM)_1	single_nutrient_perturbation	SNPv2	pmg_wt_145;pmg_wt_146	Glucose_NH4Cl	Supp_D-Galacturonic acid_(2mM)	1	Escherichia coli K-12 MG1655	MG1655	Batch	No	M9	37	7	Glucose(5)	NH4Cl(1)	O2	Sauer trace element mixture	D-Galacturonic acid_(2mM)					AVITI	PAIRED	Element Biosciences	2		PRJNA1273601			s3://sbrg-sequencing-files/2024-07-11-SBP-AVITI/PAL020_R1.fastq.gz	s3://sbrg-sequencing-files/2024-07-11-SBP-AVITI/PAL020_R2.fastq.gz	Jongoh Shin (jos015@ucsd.edu)	Jaemin Sung	TRUE	TRUE	TRUE	SNPv2:Supp_D-Galacturonic acid_(2mM)	TRUE	TRUE	2024-07-19	WT				TRUE	single_nutrient_perturbation	0
pmg_wt_320	Supp_D-Galacturonic acid_(2mM)_2	single_nutrient_perturbation	SNPv2	pmg_wt_145;pmg_wt_146	Glucose_NH4Cl	Supp_D-Galacturonic acid_(2mM)	2	Escherichia coli K-12 MG1655	MG1655	Batch	No	M9	37	7	Glucose(5)	NH4Cl(1)	O2	Sauer trace element mixture	D-Galacturonic acid_(2mM)					AVITI	PAIRED	Element Biosciences	2		PRJNA1273601			s3://sbrg-sequencing-files/2024-07-11-SBP-AVITI/PAL021_R1.fastq.gz	s3://sbrg-sequencing-files/2024-07-11-SBP-AVITI/PAL021_R2.fastq.gz	Jongoh Shin (jos015@ucsd.edu)	Jaemin Sung	TRUE	TRUE	TRUE	SNPv2:Supp_D-Galacturonic acid_(2mM)	TRUE	TRUE	2024-07-19	WT				TRUE	single_nutrient_perturbation	0
pmg_wt_321	Supp_N-Acetyl-Neuraminic acid_(2mM)_1	single_nutrient_perturbation	SNPv2	pmg_wt_145;pmg_wt_146	Glucose_NH4Cl	Supp_N-Acetyl-Neuraminic acid_(2mM)	1	Escherichia coli K-12 MG1655	MG1655	Batch	No	M9	37	7	Glucose(5)	NH4Cl(1)	O2	Sauer trace element mixture	N-Acetyl-Neuraminic acid_(2mM)					AVITI	PAIRED	Element Biosciences	2		PRJNA1273601			s3://sbrg-sequencing-files/2024-07-11-SBP-AVITI/PAL036_R1.fastq.gz	s3://sbrg-sequencing-files/2024-07-11-SBP-AVITI/PAL036_R2.fastq.gz	Jongoh Shin (jos015@ucsd.edu)	Jaemin Sung	TRUE	TRUE	TRUE	SNPv2:Supp_N-Acetyl-Neuraminic acid_(2mM)	TRUE	TRUE	2024-07-19	WT				TRUE	single_nutrient_perturbation	0
pmg_wt_322	Supp_N-Acetyl-Neuraminic acid_(2mM)_2	single_nutrient_perturbation	SNPv2	pmg_wt_145;pmg_wt_146	Glucose_NH4Cl	Supp_N-Acetyl-Neuraminic acid_(2mM)	2	Escherichia coli K-12 MG1655	MG1655	Batch	No	M9	37	7	Glucose(5)	NH4Cl(1)	O2	Sauer trace element mixture	N-Acetyl-Neuraminic acid_(2mM)					AVITI	PAIRED	Element Biosciences	2		PRJNA1273601			s3://sbrg-sequencing-files/2024-07-11-SBP-AVITI/PAL037_R1.fastq.gz	s3://sbrg-sequencing-files/2024-07-11-SBP-AVITI/PAL037_R2.fastq.gz	Jongoh Shin (jos015@ucsd.edu)	Jaemin Sung	TRUE	TRUE	TRUE	SNPv2:Supp_N-Acetyl-Neuraminic acid_(2mM)	TRUE	TRUE	2024-07-19	WT				TRUE	single_nutrient_perturbation	0
pmg_wt_323	Supp_b-Methyl-D-Galactoside_(2mM)_1	single_nutrient_perturbation	SNPv2	pmg_wt_145;pmg_wt_146	Glucose_NH4Cl	Supp_b-Methyl-D-Galactoside_(2mM)	1	Escherichia coli K-12 MG1655	MG1655	Batch	No	M9	37	7	Glucose(5)	NH4Cl(1)	O2	Sauer trace element mixture	b-Methyl-D-Galactoside_(2mM)					AVITI	PAIRED	Element Biosciences	2		PRJNA1273601			s3://sbrg-sequencing-files/2024-06-07-SBP-AVITI/PAL039_R1.fastq.gz	s3://sbrg-sequencing-files/2024-06-07-SBP-AVITI/PAL039_R2.fastq.gz	Jongoh Shin (jos015@ucsd.edu)	Jaemin Sung	TRUE	TRUE	TRUE	SNPv2:Supp_b-Methyl-D-Galactoside_(2mM)	TRUE	TRUE	2024-07-19	WT				TRUE	single_nutrient_perturbation	0
pmg_wt_324	Supp_b-Methyl-D-Galactoside_(2mM)_2	single_nutrient_perturbation	SNPv2	pmg_wt_145;pmg_wt_146	Glucose_NH4Cl	Supp_b-Methyl-D-Galactoside_(2mM)	2	Escherichia coli K-12 MG1655	MG1655	Batch	No	M9	37	7	Glucose(5)	NH4Cl(1)	O2	Sauer trace element mixture	b-Methyl-D-Galactoside_(2mM)					AVITI	PAIRED	Element Biosciences	2		PRJNA1273601			s3://sbrg-sequencing-files/2024-06-07-SBP-AVITI/PAL040_R1.fastq.gz	s3://sbrg-sequencing-files/2024-06-07-SBP-AVITI/PAL040_R2.fastq.gz	Jongoh Shin (jos015@ucsd.edu)	Jaemin Sung	TRUE	TRUE	TRUE	SNPv2:Supp_b-Methyl-D-Galactoside_(2mM)	TRUE	TRUE	2024-07-19	WT				TRUE	single_nutrient_perturbation	0
pmg_wt_325	Supp_D-Glucuronic acid_(2mM)_1	single_nutrient_perturbation	SNPv2	pmg_wt_145;pmg_wt_146	Glucose_NH4Cl	Supp_D-Glucuronic acid_(2mM)	1	Escherichia coli K-12 MG1655	MG1655	Batch	No	M9	37	7	Glucose(5)	NH4Cl(1)	O2	Sauer trace element mixture	D-Glucuronic acid_(2mM)					AVITI	PAIRED	Element Biosciences	2		PRJNA1273601			s3://sbrg-sequencing-files/2024-04-04-SBP-AVITI/PAL028_R1.fastq.gz	s3://sbrg-sequencing-files/2024-04-04-SBP-AVITI/PAL028_R2.fastq.gz	Jongoh Shin (jos015@ucsd.edu)	Jaemin Sung	TRUE	TRUE	TRUE	SNPv2:Supp_D-Glucuronic acid_(2mM)	TRUE	TRUE	2024-07-19	WT				TRUE	single_nutrient_perturbation	0
pmg_wt_326	Supp_D-Glucuronic acid_(2mM)_2	single_nutrient_perturbation	SNPv2	pmg_wt_145;pmg_wt_146	Glucose_NH4Cl	Supp_D-Glucuronic acid_(2mM)	2	Escherichia coli K-12 MG1655	MG1655	Batch	No	M9	37	7	Glucose(5)	NH4Cl(1)	O2	Sauer trace element mixture	D-Glucuronic acid_(2mM)					AVITI	PAIRED	Element Biosciences	2		PRJNA1273601			s3://sbrg-sequencing-files/2024-04-04-SBP-AVITI/PAL027_R1.fastq.gz	s3://sbrg-sequencing-files/2024-04-04-SBP-AVITI/PAL027_R2.fastq.gz	Jongoh Shin (jos015@ucsd.edu)	Jaemin Sung	TRUE	TRUE	TRUE	SNPv2:Supp_D-Glucuronic acid_(2mM)	TRUE	TRUE	2024-07-19	WT				TRUE	single_nutrient_perturbation	0
pmg_wt_327	Supp_L-Rhamnose_(2mM)_1	single_nutrient_perturbation	SNPv2	pmg_wt_145;pmg_wt_146	Glucose_NH4Cl	Supp_L-Rhamnose_(2mM)	1	Escherichia coli K-12 MG1655	MG1655	Batch	No	M9	37	7	Glucose(5)	NH4Cl(1)	O2	Sauer trace element mixture	L-Rhamnose_(2mM)					AVITI	PAIRED	Element Biosciences	2		PRJNA1273601			s3://sbrg-sequencing-files/TSRI AVITI Runs/2024-05-13-TSRI AVITI/PAL031_R1.fastq.gz	s3://sbrg-sequencing-files/TSRI AVITI Runs/2024-05-13-TSRI AVITI/PAL031_R2.fastq.gz	Jongoh Shin (jos015@ucsd.edu)	Jaemin Sung	TRUE	TRUE	TRUE	SNPv2:Supp_L-Rhamnose_(2mM)	TRUE	TRUE	2024-07-19	WT				TRUE	single_nutrient_perturbation	0
pmg_wt_328	Supp_L-Rhamnose_(2mM)_2	single_nutrient_perturbation	SNPv2	pmg_wt_145;pmg_wt_146	Glucose_NH4Cl	Supp_L-Rhamnose_(2mM)	2	Escherichia coli K-12 MG1655	MG1655	Batch	No	M9	37	7	Glucose(5)	NH4Cl(1)	O2	Sauer trace element mixture	L-Rhamnose_(2mM)					AVITI	PAIRED	Element Biosciences	2		PRJNA1273601			s3://sbrg-sequencing-files/TSRI AVITI Runs/2024-05-13-TSRI AVITI/PAL032_R1.fastq.gz	s3://sbrg-sequencing-files/TSRI AVITI Runs/2024-05-13-TSRI AVITI/PAL032_R2.fastq.gz	Jongoh Shin (jos015@ucsd.edu)	Jaemin Sung	TRUE	TRUE	TRUE	SNPv2:Supp_L-Rhamnose_(2mM)	TRUE	TRUE	2024-07-19	WT				TRUE	single_nutrient_perturbation	0
pmg_wt_329	Supp_a-D-Lactose_(2mM)_1	single_nutrient_perturbation	SNPv2	pmg_wt_145;pmg_wt_146	Glucose_NH4Cl	Supp_a-D-Lactose_(2mM)	1	Escherichia coli K-12 MG1655	MG1655	Batch	No	M9	37	7	Glucose(5)	NH4Cl(1)	O2	Sauer trace element mixture	a-D-Lactose_(2mM)					AVITI	PAIRED	Element Biosciences	2		PRJNA1273601			s3://sbrg-sequencing-files/2024-07-11-SBP-AVITI/PAL022_R1.fastq.gz	s3://sbrg-sequencing-files/2024-07-11-SBP-AVITI/PAL022_R2.fastq.gz	Jongoh Shin (jos015@ucsd.edu)	Jaemin Sung	TRUE	TRUE	TRUE	SNPv2:Supp_a-D-Lactose_(2mM)	TRUE	TRUE	2024-07-19	WT				TRUE	single_nutrient_perturbation	0
pmg_wt_330	Supp_a-D-Lactose_(2mM)_2	single_nutrient_perturbation	SNPv2	pmg_wt_145;pmg_wt_146	Glucose_NH4Cl	Supp_a-D-Lactose_(2mM)	2	Escherichia coli K-12 MG1655	MG1655	Batch	No	M9	37	7	Glucose(5)	NH4Cl(1)	O2	Sauer trace element mixture	a-D-Lactose_(2mM)					AVITI	PAIRED	Element Biosciences	2		PRJNA1273601			s3://sbrg-sequencing-files/2024-07-11-SBP-AVITI/PAL023_R1.fastq.gz	s3://sbrg-sequencing-files/2024-07-11-SBP-AVITI/PAL023_R2.fastq.gz	Jongoh Shin (jos015@ucsd.edu)	Jaemin Sung	TRUE	TRUE	TRUE	SNPv2:Supp_a-D-Lactose_(2mM)	TRUE	TRUE	2024-07-19	WT				TRUE	single_nutrient_perturbation	0
pmg_wt_331	Supp_Glycine_(2mM)_1	single_nutrient_perturbation	SNPv2	pmg_wt_145;pmg_wt_146	Glucose_NH4Cl	Supp_Glycine_(2mM)	1	Escherichia coli K-12 MG1655	MG1655	Batch	No	M9	37	7	Glucose(5)	NH4Cl(1)	O2	Sauer trace element mixture	Glycine_(2mM)					AVITI	PAIRED	Element Biosciences	2		PRJNA1273601			s3://sbrg-sequencing-files/TSRI AVITI Runs/2024-03-18-Second Library Pool TSRI AVITI/07id07_S7_L001_R1_001.fastq.gz	s3://sbrg-sequencing-files/TSRI AVITI Runs/2024-03-18-Second Library Pool TSRI AVITI/07id07_S7_L001_R2_001.fastq.gz	Jongoh Shin (jos015@ucsd.edu)	Jaemin Sung	TRUE	TRUE	TRUE	SNPv2:Supp_Glycine_(2mM)	TRUE	TRUE	2024-07-19	WT				TRUE	single_nutrient_perturbation	0
pmg_wt_332	Supp_Glycine_(2mM)_2	single_nutrient_perturbation	SNPv2	pmg_wt_145;pmg_wt_146	Glucose_NH4Cl	Supp_Glycine_(2mM)	2	Escherichia coli K-12 MG1655	MG1655	Batch	No	M9	37	7	Glucose(5)	NH4Cl(1)	O2	Sauer trace element mixture	Glycine_(2mM)					AVITI	PAIRED	Element Biosciences	2		PRJNA1273601			s3://sbrg-sequencing-files/TSRI AVITI Runs/2024-03-18-Second Library Pool TSRI AVITI/08id08_S8_L001_R1_001.fastq.gz	s3://sbrg-sequencing-files/TSRI AVITI Runs/2024-03-18-Second Library Pool TSRI AVITI/08id08_S8_L001_R2_001.fastq.gz	Jongoh Shin (jos015@ucsd.edu)	Jaemin Sung	TRUE	TRUE	TRUE	SNPv2:Supp_Glycine_(2mM)	TRUE	TRUE	2024-07-19	WT				TRUE	single_nutrient_perturbation	0
pmg_wt_333	Supp_Mucic acid_(2mM)_1	single_nutrient_perturbation	SNPv2	pmg_wt_145;pmg_wt_146	Glucose_NH4Cl	Supp_Mucic acid_(2mM)	1	Escherichia coli K-12 MG1655	MG1655	Batch	No	M9	37	7	Glucose(5)	NH4Cl(1)	O2	Sauer trace element mixture	Mucic acid_(2mM)					AVITI	PAIRED	Element Biosciences	2		PRJNA1273601			s3://sbrg-sequencing-files/2024-06-07-SBP-AVITI/PAL041_R1.fastq.gz	s3://sbrg-sequencing-files/2024-06-07-SBP-AVITI/PAL041_R2.fastq.gz	Jongoh Shin (jos015@ucsd.edu)	Jaemin Sung	TRUE	TRUE	TRUE	SNPv2:Supp_Mucic acid_(2mM)	TRUE	TRUE	2024-07-19	WT				TRUE	single_nutrient_perturbation	0
pmg_wt_334	Supp_Mucic acid_(2mM)_2	single_nutrient_perturbation	SNPv2	pmg_wt_145;pmg_wt_146	Glucose_NH4Cl	Supp_Mucic acid_(2mM)	2	Escherichia coli K-12 MG1655	MG1655	Batch	No	M9	37	7	Glucose(5)	NH4Cl(1)	O2	Sauer trace element mixture	Mucic acid_(2mM)					AVITI	PAIRED	Element Biosciences	2		PRJNA1273601			s3://sbrg-sequencing-files/2024-06-07-SBP-AVITI/PAL042_R1.fastq.gz	s3://sbrg-sequencing-files/2024-06-07-SBP-AVITI/PAL042_R2.fastq.gz	Jongoh Shin (jos015@ucsd.edu)	Jaemin Sung	TRUE	TRUE	TRUE	SNPv2:Supp_Mucic acid_(2mM)	TRUE	TRUE	2024-07-19	WT				TRUE	single_nutrient_perturbation	0
pmg_wt_335	Supp_Putrescine_(2mM)_1	single_nutrient_perturbation	SNPv2	pmg_wt_145;pmg_wt_146	Glucose_NH4Cl	Supp_Putrescine_(2mM)	1	Escherichia coli K-12 MG1655	MG1655	Batch	No	M9	37	7	Glucose(5)	NH4Cl(1)	O2	Sauer trace element mixture	Putrescine_(2mM)					AVITI	PAIRED	Element Biosciences	2		PRJNA1273601			s3://sbrg-sequencing-files/2024-04-23-SBP-AVITI/PAL080_R1.fastq.gz	s3://sbrg-sequencing-files/2024-04-23-SBP-AVITI/PAL080_R2.fastq.gz	Jongoh Shin (jos015@ucsd.edu)	Jaemin Sung	TRUE	TRUE	TRUE	SNPv2:Supp_Putrescine_(2mM)	TRUE	TRUE	2024-07-19	WT				TRUE	single_nutrient_perturbation	0
pmg_wt_336	Supp_Putrescine_(2mM)_2	single_nutrient_perturbation	SNPv2	pmg_wt_145;pmg_wt_146	Glucose_NH4Cl	Supp_Putrescine_(2mM)	2	Escherichia coli K-12 MG1655	MG1655	Batch	No	M9	37	7	Glucose(5)	NH4Cl(1)	O2	Sauer trace element mixture	Putrescine_(2mM)					AVITI	PAIRED	Element Biosciences	2		PRJNA1273601			s3://sbrg-sequencing-files/2024-04-23-SBP-AVITI/PAL081_R1.fastq.gz	s3://sbrg-sequencing-files/2024-04-23-SBP-AVITI/PAL081_R2.fastq.gz	Jongoh Shin (jos015@ucsd.edu)	Jaemin Sung	TRUE	TRUE	TRUE	SNPv2:Supp_Putrescine_(2mM)	TRUE	TRUE	2024-07-19	WT				TRUE	single_nutrient_perturbation	0
pmg_wt_337	Supp_g-Amino-N-Butyric acid_(2mM)_1	single_nutrient_perturbation	SNPv2	pmg_wt_145;pmg_wt_146	Glucose_NH4Cl	Supp_g-Amino-N-Butyric acid_(2mM)	1	Escherichia coli K-12 MG1655	MG1655	Batch	No	M9	37	7	Glucose(5)	NH4Cl(1)	O2	Sauer trace element mixture	g-Amino-N-Butyric acid_(2mM)					AVITI	PAIRED	Element Biosciences	2		PRJNA1273601			s3://sbrg-sequencing-files/2024-04-23-SBP-AVITI/PAL092_R1.fastq.gz	s3://sbrg-sequencing-files/2024-04-23-SBP-AVITI/PAL092_R2.fastq.gz	Jongoh Shin (jos015@ucsd.edu)	Jaemin Sung	TRUE	TRUE	TRUE	SNPv2:Supp_g-Amino-N-Butyric acid_(2mM)	TRUE	TRUE	2024-07-19	WT				TRUE	single_nutrient_perturbation	0
pmg_wt_338	Supp_g-Amino-N-Butyric acid_(2mM)_2	single_nutrient_perturbation	SNPv2	pmg_wt_145;pmg_wt_146	Glucose_NH4Cl	Supp_g-Amino-N-Butyric acid_(2mM)	2	Escherichia coli K-12 MG1655	MG1655	Batch	No	M9	37	7	Glucose(5)	NH4Cl(1)	O2	Sauer trace element mixture	g-Amino-N-Butyric acid_(2mM)					AVITI	PAIRED	Element Biosciences	2		PRJNA1273601			s3://sbrg-sequencing-files/2024-04-23-SBP-AVITI/PAL093_R1.fastq.gz	s3://sbrg-sequencing-files/2024-04-23-SBP-AVITI/PAL093_R2.fastq.gz	Jongoh Shin (jos015@ucsd.edu)	Jaemin Sung	TRUE	TRUE	TRUE	SNPv2:Supp_g-Amino-N-Butyric acid_(2mM)	TRUE	TRUE	2024-07-19	WT				TRUE	single_nutrient_perturbation	0
pmg_wt_339	Supp_D-Saccharic acid_(10mM)_1	single_nutrient_perturbation	SNPv2	pmg_wt_145;pmg_wt_146	Glucose_NH4Cl	Supp_D-Saccharic acid_(10mM)	1	Escherichia coli K-12 MG1655	MG1655	Batch	No	M9	37	7	Glucose(5)	NH4Cl(1)	O2	Sauer trace element mixture	D-Saccharic acid_(10mM)					AVITI	PAIRED	Element Biosciences	2		PRJNA1273601			s3://sbrg-sequencing-files/TSRI AVITI Runs/2024-03-18-Second Library Pool TSRI AVITI/34id34_S34_L001_R1_001.fastq.gz	s3://sbrg-sequencing-files/TSRI AVITI Runs/2024-03-18-Second Library Pool TSRI AVITI/34id34_S34_L001_R2_001.fastq.gz	Jongoh Shin (jos015@ucsd.edu)	Jaemin Sung	TRUE	TRUE	TRUE	SNPv2:Supp_D-Saccharic acid_(10mM)	TRUE	TRUE	2024-07-19	WT				TRUE	single_nutrient_perturbation	0
pmg_wt_340	Supp_D-Saccharic acid_(10mM)_2	single_nutrient_perturbation	SNPv2	pmg_wt_145;pmg_wt_146	Glucose_NH4Cl	Supp_D-Saccharic acid_(10mM)	2	Escherichia coli K-12 MG1655	MG1655	Batch	No	M9	37	7	Glucose(5)	NH4Cl(1)	O2	Sauer trace element mixture	D-Saccharic acid_(10mM)					AVITI	PAIRED	Element Biosciences	2		PRJNA1273601			s3://sbrg-sequencing-files/TSRI AVITI Runs/2024-03-18-Second Library Pool TSRI AVITI/41id41_S41_L001_R1_001.fastq.gz	s3://sbrg-sequencing-files/TSRI AVITI Runs/2024-03-18-Second Library Pool TSRI AVITI/41id41_S41_L001_R2_001.fastq.gz	Jongoh Shin (jos015@ucsd.edu)	Jaemin Sung	TRUE	TRUE	TRUE	SNPv2:Supp_D-Saccharic acid_(10mM)	TRUE	TRUE	2024-07-19	WT				TRUE	single_nutrient_perturbation	0
pmg_wt_341	Supp_D-Galactose_(10mM)_1	single_nutrient_perturbation	SNPv2	pmg_wt_145;pmg_wt_146	Glucose_NH4Cl	Supp_D-Galactose_(10mM)	1	Escherichia coli K-12 MG1655	MG1655	Batch	No	M9	37	7	Glucose(5)	NH4Cl(1)	O2	Sauer trace element mixture	D-Galactose_(10mM)					AVITI	PAIRED	Element Biosciences	2		PRJNA1273601			s3://sbrg-sequencing-files/TSRI AVITI Runs/2024-03-18-Second Library Pool TSRI AVITI/42id42_S42_L001_R1_001.fastq.gz	s3://sbrg-sequencing-files/TSRI AVITI Runs/2024-03-18-Second Library Pool TSRI AVITI/42id42_S42_L001_R2_001.fastq.gz	Jongoh Shin (jos015@ucsd.edu)	Jaemin Sung	TRUE	TRUE	TRUE	SNPv2:Supp_D-Galactose_(10mM)	TRUE	TRUE	2024-07-19	WT				TRUE	single_nutrient_perturbation	0
pmg_wt_342	Supp_D-Galactose_(10mM)_2	single_nutrient_perturbation	SNPv2	pmg_wt_145;pmg_wt_146	Glucose_NH4Cl	Supp_D-Galactose_(10mM)	2	Escherichia coli K-12 MG1655	MG1655	Batch	No	M9	37	7	Glucose(5)	NH4Cl(1)	O2	Sauer trace element mixture	D-Galactose_(10mM)					AVITI	PAIRED	Element Biosciences	2		PRJNA1273601			s3://sbrg-sequencing-files/TSRI AVITI Runs/2024-03-18-Second Library Pool TSRI AVITI/35id35_S35_L001_R1_001.fastq.gz	s3://sbrg-sequencing-files/TSRI AVITI Runs/2024-03-18-Second Library Pool TSRI AVITI/35id35_S35_L001_R2_001.fastq.gz	Jongoh Shin (jos015@ucsd.edu)	Jaemin Sung	TRUE	TRUE	TRUE	SNPv2:Supp_D-Galactose_(10mM)	TRUE	TRUE	2024-07-19	WT				TRUE	single_nutrient_perturbation	0
pmg_wt_343	Supp_D-Trehalose_(10mM)_1	single_nutrient_perturbation	SNPv2	pmg_wt_145;pmg_wt_146	Glucose_NH4Cl	Supp_D-Trehalose_(10mM)	1	Escherichia coli K-12 MG1655	MG1655	Batch	No	M9	37	7	Glucose(5)	NH4Cl(1)	O2	Sauer trace element mixture	D-Trehalose_(10mM)					AVITI	PAIRED	Element Biosciences	2		PRJNA1273601			s3://sbrg-sequencing-files/2024-04-04-SBP-AVITI/PAL030_R1.fastq.gz	s3://sbrg-sequencing-files/2024-04-04-SBP-AVITI/PAL030_R2.fastq.gz	Jongoh Shin (jos015@ucsd.edu)	Jaemin Sung	TRUE	TRUE	TRUE	SNPv2:Supp_D-Trehalose_(10mM)	TRUE	TRUE	2024-07-19	WT				TRUE	single_nutrient_perturbation	0
pmg_wt_344	Supp_D-Trehalose_(10mM)_2	single_nutrient_perturbation	SNPv2	pmg_wt_145;pmg_wt_146	Glucose_NH4Cl	Supp_D-Trehalose_(10mM)	2	Escherichia coli K-12 MG1655	MG1655	Batch	No	M9	37	7	Glucose(5)	NH4Cl(1)	O2	Sauer trace element mixture	D-Trehalose_(10mM)					AVITI	PAIRED	Element Biosciences	2		PRJNA1273601			s3://sbrg-sequencing-files/2024-04-04-SBP-AVITI/PAL029_R1.fastq.gz	s3://sbrg-sequencing-files/2024-04-04-SBP-AVITI/PAL029_R2.fastq.gz	Jongoh Shin (jos015@ucsd.edu)	Jaemin Sung	TRUE	TRUE	TRUE	SNPv2:Supp_D-Trehalose_(10mM)	TRUE	TRUE	2024-07-19	WT				TRUE	single_nutrient_perturbation	0
pmg_wt_345	Supp_D-Mannose_(10mM)_1	single_nutrient_perturbation	SNPv2	pmg_wt_145;pmg_wt_146	Glucose_NH4Cl	Supp_D-Mannose_(10mM)	1	Escherichia coli K-12 MG1655	MG1655	Batch	No	M9	37	7	Glucose(5)	NH4Cl(1)	O2	Sauer trace element mixture	D-Mannose_(10mM)					AVITI	PAIRED	Element Biosciences	2		PRJNA1273601			s3://sbrg-sequencing-files/2024-04-04-SBP-AVITI/PAL032_R1.fastq.gz	s3://sbrg-sequencing-files/2024-04-04-SBP-AVITI/PAL032_R2.fastq.gz	Jongoh Shin (jos015@ucsd.edu)	Jaemin Sung	TRUE	TRUE	TRUE	SNPv2:Supp_D-Mannose_(10mM)	TRUE	TRUE	2024-07-19	WT				TRUE	single_nutrient_perturbation	0
pmg_wt_346	Supp_D-Mannose_(10mM)_2	single_nutrient_perturbation	SNPv2	pmg_wt_145;pmg_wt_146	Glucose_NH4Cl	Supp_D-Mannose_(10mM)	2	Escherichia coli K-12 MG1655	MG1655	Batch	No	M9	37	7	Glucose(5)	NH4Cl(1)	O2	Sauer trace element mixture	D-Mannose_(10mM)					AVITI	PAIRED	Element Biosciences	2		PRJNA1273601			s3://sbrg-sequencing-files/2024-04-04-SBP-AVITI/PAL031_R1.fastq.gz	s3://sbrg-sequencing-files/2024-04-04-SBP-AVITI/PAL031_R2.fastq.gz	Jongoh Shin (jos015@ucsd.edu)	Jaemin Sung	TRUE	TRUE	TRUE	SNPv2:Supp_D-Mannose_(10mM)	TRUE	TRUE	2024-07-19	WT				TRUE	single_nutrient_perturbation	0
pmg_wt_347	Supp_D-Sorbitol_(10mM)_1	single_nutrient_perturbation	SNPv2	pmg_wt_145;pmg_wt_146	Glucose_NH4Cl	Supp_D-Sorbitol_(10mM)	1	Escherichia coli K-12 MG1655	MG1655	Batch	No	M9	37	7	Glucose(5)	NH4Cl(1)	O2	Sauer trace element mixture	D-Sorbitol_(10mM)					AVITI	PAIRED	Element Biosciences	2		PRJNA1273601			s3://sbrg-sequencing-files/2024-04-04-SBP-AVITI/PAL034_R1.fastq.gz	s3://sbrg-sequencing-files/2024-04-04-SBP-AVITI/PAL034_R2.fastq.gz	Jongoh Shin (jos015@ucsd.edu)	Jaemin Sung	TRUE	TRUE	TRUE	SNPv2:Supp_D-Sorbitol_(10mM)	TRUE	TRUE	2024-07-19	WT				TRUE	single_nutrient_perturbation	0
pmg_wt_348	Supp_D-Sorbitol_(10mM)_2	single_nutrient_perturbation	SNPv2	pmg_wt_145;pmg_wt_146	Glucose_NH4Cl	Supp_D-Sorbitol_(10mM)	2	Escherichia coli K-12 MG1655	MG1655	Batch	No	M9	37	7	Glucose(5)	NH4Cl(1)	O2	Sauer trace element mixture	D-Sorbitol_(10mM)					AVITI	PAIRED	Element Biosciences	2		PRJNA1273601			s3://sbrg-sequencing-files/2024-04-04-SBP-AVITI/PAL033_R1.fastq.gz	s3://sbrg-sequencing-files/2024-04-04-SBP-AVITI/PAL033_R2.fastq.gz	Jongoh Shin (jos015@ucsd.edu)	Jaemin Sung	TRUE	TRUE	TRUE	SNPv2:Supp_D-Sorbitol_(10mM)	TRUE	TRUE	2024-07-19	WT				TRUE	single_nutrient_perturbation	0
pmg_wt_349	MG1655_stationary_3h_GlcM9_Rep1	stationary	TRN	pmg_wt_349;pmg_wt_350	stationary_C_3h	stationary_C_3h	1	Escherichia coli K-12 MG1655	MG1655	Batch	No	M9	37	7	glucose	NH4Cl(1)	O2	sauer trace element mixture	MgSO4(2 mM)		stationary			Nova Seq	PAIRED	ILLUMINA	2	doi.org/10.1128/msystems.01315-24	GSE226643			s3://sbrg-sequencing-files/2022-02-08-IGM-NovaSeq/MG1655_stationary_3h_GlcM9_Rep1_S3_L001_R1_001.fastq.gz	s3://sbrg-sequencing-files/2022-02-08-IGM-NovaSeq/MG1655_stationary_3h_GlcM9_Rep1_S3_L001_R2_001.fastq.gz	Hyungyu Lim	Hyungyu Lim	TRUE	TRUE	TRUE	TRN:stationary_C_3h	TRUE	TRUE	2022-02-01	WT				TRUE	stationary	0
pmg_wt_350	MG1655_stationary_3h_GlcM9_Rep2	stationary	TRN	pmg_wt_349;pmg_wt_350	stationary_C_3h	stationary_C_3h	2	Escherichia coli K-12 MG1655	MG1655	Batch	No	M9	37	7	glucose	NH4Cl(1)	O2	sauer trace element mixture	MgSO4(2 mM)		stationary			Nova Seq	PAIRED	ILLUMINA	2	doi.org/10.1128/msystems.01315-24	GSE226643			s3://sbrg-sequencing-files/2022-02-08-IGM-NovaSeq/MG1655_stationary_3h_GlcM9_Rep2_S4_L001_R1_001.fastq.gz	s3://sbrg-sequencing-files/2022-02-08-IGM-NovaSeq/MG1655_stationary_3h_GlcM9_Rep2_S4_L001_R2_001.fastq.gz	Hyungyu Lim	Hyungyu Lim	TRUE	TRUE	TRUE	TRN:stationary_C_3h	TRUE	TRUE	2022-02-01	WT				TRUE	stationary	0
pmg_wt_351	MG1655_stationary_3h_GlcM9_N_Rep1	stationary	TRN	pmg_wt_349;pmg_wt_350	stationary_C_3h	stationary_N_3h	1	Escherichia coli K-12 MG1655	MG1655	Batch	No	M9	37	7	glucose	NH4Cl(0.06)	O2	sauer trace element mixture	MgSO4(2 mM)		stationary			Nova Seq	PAIRED	ILLUMINA	2	doi.org/10.1128/msystems.01315-24	GSE226643			s3://sbrg-sequencing-files/2022-02-08-IGM-NovaSeq/MG1655_stationary_3h_GlcM9_N_Rep1_S5_L001_R1_001.fastq.gz	s3://sbrg-sequencing-files/2022-02-08-IGM-NovaSeq/MG1655_stationary_3h_GlcM9_N_Rep1_S5_L001_R2_001.fastq.gz	Hyungyu Lim	Hyungyu Lim	TRUE	TRUE	TRUE	TRN:stationary_N_3h	TRUE	TRUE	2022-02-01	WT				TRUE	stationary	0
pmg_wt_352	MG1655_stationary_3h_GlcM9_N_Rep2	stationary	TRN	pmg_wt_349;pmg_wt_350	stationary_C_3h	stationary_N_3h	2	Escherichia coli K-12 MG1655	MG1655	Batch	No	M9	37	7	glucose	NH4Cl(0.06)	O2	sauer trace element mixture	MgSO4(2 mM)		stationary			Nova Seq	PAIRED	ILLUMINA	2	doi.org/10.1128/msystems.01315-24	GSE226643			s3://sbrg-sequencing-files/2022-02-08-IGM-NovaSeq/MG1655_stationary_3h_GlcM9_N_Rep2_S6_L001_R1_001.fastq.gz	s3://sbrg-sequencing-files/2022-02-08-IGM-NovaSeq/MG1655_stationary_3h_GlcM9_N_Rep2_S6_L001_R2_001.fastq.gz	Hyungyu Lim	Hyungyu Lim	TRUE	TRUE	TRUE	TRN:stationary_N_3h	TRUE	TRUE	2022-02-01	WT				TRUE	stationary	0
pmg_wt_353	MG1655_stationary_4h_GlcM9_Rep1	stationary	TRN	pmg_wt_349;pmg_wt_350	stationary_C_3h	stationary_C_4h	1	Escherichia coli K-12 MG1655	MG1655	Batch	No	M9	37	7	glucose	NH4Cl(1)	O2	sauer trace element mixture	MgSO4(2 mM)		stationary			Nova Seq	PAIRED	ILLUMINA	2	doi.org/10.1128/msystems.01315-24	GSE226643			s3://sbrg-sequencing-files/2022-02-08-IGM-NovaSeq/MG1655_stationary_4h_GlcM9_Rep1_S9_L001_R1_001.fastq.gz	s3://sbrg-sequencing-files/2022-02-08-IGM-NovaSeq/MG1655_stationary_4h_GlcM9_Rep1_S9_L001_R2_001.fastq.gz	Hyungyu Lim	Hyungyu Lim	TRUE	TRUE	TRUE	TRN:stationary_C_4h	TRUE	TRUE	2022-02-01	WT				TRUE	stationary	0
pmg_wt_354	MG1655_stationary_4h_GlcM9_Rep2	stationary	TRN	pmg_wt_349;pmg_wt_350	stationary_C_3h	stationary_C_4h	2	Escherichia coli K-12 MG1655	MG1655	Batch	No	M9	37	7	glucose	NH4Cl(1)	O2	sauer trace element mixture	MgSO4(2 mM)		stationary			Nova Seq	PAIRED	ILLUMINA	2	doi.org/10.1128/msystems.01315-24	GSE226643			s3://sbrg-sequencing-files/2022-02-08-IGM-NovaSeq/MG1655_stationary_4h_GlcM9_Rep2_S10_L001_R1_001.fastq.gz	s3://sbrg-sequencing-files/2022-02-08-IGM-NovaSeq/MG1655_stationary_4h_GlcM9_Rep2_S10_L001_R2_001.fastq.gz	Hyungyu Lim	Hyungyu Lim	TRUE	TRUE	TRUE	TRN:stationary_C_4h	TRUE	TRUE	2022-02-01	WT				TRUE	stationary	0
pmg_wt_355	MG1655_stationary_4h_GlcM9_N_Rep1	stationary	TRN	pmg_wt_349;pmg_wt_350	stationary_C_3h	stationary_N_4h	1	Escherichia coli K-12 MG1655	MG1655	Batch	No	M9	37	7	glucose	NH4Cl(0.06)	O2	sauer trace element mixture	MgSO4(2 mM)		stationary			Nova Seq	PAIRED	ILLUMINA	2	doi.org/10.1128/msystems.01315-24	GSE226643			s3://sbrg-sequencing-files/2022-02-08-IGM-NovaSeq/MG1655_stationary_4h_GlcM9_N_Rep1_S11_L001_R1_001.fastq.gz	s3://sbrg-sequencing-files/2022-02-08-IGM-NovaSeq/MG1655_stationary_4h_GlcM9_N_Rep1_S11_L001_R2_001.fastq.gz	Hyungyu Lim	Hyungyu Lim	TRUE	TRUE	TRUE	TRN:stationary_N_4h	TRUE	TRUE	2022-02-01	WT				TRUE	stationary	0
pmg_wt_356	MG1655_stationary_4h_GlcM9_N_Rep2	stationary	TRN	pmg_wt_349;pmg_wt_350	stationary_C_3h	stationary_N_4h	2	Escherichia coli K-12 MG1655	MG1655	Batch	No	M9	37	7	glucose	NH4Cl(0.06)	O2	sauer trace element mixture	MgSO4(2 mM)		stationary			Nova Seq	PAIRED	ILLUMINA	2	doi.org/10.1128/msystems.01315-24	GSE226643			s3://sbrg-sequencing-files/2022-02-08-IGM-NovaSeq/MG1655_stationary_4h_GlcM9_N_Rep2_S12_L001_R1_001.fastq.gz	s3://sbrg-sequencing-files/2022-02-08-IGM-NovaSeq/MG1655_stationary_4h_GlcM9_N_Rep2_S12_L001_R2_001.fastq.gz	Hyungyu Lim	Hyungyu Lim	TRUE	TRUE	TRUE	TRN:stationary_N_4h	TRUE	TRUE	2022-02-01	WT				TRUE	stationary	0
pmg_wt_357	MG1655_stationary_4h_GlcM9_S_Rep1	stationary	TRN	pmg_wt_349;pmg_wt_350	stationary_C_3h	stationary_S_4h	1	Escherichia coli K-12 MG1655	MG1655	Batch	No	M9	37	7	glucose	NH4Cl(1)	O2	sauer trace element mixture	MgSO4(0.03 mM)		stationary			Nova Seq	PAIRED	ILLUMINA	2	doi.org/10.1128/msystems.01315-24	GSE226643			s3://sbrg-sequencing-files/2022-02-08-IGM-NovaSeq/MG1655_stationary_4h_GlcM9_S_Rep1_S13_L001_R1_001.fastq.gz	s3://sbrg-sequencing-files/2022-02-08-IGM-NovaSeq/MG1655_stationary_4h_GlcM9_S_Rep1_S13_L001_R2_001.fastq.gz	Hyungyu Lim	Hyungyu Lim	TRUE	TRUE	TRUE	TRN:stationary_S_4h	TRUE	TRUE	2022-02-01	WT				TRUE	stationary	0
pmg_wt_358	MG1655_stationary_4h_GlcM9_S_Rep2	stationary	TRN	pmg_wt_349;pmg_wt_350	stationary_C_3h	stationary_S_4h	2	Escherichia coli K-12 MG1655	MG1655	Batch	No	M9	37	7	glucose	NH4Cl(1)	O2	sauer trace element mixture	MgSO4(0.03 mM)		stationary			Nova Seq	PAIRED	ILLUMINA	2	doi.org/10.1128/msystems.01315-24	GSE226643			s3://sbrg-sequencing-files/2022-02-08-IGM-NovaSeq/MG1655_stationary_4h_GlcM9_S_Rep2_S14_L001_R1_001.fastq.gz	s3://sbrg-sequencing-files/2022-02-08-IGM-NovaSeq/MG1655_stationary_4h_GlcM9_S_Rep2_S14_L001_R2_001.fastq.gz	Hyungyu Lim	Hyungyu Lim	TRUE	TRUE	TRUE	TRN:stationary_S_4h	TRUE	TRUE	2022-02-01	WT				TRUE	stationary	0
pmg_wt_359	MG1655_stationary_5h_GlcM9_Rep1	stationary	TRN	pmg_wt_349;pmg_wt_350	stationary_C_3h	stationary_C_5h	1	Escherichia coli K-12 MG1655	MG1655	Batch	No	M9	37	7	glucose	NH4Cl(1)	O2	sauer trace element mixture	MgSO4(2 mM)		stationary			Nova Seq	PAIRED	ILLUMINA	2	doi.org/10.1128/msystems.01315-24	GSE226643			s3://sbrg-sequencing-files/2022-02-08-IGM-NovaSeq/MG1655_stationary_5h_GlcM9_Rep1_S15_L001_R1_001.fastq.gz	s3://sbrg-sequencing-files/2022-02-08-IGM-NovaSeq/MG1655_stationary_5h_GlcM9_Rep1_S15_L001_R2_001.fastq.gz	Hyungyu Lim	Hyungyu Lim	TRUE	TRUE	TRUE	TRN:stationary_C_5h	TRUE	TRUE	2022-02-01	WT				TRUE	stationary	0
pmg_wt_360	MG1655_stationary_5h_GlcM9_Rep2	stationary	TRN	pmg_wt_349;pmg_wt_350	stationary_C_3h	stationary_C_5h	2	Escherichia coli K-12 MG1655	MG1655	Batch	No	M9	37	7	glucose	NH4Cl(1)	O2	sauer trace element mixture	MgSO4(2 mM)		stationary			Nova Seq	PAIRED	ILLUMINA	2	doi.org/10.1128/msystems.01315-24	GSE226643			s3://sbrg-sequencing-files/2022-02-08-IGM-NovaSeq/MG1655_stationary_5h_GlcM9_Rep2_S16_L001_R1_001.fastq.gz	s3://sbrg-sequencing-files/2022-02-08-IGM-NovaSeq/MG1655_stationary_5h_GlcM9_Rep2_S16_L001_R2_001.fastq.gz	Hyungyu Lim	Hyungyu Lim	TRUE	TRUE	TRUE	TRN:stationary_C_5h	TRUE	TRUE	2022-02-01	WT				TRUE	stationary	0
pmg_wt_361	MG1655_stationary_5h_GlcM9_N_Rep1	stationary	TRN	pmg_wt_349;pmg_wt_350	stationary_C_3h	stationary_N_5h	1	Escherichia coli K-12 MG1655	MG1655	Batch	No	M9	37	7	glucose	NH4Cl(0.06)	O2	sauer trace element mixture	MgSO4(2 mM)		stationary			Nova Seq	PAIRED	ILLUMINA	2	doi.org/10.1128/msystems.01315-24	GSE226643			s3://sbrg-sequencing-files/2022-02-08-IGM-NovaSeq/MG1655_stationary_5h_GlcM9_N_Rep1_S17_L001_R1_001.fastq.gz	s3://sbrg-sequencing-files/2022-02-08-IGM-NovaSeq/MG1655_stationary_5h_GlcM9_N_Rep1_S17_L001_R2_001.fastq.gz	Hyungyu Lim	Hyungyu Lim	TRUE	TRUE	TRUE	TRN:stationary_N_5h	TRUE	TRUE	2022-02-01	WT				TRUE	stationary	0
pmg_wt_362	MG1655_stationary_5h_GlcM9_N_Rep2	stationary	TRN	pmg_wt_349;pmg_wt_350	stationary_C_3h	stationary_N_5h	2	Escherichia coli K-12 MG1655	MG1655	Batch	No	M9	37	7	glucose	NH4Cl(0.06)	O2	sauer trace element mixture	MgSO4(2 mM)		stationary			Nova Seq	PAIRED	ILLUMINA	2	doi.org/10.1128/msystems.01315-24	GSE226643			s3://sbrg-sequencing-files/2022-02-08-IGM-NovaSeq/MG1655_stationary_5h_GlcM9_N_Rep2_S18_L001_R1_001.fastq.gz	s3://sbrg-sequencing-files/2022-02-08-IGM-NovaSeq/MG1655_stationary_5h_GlcM9_N_Rep2_S18_L001_R2_001.fastq.gz	Hyungyu Lim	Hyungyu Lim	TRUE	TRUE	TRUE	TRN:stationary_N_5h	TRUE	TRUE	2022-02-01	WT				TRUE	stationary	0
pmg_wt_363	MG1655_stationary_8h_GlcM9_N_Rep1	stationary	TRN	pmg_wt_349;pmg_wt_350	stationary_C_3h	stationary_N_8h	1	Escherichia coli K-12 MG1655	MG1655	Batch	No	M9	37	7	glucose	NH4Cl(0.06)	O2	sauer trace element mixture	MgSO4(2 mM)		stationary			Nova Seq	PAIRED	ILLUMINA	2	doi.org/10.1128/msystems.01315-24	GSE226643			s3://sbrg-sequencing-files/2022-02-08-IGM-NovaSeq/MG1655_stationary_8h_GlcM9_N_Rep1_S23_L001_R1_001.fastq.gz	s3://sbrg-sequencing-files/2022-02-08-IGM-NovaSeq/MG1655_stationary_8h_GlcM9_N_Rep1_S23_L001_R2_001.fastq.gz	Hyungyu Lim	Hyungyu Lim	TRUE	TRUE	TRUE	TRN:stationary_N_8h	TRUE	TRUE	2022-02-01	WT				TRUE	stationary	0
pmg_wt_364	MG1655_stationary_8h_GlcM9_N_Rep2	stationary	TRN	pmg_wt_349;pmg_wt_350	stationary_C_3h	stationary_N_8h	2	Escherichia coli K-12 MG1655	MG1655	Batch	No	M9	37	7	glucose	NH4Cl(0.06)	O2	sauer trace element mixture	MgSO4(2 mM)		stationary			Nova Seq	PAIRED	ILLUMINA	2	doi.org/10.1128/msystems.01315-24	GSE226643			s3://sbrg-sequencing-files/2022-02-08-IGM-NovaSeq/MG1655_stationary_8h_GlcM9_N_Rep2_S24_L001_R1_001.fastq.gz	s3://sbrg-sequencing-files/2022-02-08-IGM-NovaSeq/MG1655_stationary_8h_GlcM9_N_Rep2_S24_L001_R2_001.fastq.gz	Hyungyu Lim	Hyungyu Lim	TRUE	TRUE	TRUE	TRN:stationary_N_8h	TRUE	TRUE	2022-02-01	WT				TRUE	stationary	0
pmg_wt_365	MG1655_stationary_8h_GlcM9_S_Rep1	stationary	TRN	pmg_wt_349;pmg_wt_350	stationary_C_3h	stationary_S_8h	1	Escherichia coli K-12 MG1655	MG1655	Batch	No	M9	37	7	glucose	NH4Cl(1)	O2	sauer trace element mixture	MgSO4(0.03 mM)		stationary			Nova Seq	PAIRED	ILLUMINA	2	doi.org/10.1128/msystems.01315-24	GSE226643			s3://sbrg-sequencing-files/2022-02-08-IGM-NovaSeq/MG1655_stationary_8h_GlcM9_S_Rep1_S25_L001_R1_001.fastq.gz	s3://sbrg-sequencing-files/2022-02-08-IGM-NovaSeq/MG1655_stationary_8h_GlcM9_S_Rep1_S25_L001_R2_001.fastq.gz	Hyungyu Lim	Hyungyu Lim	TRUE	TRUE	TRUE	TRN:stationary_S_8h	TRUE	TRUE	2022-02-01	WT				TRUE	stationary	0
pmg_wt_366	MG1655_stationary_8h_GlcM9_S_Rep2	stationary	TRN	pmg_wt_349;pmg_wt_350	stationary_C_3h	stationary_S_8h	2	Escherichia coli K-12 MG1655	MG1655	Batch	No	M9	37	7	glucose	NH4Cl(1)	O2	sauer trace element mixture	MgSO4(0.03 mM)		stationary			Nova Seq	PAIRED	ILLUMINA	2	doi.org/10.1128/msystems.01315-24	GSE226643			s3://sbrg-sequencing-files/2022-02-08-IGM-NovaSeq/MG1655_stationary_8h_GlcM9_S_Rep2_S26_L001_R1_001.fastq.gz	s3://sbrg-sequencing-files/2022-02-08-IGM-NovaSeq/MG1655_stationary_8h_GlcM9_S_Rep2_S26_L001_R2_001.fastq.gz	Hyungyu Lim	Hyungyu Lim	TRUE	TRUE	TRUE	TRN:stationary_S_8h	TRUE	TRUE	2022-02-01	WT				TRUE	stationary	0
pmg_wt_367	MG1655_stationary_12h_GlcM9_N_Rep1	stationary	TRN	pmg_wt_349;pmg_wt_350	stationary_C_3h	stationary_N_12h	1	Escherichia coli K-12 MG1655	MG1655	Batch	No	M9	37	7	glucose	NH4Cl(0.06)	O2	sauer trace element mixture	MgSO4(2 mM)		stationary			Nova Seq	PAIRED	ILLUMINA	2	doi.org/10.1128/msystems.01315-24	GSE226643			s3://sbrg-sequencing-files/2022-02-08-IGM-NovaSeq/MG1655_stationary_12h_GlcM9_N_Rep1_S29_L001_R1_001.fastq.gz	s3://sbrg-sequencing-files/2022-02-08-IGM-NovaSeq/MG1655_stationary_12h_GlcM9_N_Rep1_S29_L001_R2_001.fastq.gz	Hyungyu Lim	Hyungyu Lim	TRUE	TRUE	TRUE	TRN:stationary_N_12h	TRUE	TRUE	2022-02-01	WT				TRUE	stationary	0
pmg_wt_368	MG1655_stationary_12h_GlcM9_N_Rep2	stationary	TRN	pmg_wt_349;pmg_wt_350	stationary_C_3h	stationary_N_12h	2	Escherichia coli K-12 MG1655	MG1655	Batch	No	M9	37	7	glucose	NH4Cl(0.06)	O2	sauer trace element mixture	MgSO4(2 mM)		stationary			Nova Seq	PAIRED	ILLUMINA	2	doi.org/10.1128/msystems.01315-24	GSE226643			s3://sbrg-sequencing-files/2022-02-08-IGM-NovaSeq/MG1655_stationary_12h_GlcM9_N_Rep2_S30_L001_R1_001.fastq.gz	s3://sbrg-sequencing-files/2022-02-08-IGM-NovaSeq/MG1655_stationary_12h_GlcM9_N_Rep2_S30_L001_R2_001.fastq.gz	Hyungyu Lim	Hyungyu Lim	TRUE	TRUE	TRUE	TRN:stationary_N_12h	TRUE	TRUE	2022-02-01	WT				TRUE	stationary	0
pmg_wt_369	MG1655_stationary_12h_GlcM9_S_Rep1	stationary	TRN	pmg_wt_349;pmg_wt_350	stationary_C_3h	stationary_S_12h	1	Escherichia coli K-12 MG1655	MG1655	Batch	No	M9	37	7	glucose	NH4Cl(1)	O2	sauer trace element mixture	MgSO4(0.03 mM)		stationary			Nova Seq	PAIRED	ILLUMINA	2	doi.org/10.1128/msystems.01315-24	GSE226643			s3://sbrg-sequencing-files/2022-02-08-IGM-NovaSeq/MG1655_stationary_12h_GlcM9_S_Rep1_S31_L001_R1_001.fastq.gz	s3://sbrg-sequencing-files/2022-02-08-IGM-NovaSeq/MG1655_stationary_12h_GlcM9_S_Rep1_S31_L001_R2_001.fastq.gz	Hyungyu Lim	Hyungyu Lim	TRUE	TRUE	TRUE	TRN:stationary_S_12h	TRUE	TRUE	2022-02-01	WT				TRUE	stationary	0
pmg_wt_370	MG1655_stationary_12h_GlcM9_S_Rep2	stationary	TRN	pmg_wt_349;pmg_wt_350	stationary_C_3h	stationary_S_12h	2	Escherichia coli K-12 MG1655	MG1655	Batch	No	M9	37	7	glucose	NH4Cl(1)	O2	sauer trace element mixture	MgSO4(0.03 mM)		stationary			Nova Seq	PAIRED	ILLUMINA	2	doi.org/10.1128/msystems.01315-24	GSE226643			s3://sbrg-sequencing-files/2022-02-08-IGM-NovaSeq/MG1655_stationary_12h_GlcM9_S_Rep2_S32_L001_R1_001.fastq.gz	s3://sbrg-sequencing-files/2022-02-08-IGM-NovaSeq/MG1655_stationary_12h_GlcM9_S_Rep2_S32_L001_R2_001.fastq.gz	Hyungyu Lim	Hyungyu Lim	TRUE	TRUE	TRUE	TRN:stationary_S_12h	TRUE	TRUE	2022-02-01	WT				TRUE	stationary	0
pmg_wt_371	abx_media__m9_ctrl__1	AntibiotICA	abx_media	pmg_wt_371;pmg_wt_372	m9_ctrl	m9_ctrl	1	Escherichia coli K-12 MG1655	MG1655	Batch	No	M9	37	7	glucose(4)	NH4Cl(1)	O2	sauer trace element mixture						NextSeq	PAIRED	ILLUMINA	2	doi.org/10.1128/mSphere.00443-21	GSE159494	SRX9288042	SRR12820309	s3://precise-db/raw_data/abx_media/MIC_HRS_M9cntrlR1_S35_R1_001.fastq.gz	s3://precise-db/raw_data/abx_media/MIC_HRS_M9cntrlR1_S35_R2_001.fastq.gz	Anand Sastry	Julia Xu	TRUE	TRUE	TRUE	abx_media:m9_ctrl	TRUE	TRUE	2019-07-03	WT				TRUE	All Other Studies	1
pmg_wt_372	abx_media__m9_ctrl__2	AntibiotICA	abx_media	pmg_wt_371;pmg_wt_372	m9_ctrl	m9_ctrl	2	Escherichia coli K-12 MG1655	MG1655	Batch	No	M9	37	7	glucose(4)	NH4Cl(1)	O2	sauer trace element mixture						NextSeq	PAIRED	ILLUMINA	2	doi.org/10.1128/mSphere.00443-21	GSE159494	SRX9288043	SRR12820310	s3://precise-db/raw_data/abx_media/M9cntrlR2_S23_R1_001.fastq.gz	s3://precise-db/raw_data/abx_media/M9cntrlR2_S23_R2_001.fastq.gz	Anand Sastry	Julia Xu	TRUE	TRUE	TRUE	abx_media:m9_ctrl	TRUE	TRUE	2019-07-03	WT				TRUE	All Other Studies	1
pmg_wt_373	abx_media__rpmi_ctrl__1	AntibiotICA	abx_media	pmg_wt_371;pmg_wt_372	m9_ctrl	rpmi_ctrl	1	Escherichia coli K-12 MG1655	MG1655	Batch	No	RPMI+10%LB	37	7			O2							NextSeq	PAIRED	ILLUMINA	2	doi.org/10.1128/mSphere.00443-21	GSE159494	SRX9288044	SRR12820311	s3://precise-db/raw_data/abx_media/MIC_HRS_RPMIcntrlR1_S36_R1_001.fastq.gz	s3://precise-db/raw_data/abx_media/MIC_HRS_RPMIcntrlR1_S36_R2_001.fastq.gz	Anand Sastry	Julia Xu	TRUE	TRUE	TRUE	abx_media:rpmi_ctrl	TRUE	TRUE	2019-07-03	WT				TRUE	All Other Studies	1
pmg_wt_374	abx_media__rpmi_ctrl__2	AntibiotICA	abx_media	pmg_wt_371;pmg_wt_372	m9_ctrl	rpmi_ctrl	2	Escherichia coli K-12 MG1655	MG1655	Batch	No	RPMI+10%LB	37	7			O2							NextSeq	PAIRED	ILLUMINA	2	doi.org/10.1128/mSphere.00443-21	GSE159494	SRX9288045	SRR12820312	s3://precise-db/raw_data/abx_media/RPMIcntrlR2_S24_R1_001.fastq.gz	s3://precise-db/raw_data/abx_media/RPMIcntrlR2_S24_R2_001.fastq.gz	Anand Sastry	Julia Xu	TRUE	TRUE	TRUE	abx_media:rpmi_ctrl	TRUE	TRUE	2019-07-03	WT				TRUE	All Other Studies	1
pmg_wt_375	abx_media__camhb_ctrl__1	AntibiotICA	abx_media	pmg_wt_371;pmg_wt_372	m9_ctrl	camhb_ctrl	1	Escherichia coli K-12 MG1655	MG1655	Batch	No	CAMHB	37	7			O2							NextSeq	PAIRED	ILLUMINA	2	doi.org/10.1128/mSphere.00443-21	GSE159494	SRX9288046	SRR12820313	s3://precise-db/raw_data/abx_media/MIC_HRS_MHBcntrlR1_S37_R1_001.fastq.gz	s3://precise-db/raw_data/abx_media/MIC_HRS_MHBcntrlR1_S37_R2_001.fastq.gz	Anand Sastry	Julia Xu	TRUE	TRUE	TRUE	abx_media:camhb_ctrl	TRUE	TRUE	2019-07-03	WT				TRUE	All Other Studies	1
pmg_wt_376	abx_media__camhb_ctrl__2	AntibiotICA	abx_media	pmg_wt_371;pmg_wt_372	m9_ctrl	camhb_ctrl	2	Escherichia coli K-12 MG1655	MG1655	Batch	No	CAMHB	37	7			O2							NextSeq	PAIRED	ILLUMINA	2	doi.org/10.1128/mSphere.00443-21	GSE159494	SRX9288047	SRR12820314	s3://precise-db/raw_data/abx_media/MIC_HRS_MHBcntrlR2_S38_R1_001.fastq.gz	s3://precise-db/raw_data/abx_media/MIC_HRS_MHBcntrlR2_S38_R2_001.fastq.gz	Anand Sastry	Julia Xu	TRUE	TRUE	TRUE	abx_media:camhb_ctrl	TRUE	TRUE	2019-07-03	WT				TRUE	All Other Studies	1
pmg_wt_377	abx_media__m9_mero__1	AntibiotICA	abx_media	pmg_wt_371;pmg_wt_372	m9_ctrl	m9_mero	1	Escherichia coli K-12 MG1655	MG1655	Batch	No	M9	37	7	glucose(4)	NH4Cl(1)	O2	sauer trace element mixture	meropenem(128ug/mL)					NextSeq	PAIRED	ILLUMINA	2	doi.org/10.1128/mSphere.00443-21	GSE159494	SRX9288048	SRR12820315	s3://precise-db/raw_data/abx_media/M9meroR1_S31_R1_001.fastq.gz	s3://precise-db/raw_data/abx_media/M9meroR1_S31_R2_001.fastq.gz	Anand Sastry	Julia Xu	TRUE	TRUE	TRUE	abx_media:m9_mero	TRUE	TRUE	2019-07-03	WT				TRUE	All Other Studies	1
pmg_wt_378	abx_media__m9_mero__2	AntibiotICA	abx_media	pmg_wt_371;pmg_wt_372	m9_ctrl	m9_mero	2	Escherichia coli K-12 MG1655	MG1655	Batch	No	M9	37	7	glucose(4)	NH4Cl(1)	O2	sauer trace element mixture	meropenem(128ug/mL)					NextSeq	PAIRED	ILLUMINA	2	doi.org/10.1128/mSphere.00443-21	GSE159494	SRX9288049	SRR12820316	s3://precise-db/raw_data/abx_media/M9meroR2_S32_R1_001.fastq.gz	s3://precise-db/raw_data/abx_media/M9meroR2_S32_R2_001.fastq.gz	Anand Sastry	Julia Xu	TRUE	TRUE	TRUE	abx_media:m9_mero	TRUE	TRUE	2019-07-03	WT				TRUE	All Other Studies	1
pmg_wt_379	abx_media__rpmi_mero__1	AntibiotICA	abx_media	pmg_wt_371;pmg_wt_372	m9_ctrl	rpmi_mero	1	Escherichia coli K-12 MG1655	MG1655	Batch	No	RPMI+10%LB	37	7			O2		meropenem(32ug/mL)					NextSeq	PAIRED	ILLUMINA	2	doi.org/10.1128/mSphere.00443-21	GSE159494	SRX9288050	SRR12820317	s3://precise-db/raw_data/abx_media/RPMImeroR1_S33_R1_001.fastq.gz	s3://precise-db/raw_data/abx_media/RPMImeroR1_S33_R2_001.fastq.gz	Anand Sastry	Julia Xu	TRUE	TRUE	TRUE	abx_media:rpmi_mero	TRUE	TRUE	2019-07-03	WT				TRUE	All Other Studies	1
pmg_wt_380	abx_media__rpmi_mero__2	AntibiotICA	abx_media	pmg_wt_371;pmg_wt_372	m9_ctrl	rpmi_mero	2	Escherichia coli K-12 MG1655	MG1655	Batch	No	RPMI+10%LB	37	7			O2		meropenem(32ug/mL)					NextSeq	PAIRED	ILLUMINA	2	doi.org/10.1128/mSphere.00443-21	GSE159494	SRX9288051	SRR12820318	s3://precise-db/raw_data/abx_media/RPMImeroR2_S34_R1_001.fastq.gz	s3://precise-db/raw_data/abx_media/RPMImeroR2_S34_R2_001.fastq.gz	Anand Sastry	Julia Xu	TRUE	TRUE	TRUE	abx_media:rpmi_mero	TRUE	TRUE	2019-07-03	WT				TRUE	All Other Studies	1
pmg_wt_381	abx_media__camhb_mero__1	AntibiotICA	abx_media	pmg_wt_371;pmg_wt_372	m9_ctrl	camhb_mero	1	Escherichia coli K-12 MG1655	MG1655	Batch	No	CAMHB	37	7			O2		meropenem(256ug/mL)					NextSeq	PAIRED	ILLUMINA	2	doi.org/10.1128/mSphere.00443-21	GSE159494	SRX9288052	SRR12820319	s3://precise-db/raw_data/abx_media/MHBmeroR1_S35_R1_001.fastq.gz	s3://precise-db/raw_data/abx_media/MHBmeroR1_S35_R2_001.fastq.gz	Anand Sastry	Julia Xu	TRUE	TRUE	TRUE	abx_media:camhb_mero	TRUE	TRUE	2019-07-03	WT				TRUE	All Other Studies	1
pmg_wt_382	abx_media__camhb_mero__2	AntibiotICA	abx_media	pmg_wt_371;pmg_wt_372	m9_ctrl	camhb_mero	2	Escherichia coli K-12 MG1655	MG1655	Batch	No	CAMHB	37	7			O2		meropenem(256ug/mL)					NextSeq	PAIRED	ILLUMINA	2	doi.org/10.1128/mSphere.00443-21	GSE159494	SRX9288053	SRR12820320	s3://precise-db/raw_data/abx_media/MHBmeroR2_S36_R1_001.fastq.gz	s3://precise-db/raw_data/abx_media/MHBmeroR2_S36_R2_001.fastq.gz	Anand Sastry	Julia Xu	TRUE	TRUE	TRUE	abx_media:camhb_mero	TRUE	TRUE	2019-07-03	WT				TRUE	All Other Studies	1
pmg_wt_383	abx_media__m9_trisulf__1	AntibiotICA	abx_media	pmg_wt_371;pmg_wt_372	m9_ctrl	m9_trisulf	1	Escherichia coli K-12 MG1655	MG1655	Batch	No	M9	37	7	glucose(4)	NH4Cl(1)	O2	sauer trace element mixture	trimethoprim-sulfamethoxazole(131mg/mL)					NextSeq	PAIRED	ILLUMINA	2	doi.org/10.1128/mSphere.00443-21	GSE159494	SRX9288054	SRR12820321	s3://precise-db/raw_data/abx_media/M9TSR1_S37_R1_001.fastq.gz	s3://precise-db/raw_data/abx_media/M9TSR1_S37_R2_001.fastq.gz	Anand Sastry	Julia Xu	TRUE	TRUE	TRUE	abx_media:m9_trisulf	TRUE	TRUE	2019-07-08	WT				TRUE	All Other Studies	1
pmg_wt_384	abx_media__m9_trisulf__2	AntibiotICA	abx_media	pmg_wt_371;pmg_wt_372	m9_ctrl	m9_trisulf	2	Escherichia coli K-12 MG1655	MG1655	Batch	No	M9	37	7	glucose(4)	NH4Cl(1)	O2	sauer trace element mixture	trimethoprim-sulfamethoxazole(131mg/mL)					NextSeq	PAIRED	ILLUMINA	2	doi.org/10.1128/mSphere.00443-21	GSE159494	SRX9288055	SRR12820322	s3://precise-db/raw_data/abx_media/M9TSR2_S38_R1_001.fastq.gz	s3://precise-db/raw_data/abx_media/M9TSR2_S38_R2_001.fastq.gz	Anand Sastry	Julia Xu	TRUE	TRUE	TRUE	abx_media:m9_trisulf	TRUE	TRUE	2019-07-08	WT				TRUE	All Other Studies	1
pmg_wt_385	abx_media__rpmi_trisulf__1	AntibiotICA	abx_media	pmg_wt_371;pmg_wt_372	m9_ctrl	rpmi_trisulf	1	Escherichia coli K-12 MG1655	MG1655	Batch	No	RPMI+10%LB	37	7			O2		trimethoprim-sulfamethoxazole(16mg/mL)					NextSeq	PAIRED	ILLUMINA	2	doi.org/10.1128/mSphere.00443-21	GSE159494	SRX9288056	SRR12820323	s3://precise-db/raw_data/abx_media/RPMITSR1_S39_R1_001.fastq.gz	s3://precise-db/raw_data/abx_media/RPMITSR1_S39_R2_001.fastq.gz	Anand Sastry	Julia Xu	TRUE	TRUE	TRUE	abx_media:rpmi_trisulf	TRUE	TRUE	2019-07-08	WT				TRUE	All Other Studies	1
pmg_wt_386	abx_media__rpmi_trisulf__2	AntibiotICA	abx_media	pmg_wt_371;pmg_wt_372	m9_ctrl	rpmi_trisulf	2	Escherichia coli K-12 MG1655	MG1655	Batch	No	RPMI+10%LB	37	7			O2		trimethoprim-sulfamethoxazole(16mg/mL)					NextSeq	PAIRED	ILLUMINA	2	doi.org/10.1128/mSphere.00443-21	GSE159494	SRX9288057	SRR12820324	s3://precise-db/raw_data/abx_media/RPMITSR2_S40_R1_001.fastq.gz	s3://precise-db/raw_data/abx_media/RPMITSR2_S40_R2_001.fastq.gz	Anand Sastry	Julia Xu	TRUE	TRUE	TRUE	abx_media:rpmi_trisulf	TRUE	TRUE	2019-07-08	WT				TRUE	All Other Studies	1
pmg_wt_387	abx_media__camhb_trisulf__1	AntibiotICA	abx_media	pmg_wt_371;pmg_wt_372	m9_ctrl	camhb_trisulf	1	Escherichia coli K-12 MG1655	MG1655	Batch	No	CAMHB	37	7			O2		trimethoprim-sulfamethoxazole(16mg/mL)					NextSeq	PAIRED	ILLUMINA	2	doi.org/10.1128/mSphere.00443-21	GSE159494	SRX9288058	SRR12820325	s3://precise-db/raw_data/abx_media/MHBTSR1_S41_R1_001.fastq.gz	s3://precise-db/raw_data/abx_media/MHBTSR1_S41_R2_001.fastq.gz	Anand Sastry	Julia Xu	TRUE	TRUE	TRUE	abx_media:camhb_trisulf	TRUE	TRUE	2019-07-08	WT				TRUE	All Other Studies	1
pmg_wt_388	abx_media__camhb_trisulf__2	AntibiotICA	abx_media	pmg_wt_371;pmg_wt_372	m9_ctrl	camhb_trisulf	2	Escherichia coli K-12 MG1655	MG1655	Batch	No	CAMHB	37	7			O2		trimethoprim-sulfamethoxazole(16mg/mL)					NextSeq	PAIRED	ILLUMINA	2	doi.org/10.1128/mSphere.00443-21	GSE159494	SRX9288059	SRR12820326	s3://precise-db/raw_data/abx_media/MHBTSR2_S42_R1_001.fastq.gz	s3://precise-db/raw_data/abx_media/MHBTSR2_S42_R2_001.fastq.gz	Anand Sastry	Julia Xu	TRUE	TRUE	TRUE	abx_media:camhb_trisulf	TRUE	TRUE	2019-07-08	WT				TRUE	All Other Studies	1
pmg_wt_389	abx_media__m9_cef__1	AntibiotICA	abx_media	pmg_wt_371;pmg_wt_372	m9_ctrl	m9_cef	1	Escherichia coli K-12 MG1655	MG1655	Batch	No	M9	37	7	glucose(4)	NH4Cl(1)	O2	sauer trace element mixture	ceftriaxone(4.1mg/mL)					NextSeq	PAIRED	ILLUMINA	2	doi.org/10.1128/mSphere.00443-21	GSE159494	SRX9288060	SRR12820327	s3://precise-db/raw_data/abx_media/M9cefR1_S25_R1_001.fastq.gz	s3://precise-db/raw_data/abx_media/M9cefR1_S25_R2_001.fastq.gz	Anand Sastry	Julia Xu	TRUE	TRUE	TRUE	abx_media:m9_cef	TRUE	TRUE	2019-07-08	WT				TRUE	All Other Studies	1
pmg_wt_390	abx_media__m9_cef__2	AntibiotICA	abx_media	pmg_wt_371;pmg_wt_372	m9_ctrl	m9_cef	2	Escherichia coli K-12 MG1655	MG1655	Batch	No	M9	37	7	glucose(4)	NH4Cl(1)	O2	sauer trace element mixture	ceftriaxone(4.1mg/mL)					NextSeq	PAIRED	ILLUMINA	2	doi.org/10.1128/mSphere.00443-21	GSE159494	SRX9288061	SRR12820328	s3://precise-db/raw_data/abx_media/M9cefR2_S26_R1_001.fastq.gz	s3://precise-db/raw_data/abx_media/M9cefR2_S26_R2_001.fastq.gz	Anand Sastry	Julia Xu	TRUE	TRUE	TRUE	abx_media:m9_cef	TRUE	TRUE	2019-07-08	WT				TRUE	All Other Studies	1
pmg_wt_391	abx_media__rpmi_cef__1	AntibiotICA	abx_media	pmg_wt_371;pmg_wt_372	m9_ctrl	rpmi_cef	1	Escherichia coli K-12 MG1655	MG1655	Batch	No	RPMI+10%LB	37	7			O2		ceftriaxone(256ug/mL)					NextSeq	PAIRED	ILLUMINA	2	doi.org/10.1128/mSphere.00443-21	GSE159494	SRX9288062	SRR12820329	s3://precise-db/raw_data/abx_media/RPMIcefR1_S27_R1_001.fastq.gz	s3://precise-db/raw_data/abx_media/RPMIcefR1_S27_R2_001.fastq.gz	Anand Sastry	Julia Xu	TRUE	TRUE	TRUE	abx_media:rpmi_cef	TRUE	TRUE	2019-07-08	WT				TRUE	All Other Studies	1
pmg_wt_392	abx_media__rpmi_cef__2	AntibiotICA	abx_media	pmg_wt_371;pmg_wt_372	m9_ctrl	rpmi_cef	2	Escherichia coli K-12 MG1655	MG1655	Batch	No	RPMI+10%LB	37	7			O2		ceftriaxone(256ug/mL)					NextSeq	PAIRED	ILLUMINA	2	doi.org/10.1128/mSphere.00443-21	GSE159494	SRX9288063	SRR12820330	s3://precise-db/raw_data/abx_media/RPMIcefR2_S28_R1_001.fastq.gz	s3://precise-db/raw_data/abx_media/RPMIcefR2_S28_R2_001.fastq.gz	Anand Sastry	Julia Xu	TRUE	TRUE	TRUE	abx_media:rpmi_cef	TRUE	TRUE	2019-07-08	WT				TRUE	All Other Studies	1
pmg_wt_393	abx_media__camhb_cef__1	AntibiotICA	abx_media	pmg_wt_371;pmg_wt_372	m9_ctrl	camhb_cef	1	Escherichia coli K-12 MG1655	MG1655	Batch	No	CAMHB	37	7			O2		ceftriaxone(256ug/mL)					NextSeq	PAIRED	ILLUMINA	2	doi.org/10.1128/mSphere.00443-21	GSE159494	SRX9288064	SRR12820331	s3://precise-db/raw_data/abx_media/MHBcefR1_S29_R1_001.fastq.gz	s3://precise-db/raw_data/abx_media/MHBcefR1_S29_R2_001.fastq.gz	Anand Sastry	Julia Xu	TRUE	TRUE	TRUE	abx_media:camhb_cef	TRUE	TRUE	2019-07-08	WT				TRUE	All Other Studies	1
pmg_wt_394	abx_media__camhb_cef__2	AntibiotICA	abx_media	pmg_wt_371;pmg_wt_372	m9_ctrl	camhb_cef	2	Escherichia coli K-12 MG1655	MG1655	Batch	No	CAMHB	37	7			O2		ceftriaxone(256ug/mL)					NextSeq	PAIRED	ILLUMINA	2	doi.org/10.1128/mSphere.00443-21	GSE159494	SRX9288065	SRR12820332	s3://precise-db/raw_data/abx_media/MHBcefR2_S30_R1_001.fastq.gz	s3://precise-db/raw_data/abx_media/MHBcefR2_S30_R2_001.fastq.gz	Anand Sastry	Julia Xu	TRUE	TRUE	TRUE	abx_media:camhb_cef	TRUE	TRUE	2019-07-08	WT				TRUE	All Other Studies	1
pmg_wt_395	abx_media__m9_cipro__1	AntibiotICA	abx_media	pmg_wt_371;pmg_wt_372	m9_ctrl	m9_cipro	1	Escherichia coli K-12 MG1655	MG1655	Batch	No	M9	37	7	glucose(4)	NH4Cl(1)	O2	sauer trace element mixture	ciprofloxacin(32ug/mL)					NextSeq	PAIRED	ILLUMINA	2	doi.org/10.1128/mSphere.00443-21	GSE159494	SRX9288066	SRR12820333	s3://precise-db/raw_data/abx_media/M9ciproR1_S31_R1_001.fastq.gz	s3://precise-db/raw_data/abx_media/M9ciproR1_S31_R2_001.fastq.gz	Anand Sastry	Julia Xu	TRUE	TRUE	TRUE	abx_media:m9_cipro	TRUE	TRUE	2019-07-08	WT				TRUE	All Other Studies	1
pmg_wt_396	abx_media__m9_cipro__2	AntibiotICA	abx_media	pmg_wt_371;pmg_wt_372	m9_ctrl	m9_cipro	2	Escherichia coli K-12 MG1655	MG1655	Batch	No	M9	37	7	glucose(4)	NH4Cl(1)	O2	sauer trace element mixture	ciprofloxacin(32ug/mL)					NextSeq	PAIRED	ILLUMINA	2	doi.org/10.1128/mSphere.00443-21	GSE159494	SRX9288067	SRR12820334	s3://precise-db/raw_data/abx_media/M9ciproR2_S32_R1_001.fastq.gz	s3://precise-db/raw_data/abx_media/M9ciproR2_S32_R2_001.fastq.gz	Anand Sastry	Julia Xu	TRUE	TRUE	TRUE	abx_media:m9_cipro	TRUE	TRUE	2019-07-08	WT				TRUE	All Other Studies	1
pmg_wt_397	abx_media__rpmi_cipro__1	AntibiotICA	abx_media	pmg_wt_371;pmg_wt_372	m9_ctrl	rpmi_cipro	1	Escherichia coli K-12 MG1655	MG1655	Batch	No	RPMI+10%LB	37	7			O2		ciprofloxacin(64ug/mL)					NextSeq	PAIRED	ILLUMINA	2	doi.org/10.1128/mSphere.00443-21	GSE159494	SRX9288068	SRR12820335	s3://precise-db/raw_data/abx_media/RPMIciproR1_S33_R1_001.fastq.gz	s3://precise-db/raw_data/abx_media/RPMIciproR1_S33_R2_001.fastq.gz	Anand Sastry	Julia Xu	TRUE	TRUE	TRUE	abx_media:rpmi_cipro	TRUE	TRUE	2019-07-08	WT				TRUE	All Other Studies	1
pmg_wt_398	abx_media__rpmi_cipro__2	AntibiotICA	abx_media	pmg_wt_371;pmg_wt_372	m9_ctrl	rpmi_cipro	2	Escherichia coli K-12 MG1655	MG1655	Batch	No	RPMI+10%LB	37	7			O2		ciprofloxacin(64ug/mL)					NextSeq	PAIRED	ILLUMINA	2	doi.org/10.1128/mSphere.00443-21	GSE159494	SRX9288069	SRR12820336	s3://precise-db/raw_data/abx_media/RPMIciproR2_S34_R1_001.fastq.gz	s3://precise-db/raw_data/abx_media/RPMIciproR2_S34_R2_001.fastq.gz	Anand Sastry	Julia Xu	TRUE	TRUE	TRUE	abx_media:rpmi_cipro	TRUE	TRUE	2019-07-08	WT				TRUE	All Other Studies	1
pmg_wt_399	abx_media__camhb_cipro__1	AntibiotICA	abx_media	pmg_wt_371;pmg_wt_372	m9_ctrl	camhb_cipro	1	Escherichia coli K-12 MG1655	MG1655	Batch	No	CAMHB	37	7			O2		ciprofloxacin(16ug/mL)					NextSeq	PAIRED	ILLUMINA	2	doi.org/10.1128/mSphere.00443-21	GSE159494	SRX9288070	SRR12820337	s3://precise-db/raw_data/abx_media/MHBciproR1_S35_R1_001.fastq.gz	s3://precise-db/raw_data/abx_media/MHBciproR1_S35_R2_001.fastq.gz	Anand Sastry	Julia Xu	TRUE	TRUE	TRUE	abx_media:camhb_cipro	TRUE	TRUE	2019-07-08	WT				TRUE	All Other Studies	1
pmg_wt_400	abx_media__camhb_cipro__2	AntibiotICA	abx_media	pmg_wt_371;pmg_wt_372	m9_ctrl	camhb_cipro	2	Escherichia coli K-12 MG1655	MG1655	Batch	No	CAMHB	37	7			O2		ciprofloxacin(16ug/mL)					NextSeq	PAIRED	ILLUMINA	2	doi.org/10.1128/mSphere.00443-21	GSE159494	SRX9288071	SRR12820338	s3://precise-db/raw_data/abx_media/MHBciproR2_S36_R1_001.fastq.gz	s3://precise-db/raw_data/abx_media/MHBciproR2_S36_R2_001.fastq.gz	Anand Sastry	Julia Xu	TRUE	TRUE	TRUE	abx_media:camhb_cipro	TRUE	TRUE	2019-07-08	WT				TRUE	All Other Studies	1
pmg_wt_401	acid__wt_ph5__1	Acid	acid	pmg_wt_445;pmg_wt_446	wt_ph5	wt_ph5	1	Escherichia coli K-12 MG1655	MG1655	Batch	No	M9	37	5.5	glucose(2)	NH4Cl(1)	O2							MiSeq	PAIRED	ILLUMINA	2	doi.org/10.1038/ncomms8970	GSE66482	SRX895926	SRR1824557	s3://precise-db/raw_data/acid/RNAseq-WT-pH-5-5-1_S1_L001_R1_001.fastq.gz	s3://precise-db/raw_data/acid/RNAseq-WT-pH-5-5-1_S1_L001_R2_001.fastq.gz	Sangwoo Seo	Sangwoo Seo	TRUE	TRUE	TRUE	acid:wt_ph5	TRUE	TRUE	2014-07-15	WT				TRUE	All Other Studies	1
pmg_wt_402	acid__wt_ph5__2	Acid	acid	pmg_wt_445;pmg_wt_446	wt_ph5	wt_ph5	2	Escherichia coli K-12 MG1655	MG1655	Batch	No	M9	37	5.5	glucose(2)	NH4Cl(1)	O2							MiSeq	PAIRED	ILLUMINA	2	doi.org/10.1038/ncomms8970	GSE66482	SRX895927	SRR1824558	s3://precise-db/raw_data/acid/RNAseq-WT-pH-5-5-2_S2_L001_R1_001.fastq.gz	s3://precise-db/raw_data/acid/RNAseq-WT-pH-5-5-2_S2_L001_R2_001.fastq.gz	Sangwoo Seo	Sangwoo Seo	TRUE	TRUE	TRUE	acid:wt_ph5	TRUE	TRUE	2014-07-15	WT				TRUE	All Other Studies	1
pmg_wt_403	adnB__wt_adn__1	adnB	adnB	pmg_wt_445;pmg_wt_446	wt_adn	wt_adn	1	Escherichia coli K-12 MG1655	MG1655	Batch	No	M9	37	7	glucose(.2%)	NH4Cl(1)	O2		adenosine()					NovaSeq	PAIRED	ILLUMINA	2					s3://precise-db/raw_data/adnB/YTF_HRS_MG1655M9Adenos2mM1_S85_L002_R1_001.fastq.gz	s3://precise-db/raw_data/adnB/YTF_HRS_MG1655M9Adenos2mM1_S85_L002_R2_001.fastq.gz	Irina Rodionova	Irina Rodionova	TRUE	TRUE	TRUE	adnB:wt_adn	TRUE	TRUE	2019-12-18	WT				TRUE	All Other Studies	1
pmg_wt_404	adnB__wt_adn__2	adnB	adnB	pmg_wt_445;pmg_wt_446	wt_adn	wt_adn	2	Escherichia coli K-12 MG1655	MG1655	Batch	No	M9	37	7	glucose(.2%)	NH4Cl(1)	O2		adenosine()					NovaSeq	PAIRED	ILLUMINA	2					s3://precise-db/raw_data/adnB/YTF_HRS_MG1655M9Adenos2mM2_S86_L002_R1_001.fastq.gz	s3://precise-db/raw_data/adnB/YTF_HRS_MG1655M9Adenos2mM2_S86_L002_R2_001.fastq.gz	Irina Rodionova	Irina Rodionova	TRUE	TRUE	TRUE	adnB:wt_adn	TRUE	TRUE	2019-12-18	WT				TRUE	All Other Studies	1
pmg_wt_405	pilot_1	pilot	antibiotICA	pmg_wt_405;pmg_wt_406	amp_1_16_t0	amp_1_16_t0	1	Escherichia coli K-12 MG1655	MG1655	Batch	No	CA-MHB	37				O2		Exposed to 16 ug/ml Ampicillin (1/4x MIC)				Exposed to abx for 0 minutes before expression profile		PAIRED	ILLUMINA	2		GSE295494			s3://sbrg-sequencing-files/2023-05-15-IGM-NovaSeq/AntibiotICA_NEBR_MG1655-Amp-1_16X-0_R1_S113_L002_R1_001.fastq.gz	s3://sbrg-sequencing-files/2023-05-15-IGM-NovaSeq/AntibiotICA_NEBR_MG1655-Amp-1_16X-0_R1_S113_L002_R2_001.fastq.gz	Yuan yuan ( yuy188@ucsd.edu)	Yuan yuan	TRUE	TRUE	TRUE	antibiotICA:amp_1_16_t0	TRUE	TRUE	2024-01-01	WT				TRUE	pilot	0
pmg_wt_406	pilot_2	pilot	antibiotICA	pmg_wt_405;pmg_wt_406	amp_1_16_t0	amp_1_16_t0	2	Escherichia coli K-12 MG1655	MG1655	Batch	No	CA-MHB	37				O2		Exposed to 16 ug/ml Ampicillin (1/4x MIC)				Exposed to abx for 0 minutes before expression profile		PAIRED	ILLUMINA	2		GSE295494			s3://sbrg-sequencing-files/2023-05-15-IGM-NovaSeq/AntibiotICA_NEBR_MG1655-Amp-1_16X-0_R2_S114_L002_R1_001.fastq.gz	s3://sbrg-sequencing-files/2023-05-15-IGM-NovaSeq/AntibiotICA_NEBR_MG1655-Amp-1_16X-0_R2_S114_L002_R2_001.fastq.gz	Yuan yuan ( yuy188@ucsd.edu)	Yuan yuan	TRUE	TRUE	TRUE	antibiotICA:amp_1_16_t0	TRUE	TRUE	2024-01-01	WT				TRUE	pilot	0
pmg_wt_407	pilot_3	pilot	antibiotICA	pmg_wt_405;pmg_wt_406	amp_1_16_t0	amp_1_16_t1_5	1	Escherichia coli K-12 MG1655	MG1655	Batch	No	CA-MHB	37				O2		Exposed to 16 ug/ml Ampicillin (1/4x MIC)				Exposed to abx for 1.5 minutes before expression profile		PAIRED	ILLUMINA	2		GSE295494			s3://sbrg-sequencing-files/2023-05-15-IGM-NovaSeq/AntibiotICA_NEBR_MG1655-Amp-1_16X-1_5_R1_S115_L002_R1_001.fastq.gz	s3://sbrg-sequencing-files/2023-05-15-IGM-NovaSeq/AntibiotICA_NEBR_MG1655-Amp-1_16X-1_5_R1_S115_L002_R2_001.fastq.gz	Yuan yuan ( yuy188@ucsd.edu)	Yuan yuan	TRUE	TRUE	TRUE	antibiotICA:amp_1_16_t1_5	TRUE	TRUE	2024-01-01	WT				TRUE	pilot	0
pmg_wt_408	pilot_4	pilot	antibiotICA	pmg_wt_405;pmg_wt_406	amp_1_16_t0	amp_1_16_t1_5	2	Escherichia coli K-12 MG1655	MG1655	Batch	No	CA-MHB	37				O2		Exposed to 16 ug/ml Ampicillin (1/4x MIC)				Exposed to abx for 1.5 minutes before expression profile		PAIRED	ILLUMINA	2		GSE295494			s3://sbrg-sequencing-files/2023-05-15-IGM-NovaSeq/AntibiotICA_NEBR_MG1655-Amp-1_16X-1_5_R2_S116_L002_R1_001.fastq.gz	s3://sbrg-sequencing-files/2023-05-15-IGM-NovaSeq/AntibiotICA_NEBR_MG1655-Amp-1_16X-1_5_R2_S116_L002_R2_001.fastq.gz	Yuan yuan ( yuy188@ucsd.edu)	Yuan yuan	TRUE	TRUE	TRUE	antibiotICA:amp_1_16_t1_5	TRUE	TRUE	2024-01-01	WT				TRUE	pilot	0
pmg_wt_409	pilot_5	pilot	antibiotICA	pmg_wt_405;pmg_wt_406	amp_1_16_t0	amp_1_16_t15	1	Escherichia coli K-12 MG1655	MG1655	Batch	No	CA-MHB	37				O2		Exposed to 16 ug/ml Ampicillin (1/4x MIC)				Exposed to abx for 15 minutes before expression profile		PAIRED	ILLUMINA	2		GSE295494			s3://sbrg-sequencing-files/2023-05-15-IGM-NovaSeq/AntibiotICA_NEBR_MG1655-Amp-1_16X-15_R1_S123_L001_R1_001.fastq.gz	s3://sbrg-sequencing-files/2023-05-15-IGM-NovaSeq/AntibiotICA_NEBR_MG1655-Amp-1_16X-15_R1_S123_L001_R2_001.fastq.gz	Yuan yuan ( yuy188@ucsd.edu)	Yuan yuan	TRUE	TRUE	TRUE	antibiotICA:amp_1_16_t15	TRUE	TRUE	2024-01-01	WT				TRUE	pilot	0
pmg_wt_410	pilot_6	pilot	antibiotICA	pmg_wt_405;pmg_wt_406	amp_1_16_t0	amp_1_16_t15	2	Escherichia coli K-12 MG1655	MG1655	Batch	No	CA-MHB	37				O2		Exposed to 16 ug/ml Ampicillin (1/4x MIC)				Exposed to abx for 15 minutes before expression profile		PAIRED	ILLUMINA	2		GSE295494			s3://sbrg-sequencing-files/2023-05-15-IGM-NovaSeq/AntibiotICA_NEBR_MG1655-Amp-1_16X-15_R2_S124_L001_R1_001.fastq.gz	s3://sbrg-sequencing-files/2023-05-15-IGM-NovaSeq/AntibiotICA_NEBR_MG1655-Amp-1_16X-15_R2_S124_L001_R2_001.fastq.gz	Yuan yuan ( yuy188@ucsd.edu)	Yuan yuan	TRUE	TRUE	TRUE	antibiotICA:amp_1_16_t15	TRUE	TRUE	2024-01-01	WT				TRUE	pilot	0
pmg_wt_411	pilot_7	pilot	antibiotICA	pmg_wt_405;pmg_wt_406	amp_1_16_t0	amp_1_16_t3_5	1	Escherichia coli K-12 MG1655	MG1655	Batch	No	CA-MHB	37				O2		Exposed to 16 ug/ml Ampicillin (1/4x MIC)				Exposed to abx for 3.5 minutes before expression profile		PAIRED	ILLUMINA	2		GSE295494			s3://sbrg-sequencing-files/2023-05-15-IGM-NovaSeq/AntibiotICA_NEBR_MG1655-Amp-1_16X-3_5_R1_S117_L002_R1_001.fastq.gz	s3://sbrg-sequencing-files/2023-05-15-IGM-NovaSeq/AntibiotICA_NEBR_MG1655-Amp-1_16X-3_5_R1_S117_L002_R2_001.fastq.gz	Yuan yuan ( yuy188@ucsd.edu)	Yuan yuan	TRUE	TRUE	TRUE	antibiotICA:amp_1_16_t3_5	TRUE	TRUE	2024-01-01	WT				TRUE	pilot	0
pmg_wt_412	pilot_8	pilot	antibiotICA	pmg_wt_405;pmg_wt_406	amp_1_16_t0	amp_1_16_t3_5	2	Escherichia coli K-12 MG1655	MG1655	Batch	No	CA-MHB	37				O2		Exposed to 16 ug/ml Ampicillin (1/4x MIC)				Exposed to abx for 3.5 minutes before expression profile		PAIRED	ILLUMINA	2		GSE295494			s3://sbrg-sequencing-files/2023-05-15-IGM-NovaSeq/AntibiotICA_NEBR_MG1655-Amp-1_16X-3_5_R2_S118_L002_R1_001.fastq.gz	s3://sbrg-sequencing-files/2023-05-15-IGM-NovaSeq/AntibiotICA_NEBR_MG1655-Amp-1_16X-3_5_R2_S118_L002_R2_001.fastq.gz	Yuan yuan ( yuy188@ucsd.edu)	Yuan yuan	TRUE	TRUE	TRUE	antibiotICA:amp_1_16_t3_5	TRUE	TRUE	2024-01-01	WT				TRUE	pilot	0
pmg_wt_413	pilot_9	pilot	antibiotICA	pmg_wt_405;pmg_wt_406	amp_1_16_t0	amp_1_16_t30	1	Escherichia coli K-12 MG1655	MG1655	Batch	No	CA-MHB	37				O2		Exposed to 16 ug/ml Ampicillin (1/4x MIC)				Exposed to abx for 30 minutes before expression profile		PAIRED	ILLUMINA	2		GSE295494			s3://sbrg-sequencing-files/2023-05-15-IGM-NovaSeq/AntibiotICA_NEBR_MG1655-Amp-1_16X-30_R1_S125_L001_R1_001.fastq.gz	s3://sbrg-sequencing-files/2023-05-15-IGM-NovaSeq/AntibiotICA_NEBR_MG1655-Amp-1_16X-30_R1_S125_L001_R2_001.fastq.gz	Yuan yuan ( yuy188@ucsd.edu)	Yuan yuan	TRUE	TRUE	TRUE	antibiotICA:amp_1_16_t30	TRUE	TRUE	2024-01-01	WT				TRUE	pilot	0
pmg_wt_414	pilot_10	pilot	antibiotICA	pmg_wt_405;pmg_wt_406	amp_1_16_t0	amp_1_16_t30	2	Escherichia coli K-12 MG1655	MG1655	Batch	No	CA-MHB	37				O2		Exposed to 16 ug/ml Ampicillin (1/4x MIC)				Exposed to abx for 30 minutes before expression profile		PAIRED	ILLUMINA	2		GSE295494			s3://sbrg-sequencing-files/2023-05-15-IGM-NovaSeq/AntibiotICA_NEBR_MG1655-Amp-1_16X-30_R2_S126_L001_R1_001.fastq.gz	s3://sbrg-sequencing-files/2023-05-15-IGM-NovaSeq/AntibiotICA_NEBR_MG1655-Amp-1_16X-30_R2_S126_L001_R2_001.fastq.gz	Yuan yuan ( yuy188@ucsd.edu)	Yuan yuan	TRUE	TRUE	TRUE	antibiotICA:amp_1_16_t30	TRUE	TRUE	2024-01-01	WT				TRUE	pilot	0
pmg_wt_415	pilot_11	pilot	antibiotICA	pmg_wt_405;pmg_wt_406	amp_1_16_t0	amp_1_16_t7_5	1	Escherichia coli K-12 MG1655	MG1655	Batch	No	CA-MHB	37				O2		Exposed to 16 ug/ml Ampicillin (1/4x MIC)				Exposed to abx for 7.5 minutes before expression profile		PAIRED	ILLUMINA	2		GSE295494			s3://sbrg-sequencing-files/2023-05-15-IGM-NovaSeq/AntibiotICA_NEBR_MG1655-Amp-1_16X-7_5_R1_S119_L002_R1_001.fastq.gz	s3://sbrg-sequencing-files/2023-05-15-IGM-NovaSeq/AntibiotICA_NEBR_MG1655-Amp-1_16X-7_5_R1_S119_L002_R2_001.fastq.gz	Yuan yuan ( yuy188@ucsd.edu)	Yuan yuan	TRUE	TRUE	TRUE	antibiotICA:amp_1_16_t7_5	TRUE	TRUE	2024-01-01	WT				TRUE	pilot	0
pmg_wt_416	pilot_12	pilot	antibiotICA	pmg_wt_405;pmg_wt_406	amp_1_16_t0	amp_1_16_t7_5	2	Escherichia coli K-12 MG1655	MG1655	Batch	No	CA-MHB	37				O2		Exposed to 16 ug/ml Ampicillin (1/4x MIC)				Exposed to abx for 7.5 minutes before expression profile		PAIRED	ILLUMINA	2		GSE295494			s3://sbrg-sequencing-files/2023-05-15-IGM-NovaSeq/AntibiotICA_NEBR_MG1655-Amp-1_16X-7_5_R2_S120_L002_R1_001.fastq.gz	s3://sbrg-sequencing-files/2023-05-15-IGM-NovaSeq/AntibiotICA_NEBR_MG1655-Amp-1_16X-7_5_R2_S120_L002_R2_001.fastq.gz	Yuan yuan ( yuy188@ucsd.edu)	Yuan yuan	TRUE	TRUE	TRUE	antibiotICA:amp_1_16_t7_5	TRUE	TRUE	2024-01-01	WT				TRUE	pilot	0
pmg_wt_417	pilot_13	pilot	antibiotICA	pmg_wt_405;pmg_wt_406	amp_1_16_t0	amp_1_4_t0	1	Escherichia coli K-12 MG1655	MG1655	Batch	No	CA-MHB	37				O2		Exposed to 4 ug/ml Ampicillin (1/16x MIC)				Exposed to abx for 0 minutes before expression profile		PAIRED	ILLUMINA	2		GSE295494			s3://sbrg-sequencing-files/2023-05-15-IGM-NovaSeq/AntibiotICA_NEBR_MG1655-Amp-1_4X-0_R1_S127_L001_R1_001.fastq.gz	s3://sbrg-sequencing-files/2023-05-15-IGM-NovaSeq/AntibiotICA_NEBR_MG1655-Amp-1_4X-0_R1_S127_L001_R2_001.fastq.gz	Yuan yuan ( yuy188@ucsd.edu)	Yuan yuan	TRUE	TRUE	TRUE	antibiotICA:amp_1_4_t0	TRUE	TRUE	2024-01-01	WT				TRUE	pilot	0
pmg_wt_418	pilot_14	pilot	antibiotICA	pmg_wt_405;pmg_wt_406	amp_1_16_t0	amp_1_4_t0	2	Escherichia coli K-12 MG1655	MG1655	Batch	No	CA-MHB	37				O2		Exposed to 4 ug/ml Ampicillin (1/16x MIC)				Exposed to abx for 0 minutes before expression profile		PAIRED	ILLUMINA	2		GSE295494			s3://sbrg-sequencing-files/2023-05-15-IGM-NovaSeq/AntibiotICA_NEBR_MG1655-Amp-1_4X-0_R2_S128_L001_R1_001.fastq.gz	s3://sbrg-sequencing-files/2023-05-15-IGM-NovaSeq/AntibiotICA_NEBR_MG1655-Amp-1_4X-0_R2_S128_L001_R2_001.fastq.gz	Yuan yuan ( yuy188@ucsd.edu)	Yuan yuan	TRUE	TRUE	TRUE	antibiotICA:amp_1_4_t0	TRUE	TRUE	2024-01-01	WT				TRUE	pilot	0
pmg_wt_419	pilot_15	pilot	antibiotICA	pmg_wt_405;pmg_wt_406	amp_1_16_t0	amp_1_4_t1_5	1	Escherichia coli K-12 MG1655	MG1655	Batch	No	CA-MHB	37				O2		Exposed to 4 ug/ml Ampicillin (1/16x MIC)				Exposed to abx for 1.5 minutes before expression profile		PAIRED	ILLUMINA	2		GSE295494			s3://sbrg-sequencing-files/2023-05-15-IGM-NovaSeq/AntibiotICA_NEBR_MG1655-Amp-1_4X-1_5_R1_S129_L001_R1_001.fastq.gz	s3://sbrg-sequencing-files/2023-05-15-IGM-NovaSeq/AntibiotICA_NEBR_MG1655-Amp-1_4X-1_5_R1_S129_L001_R2_001.fastq.gz	Yuan yuan ( yuy188@ucsd.edu)	Yuan yuan	TRUE	TRUE	TRUE	antibiotICA:amp_1_4_t1_5	TRUE	TRUE	2024-01-01	WT				TRUE	pilot	0
pmg_wt_420	pilot_16	pilot	antibiotICA	pmg_wt_405;pmg_wt_406	amp_1_16_t0	amp_1_4_t1_5	2	Escherichia coli K-12 MG1655	MG1655	Batch	No	CA-MHB	37				O2		Exposed to 4 ug/ml Ampicillin (1/16x MIC)				Exposed to abx for 1.5 minutes before expression profile		PAIRED	ILLUMINA	2		GSE295494			s3://sbrg-sequencing-files/2023-05-15-IGM-NovaSeq/AntibiotICA_NEBR_MG1655-Amp-1_4X-1_5_R2_S130_L001_R1_001.fastq.gz	s3://sbrg-sequencing-files/2023-05-15-IGM-NovaSeq/AntibiotICA_NEBR_MG1655-Amp-1_4X-1_5_R2_S130_L001_R2_001.fastq.gz	Yuan yuan ( yuy188@ucsd.edu)	Yuan yuan	TRUE	TRUE	TRUE	antibiotICA:amp_1_4_t1_5	TRUE	TRUE	2024-01-01	WT				TRUE	pilot	0
pmg_wt_421	pilot_17	pilot	antibiotICA	pmg_wt_405;pmg_wt_406	amp_1_16_t0	amp_1_4_t15	1	Escherichia coli K-12 MG1655	MG1655	Batch	No	CA-MHB	37				O2		Exposed to 4 ug/ml Ampicillin (1/16x MIC)				Exposed to abx for 15 minutes before expression profile		PAIRED	ILLUMINA	2		GSE295494			s3://sbrg-sequencing-files/2023-05-15-IGM-NovaSeq/AntibiotICA_NEBR_MG1655-Amp-1_4X-15_R1_S135_L001_R1_001.fastq.gz	s3://sbrg-sequencing-files/2023-05-15-IGM-NovaSeq/AntibiotICA_NEBR_MG1655-Amp-1_4X-15_R1_S135_L001_R2_001.fastq.gz	Yuan yuan ( yuy188@ucsd.edu)	Yuan yuan	TRUE	TRUE	TRUE	antibiotICA:amp_1_4_t15	TRUE	TRUE	2024-01-01	WT				TRUE	pilot	0
pmg_wt_422	pilot_18	pilot	antibiotICA	pmg_wt_405;pmg_wt_406	amp_1_16_t0	amp_1_4_t15	2	Escherichia coli K-12 MG1655	MG1655	Batch	No	CA-MHB	37				O2		Exposed to 4 ug/ml Ampicillin (1/16x MIC)				Exposed to abx for 15 minutes before expression profile		PAIRED	ILLUMINA	2		GSE295494			s3://sbrg-sequencing-files/2023-05-15-IGM-NovaSeq/AntibiotICA_NEBR_MG1655-Amp-1_4X-15_R2_S136_L001_R1_001.fastq.gz	s3://sbrg-sequencing-files/2023-05-15-IGM-NovaSeq/AntibiotICA_NEBR_MG1655-Amp-1_4X-15_R2_S136_L001_R2_001.fastq.gz	Yuan yuan ( yuy188@ucsd.edu)	Yuan yuan	TRUE	TRUE	TRUE	antibiotICA:amp_1_4_t15	TRUE	TRUE	2024-01-01	WT				TRUE	pilot	0
pmg_wt_423	pilot_21	pilot	antibiotICA	pmg_wt_405;pmg_wt_406	amp_1_16_t0	amp_1_4_t30	1	Escherichia coli K-12 MG1655	MG1655	Batch	No	CA-MHB	37				O2		Exposed to 4 ug/ml Ampicillin (1/16x MIC)				Exposed to abx for 30 minutes before expression profile		PAIRED	ILLUMINA	2		GSE295494			s3://sbrg-sequencing-files/2023-05-15-IGM-NovaSeq/AntibiotICA_NEBR_MG1655-Amp-1_4X-30_R1_S137_L001_R1_001.fastq.gz	s3://sbrg-sequencing-files/2023-05-15-IGM-NovaSeq/AntibiotICA_NEBR_MG1655-Amp-1_4X-30_R1_S137_L001_R2_001.fastq.gz	Yuan yuan ( yuy188@ucsd.edu)	Yuan yuan	TRUE	TRUE	TRUE	antibiotICA:amp_1_4_t30	TRUE	TRUE	2024-01-01	WT				TRUE	pilot	0
pmg_wt_424	pilot_22	pilot	antibiotICA	pmg_wt_405;pmg_wt_406	amp_1_16_t0	amp_1_4_t30	2	Escherichia coli K-12 MG1655	MG1655	Batch	No	CA-MHB	37				O2		Exposed to 4 ug/ml Ampicillin (1/16x MIC)				Exposed to abx for 30 minutes before expression profile		PAIRED	ILLUMINA	2		GSE295494			s3://sbrg-sequencing-files/2023-05-15-IGM-NovaSeq/AntibiotICA_NEBR_MG1655-Amp-1_4X-30_R2_S138_L001_R1_001.fastq.gz	s3://sbrg-sequencing-files/2023-05-15-IGM-NovaSeq/AntibiotICA_NEBR_MG1655-Amp-1_4X-30_R2_S138_L001_R2_001.fastq.gz	Yuan yuan ( yuy188@ucsd.edu)	Yuan yuan	TRUE	TRUE	TRUE	antibiotICA:amp_1_4_t30	TRUE	TRUE	2024-01-01	WT				TRUE	pilot	0
pmg_wt_425	pilot_23	pilot	antibiotICA	pmg_wt_405;pmg_wt_406	amp_1_16_t0	amp_1_4_t7_5	1	Escherichia coli K-12 MG1655	MG1655	Batch	No	CA-MHB	37				O2		Exposed to 4 ug/ml Ampicillin (1/16x MIC)				Exposed to abx for 7.5 minutes before expression profile		PAIRED	ILLUMINA	2		GSE295494			s3://sbrg-sequencing-files/2023-05-15-IGM-NovaSeq/AntibiotICA_NEBR_MG1655-Amp-1_4X-7_5_R1_S133_L001_R1_001.fastq.gz	s3://sbrg-sequencing-files/2023-05-15-IGM-NovaSeq/AntibiotICA_NEBR_MG1655-Amp-1_4X-7_5_R1_S133_L001_R2_001.fastq.gz	Yuan yuan ( yuy188@ucsd.edu)	Yuan yuan	TRUE	TRUE	TRUE	antibiotICA:amp_1_4_t7_5	TRUE	TRUE	2024-01-01	WT				TRUE	pilot	0
pmg_wt_426	pilot_24	pilot	antibiotICA	pmg_wt_405;pmg_wt_406	amp_1_16_t0	amp_1_4_t7_5	2	Escherichia coli K-12 MG1655	MG1655	Batch	No	CA-MHB	37				O2		Exposed to 4 ug/ml Ampicillin (1/16x MIC)				Exposed to abx for 7.5 minutes before expression profile		PAIRED	ILLUMINA	2		GSE295494			s3://sbrg-sequencing-files/2023-05-15-IGM-NovaSeq/AntibiotICA_NEBR_MG1655-Amp-1_4X-7_5_R2_S134_L001_R1_001.fastq.gz	s3://sbrg-sequencing-files/2023-05-15-IGM-NovaSeq/AntibiotICA_NEBR_MG1655-Amp-1_4X-7_5_R2_S134_L001_R2_001.fastq.gz	Yuan yuan ( yuy188@ucsd.edu)	Yuan yuan	TRUE	TRUE	TRUE	antibiotICA:amp_1_4_t7_5	TRUE	TRUE	2024-01-01	WT				TRUE	pilot	0
pmg_wt_427	pilot_25	pilot	antibiotICA	pmg_wt_405;pmg_wt_406	amp_1_16_t0	cipro_t0	1	Escherichia coli K-12 MG1655	MG1655	Batch	No	CA-MHB	37				O2		Exposed to 0.016 ug/ml Ciprofloxacin				Exposed to abx for 0 minutes before expression profile		PAIRED	ILLUMINA	2		GSE295494			s3://sbrg-sequencing-files/2023-05-15-IGM-NovaSeq/AntibiotICA_NEBR_MG1655-Cirpo-0_R1_S101_L002_R1_001.fastq.gz	s3://sbrg-sequencing-files/2023-05-15-IGM-NovaSeq/AntibiotICA_NEBR_MG1655-Cirpo-0_R1_S101_L002_R2_001.fastq.gz	Yuan yuan ( yuy188@ucsd.edu)	Yuan yuan	TRUE	TRUE	TRUE	antibiotICA:cipro_t0	TRUE	TRUE	2024-01-01	WT				TRUE	pilot	0
pmg_wt_428	pilot_26	pilot	antibiotICA	pmg_wt_405;pmg_wt_406	amp_1_16_t0	cipro_t0	2	Escherichia coli K-12 MG1655	MG1655	Batch	No	CA-MHB	37				O2		Exposed to 0.016 ug/ml Ciprofloxacin				Exposed to abx for 0 minutes before expression profile		PAIRED	ILLUMINA	2		GSE295494			s3://sbrg-sequencing-files/2023-05-15-IGM-NovaSeq/AntibiotICA_NEBR_MG1655-Cirpo-0_R2_S102_L002_R1_001.fastq.gz	s3://sbrg-sequencing-files/2023-05-15-IGM-NovaSeq/AntibiotICA_NEBR_MG1655-Cirpo-0_R2_S102_L002_R2_001.fastq.gz	Yuan yuan ( yuy188@ucsd.edu)	Yuan yuan	TRUE	TRUE	TRUE	antibiotICA:cipro_t0	TRUE	TRUE	2024-01-01	WT				TRUE	pilot	0
pmg_wt_429	pilot_27	pilot	antibiotICA	pmg_wt_405;pmg_wt_406	amp_1_16_t0	cipro_t1_5	1	Escherichia coli K-12 MG1655	MG1655	Batch	No	CA-MHB	37				O2		Exposed to 0.016 ug/ml Ciprofloxacin				Exposed to abx for 1.5 minutes before expression profile		PAIRED	ILLUMINA	2		GSE295494			s3://sbrg-sequencing-files/2023-05-15-IGM-NovaSeq/AntibiotICA_NEBR_MG1655-Cirpo-1_5_R1_S103_L002_R1_001.fastq.gz	s3://sbrg-sequencing-files/2023-05-15-IGM-NovaSeq/AntibiotICA_NEBR_MG1655-Cirpo-1_5_R1_S103_L002_R2_001.fastq.gz	Yuan yuan ( yuy188@ucsd.edu)	Yuan yuan	TRUE	TRUE	TRUE	antibiotICA:cipro_t1_5	TRUE	TRUE	2024-01-01	WT				TRUE	pilot	0
pmg_wt_430	pilot_28	pilot	antibiotICA	pmg_wt_405;pmg_wt_406	amp_1_16_t0	cipro_t1_5	2	Escherichia coli K-12 MG1655	MG1655	Batch	No	CA-MHB	37				O2		Exposed to 0.016 ug/ml Ciprofloxacin				Exposed to abx for 1.5 minutes before expression profile		PAIRED	ILLUMINA	2		GSE295494			s3://sbrg-sequencing-files/2023-05-15-IGM-NovaSeq/AntibiotICA_NEBR_MG1655-Cirpo-1_5_R2_S104_L002_R1_001.fastq.gz	s3://sbrg-sequencing-files/2023-05-15-IGM-NovaSeq/AntibiotICA_NEBR_MG1655-Cirpo-1_5_R2_S104_L002_R2_001.fastq.gz	Yuan yuan ( yuy188@ucsd.edu)	Yuan yuan	TRUE	TRUE	TRUE	antibiotICA:cipro_t1_5	TRUE	TRUE	2024-01-01	WT				TRUE	pilot	0
pmg_wt_431	pilot_29	pilot	antibiotICA	pmg_wt_405;pmg_wt_406	amp_1_16_t0	cipro_t15	1	Escherichia coli K-12 MG1655	MG1655	Batch	No	CA-MHB	37				O2		Exposed to 0.016 ug/ml Ciprofloxacin				Exposed to abx for 15 minutes before expression profile		PAIRED	ILLUMINA	2		GSE295494			s3://sbrg-sequencing-files/2023-05-15-IGM-NovaSeq/AntibiotICA_NEBR_MG1655-Cirpo-15_R1_S109_L002_R1_001.fastq.gz	s3://sbrg-sequencing-files/2023-05-15-IGM-NovaSeq/AntibiotICA_NEBR_MG1655-Cirpo-15_R1_S109_L002_R2_001.fastq.gz	Yuan yuan ( yuy188@ucsd.edu)	Yuan yuan	TRUE	TRUE	TRUE	antibiotICA:cipro_t15	TRUE	TRUE	2024-01-01	WT				TRUE	pilot	0
pmg_wt_432	pilot_30	pilot	antibiotICA	pmg_wt_405;pmg_wt_406	amp_1_16_t0	cipro_t15	2	Escherichia coli K-12 MG1655	MG1655	Batch	No	CA-MHB	37				O2		Exposed to 0.016 ug/ml Ciprofloxacin				Exposed to abx for 15 minutes before expression profile		PAIRED	ILLUMINA	2		GSE295494			s3://sbrg-sequencing-files/2023-05-15-IGM-NovaSeq/AntibiotICA_NEBR_MG1655-Cirpo-15_R2_S110_L002_R1_001.fastq.gz	s3://sbrg-sequencing-files/2023-05-15-IGM-NovaSeq/AntibiotICA_NEBR_MG1655-Cirpo-15_R2_S110_L002_R2_001.fastq.gz	Yuan yuan ( yuy188@ucsd.edu)	Yuan yuan	TRUE	TRUE	TRUE	antibiotICA:cipro_t15	TRUE	TRUE	2024-01-01	WT				TRUE	pilot	0
pmg_wt_433	pilot_31	pilot	antibiotICA	pmg_wt_405;pmg_wt_406	amp_1_16_t0	cipro_t3_5	1	Escherichia coli K-12 MG1655	MG1655	Batch	No	CA-MHB	37				O2		Exposed to 0.016 ug/ml Ciprofloxacin				Exposed to abx for 3.5 minutes before expression profile		PAIRED	ILLUMINA	2		GSE295494			s3://sbrg-sequencing-files/2023-05-15-IGM-NovaSeq/AntibiotICA_NEBR_MG1655-Cirpo-3_5_R1_S105_L002_R1_001.fastq.gz	s3://sbrg-sequencing-files/2023-05-15-IGM-NovaSeq/AntibiotICA_NEBR_MG1655-Cirpo-3_5_R1_S105_L002_R2_001.fastq.gz	Yuan yuan ( yuy188@ucsd.edu)	Yuan yuan	TRUE	TRUE	TRUE	antibiotICA:cipro_t3_5	TRUE	TRUE	2024-01-01	WT				TRUE	pilot	0
pmg_wt_434	pilot_32	pilot	antibiotICA	pmg_wt_405;pmg_wt_406	amp_1_16_t0	cipro_t3_5	2	Escherichia coli K-12 MG1655	MG1655	Batch	No	CA-MHB	37				O2		Exposed to 0.016 ug/ml Ciprofloxacin				Exposed to abx for 3.5 minutes before expression profile		PAIRED	ILLUMINA	2		GSE295494			s3://sbrg-sequencing-files/2023-05-15-IGM-NovaSeq/AntibiotICA_NEBR_MG1655-Cirpo-3_5_R2_S106_L002_R1_001.fastq.gz	s3://sbrg-sequencing-files/2023-05-15-IGM-NovaSeq/AntibiotICA_NEBR_MG1655-Cirpo-3_5_R2_S106_L002_R2_001.fastq.gz	Yuan yuan ( yuy188@ucsd.edu)	Yuan yuan	TRUE	TRUE	TRUE	antibiotICA:cipro_t3_5	TRUE	TRUE	2024-01-01	WT				TRUE	pilot	0
pmg_wt_435	pilot_33	pilot	antibiotICA	pmg_wt_405;pmg_wt_406	amp_1_16_t0	cipro_t30	1	Escherichia coli K-12 MG1655	MG1655	Batch	No	CA-MHB	37				O2		Exposed to 0.016 ug/ml Ciprofloxacin				Exposed to abx for 30 minutes before expression profile		PAIRED	ILLUMINA	2		GSE295494			s3://sbrg-sequencing-files/2023-05-15-IGM-NovaSeq/AntibiotICA_NEBR_MG1655-Cirpo-30_R1_S111_L002_R1_001.fastq.gz	s3://sbrg-sequencing-files/2023-05-15-IGM-NovaSeq/AntibiotICA_NEBR_MG1655-Cirpo-30_R1_S111_L002_R2_001.fastq.gz	Yuan yuan ( yuy188@ucsd.edu)	Yuan yuan	TRUE	TRUE	TRUE	antibiotICA:cipro_t30	TRUE	TRUE	2024-01-01	WT				TRUE	pilot	0
pmg_wt_436	pilot_34	pilot	antibiotICA	pmg_wt_405;pmg_wt_406	amp_1_16_t0	cipro_t30	2	Escherichia coli K-12 MG1655	MG1655	Batch	No	CA-MHB	37				O2		Exposed to 0.016 ug/ml Ciprofloxacin				Exposed to abx for 30 minutes before expression profile		PAIRED	ILLUMINA	2		GSE295494			s3://sbrg-sequencing-files/2023-05-15-IGM-NovaSeq/AntibiotICA_NEBR_MG1655-Cirpo-30_R2_S112_L002_R1_001.fastq.gz	s3://sbrg-sequencing-files/2023-05-15-IGM-NovaSeq/AntibiotICA_NEBR_MG1655-Cirpo-30_R2_S112_L002_R2_001.fastq.gz	Yuan yuan ( yuy188@ucsd.edu)	Yuan yuan	TRUE	TRUE	TRUE	antibiotICA:cipro_t30	TRUE	TRUE	2024-01-01	WT				TRUE	pilot	0
pmg_wt_437	pilot_35	pilot	antibiotICA	pmg_wt_405;pmg_wt_406	amp_1_16_t0	cipro_t7_5	1	Escherichia coli K-12 MG1655	MG1655	Batch	No	CA-MHB	37				O2		Exposed to 0.016 ug/ml Ciprofloxacin				Exposed to abx for 7.5 minutes before expression profile		PAIRED	ILLUMINA	2		GSE295494			s3://sbrg-sequencing-files/2023-05-15-IGM-NovaSeq/AntibiotICA_NEBR_MG1655-Cirpo-7_5_R1_S107_L002_R1_001.fastq.gz	s3://sbrg-sequencing-files/2023-05-15-IGM-NovaSeq/AntibiotICA_NEBR_MG1655-Cirpo-7_5_R1_S107_L002_R2_001.fastq.gz	Yuan yuan ( yuy188@ucsd.edu)	Yuan yuan	TRUE	TRUE	TRUE	antibiotICA:cipro_t7_5	TRUE	TRUE	2024-01-01	WT				TRUE	pilot	0
pmg_wt_438	pilot_36	pilot	antibiotICA	pmg_wt_405;pmg_wt_406	amp_1_16_t0	cipro_t7_5	2	Escherichia coli K-12 MG1655	MG1655	Batch	No	CA-MHB	37				O2		Exposed to 0.016 ug/ml Ciprofloxacin				Exposed to abx for 7.5 minutes before expression profile		PAIRED	ILLUMINA	2		GSE295494			s3://sbrg-sequencing-files/2023-05-15-IGM-NovaSeq/AntibiotICA_NEBR_MG1655-Cirpo-7_5_R2_S108_L002_R1_001.fastq.gz	s3://sbrg-sequencing-files/2023-05-15-IGM-NovaSeq/AntibiotICA_NEBR_MG1655-Cirpo-7_5_R2_S108_L002_R2_001.fastq.gz	Yuan yuan ( yuy188@ucsd.edu)	Yuan yuan	TRUE	TRUE	TRUE	antibiotICA:cipro_t7_5	TRUE	TRUE	2024-01-01	WT				TRUE	pilot	0
pmg_wt_439	pilot_37	pilot	antibiotICA	pmg_wt_405;pmg_wt_406	amp_1_16_t0	cipro_vayr_t0	1	Escherichia coli K-12 MG1655	MG1655	Batch	No	CA-MHB	37				O2		Exposed to 0.016 ug/ml Ciprofloxacin				Exposed to abx for 0 minutes before expression profile - different kit was used for sequencing		PAIRED	ILLUMINA	2		GSE295494			s3://sbrg-sequencing-files/2023-05-15-IGM-NovaSeq/AntibiotICA_VAYR_MG1655-Cirpo-0_R1_S143_L001_R1_001.fastq.gz	s3://sbrg-sequencing-files/2023-05-15-IGM-NovaSeq/AntibiotICA_VAYR_MG1655-Cirpo-0_R1_S143_L001_R2_001.fastq.gz	Yuan yuan ( yuy188@ucsd.edu)	Yuan yuan	TRUE	TRUE	TRUE	antibiotICA:cipro_vayr_t0	TRUE	TRUE	2024-01-01	WT				TRUE	pilot	0
pmg_wt_440	pilot_38	pilot	antibiotICA	pmg_wt_405;pmg_wt_406	amp_1_16_t0	cipro_vayr_t0	2	Escherichia coli K-12 MG1655	MG1655	Batch	No	CA-MHB	37				O2		Exposed to 0.016 ug/ml Ciprofloxacin				Exposed to abx for 0 minutes before expression profile - different kit was used for sequencing		PAIRED	ILLUMINA	2		GSE295494			s3://sbrg-sequencing-files/2023-05-15-IGM-NovaSeq/AntibiotICA_VAYR_MG1655-Cirpo-0_R2_S144_L001_R1_001.fastq.gz	s3://sbrg-sequencing-files/2023-05-15-IGM-NovaSeq/AntibiotICA_VAYR_MG1655-Cirpo-0_R2_S144_L001_R2_001.fastq.gz	Yuan yuan ( yuy188@ucsd.edu)	Yuan yuan	TRUE	TRUE	TRUE	antibiotICA:cipro_vayr_t0	TRUE	TRUE	2024-01-01	WT				TRUE	pilot	0
pmg_wt_441	pilot_39	pilot	antibiotICA	pmg_wt_405;pmg_wt_406	amp_1_16_t0	cipro_vayr_t1_5	1	Escherichia coli K-12 MG1655	MG1655	Batch	No	CA-MHB	37				O2		Exposed to 0.016 ug/ml Ciprofloxacin				Exposed to abx for 1.5 minutes before expression profile - different kit was used for sequencing		PAIRED	ILLUMINA	2		GSE295494			s3://sbrg-sequencing-files/2023-05-15-IGM-NovaSeq/AntibiotICA_VAYR_MG1655-Cirpo-1_5_R1_S145_L001_R1_001.fastq.gz	s3://sbrg-sequencing-files/2023-05-15-IGM-NovaSeq/AntibiotICA_VAYR_MG1655-Cirpo-1_5_R1_S145_L001_R2_001.fastq.gz	Yuan yuan ( yuy188@ucsd.edu)	Yuan yuan	TRUE	TRUE	TRUE	antibiotICA:cipro_vayr_t1_5	TRUE	TRUE	2024-01-01	WT				TRUE	pilot	0
pmg_wt_442	pilot_40	pilot	antibiotICA	pmg_wt_405;pmg_wt_406	amp_1_16_t0	cipro_vayr_t1_5	2	Escherichia coli K-12 MG1655	MG1655	Batch	No	CA-MHB	37				O2		Exposed to 0.016 ug/ml Ciprofloxacin				Exposed to abx for 1.5 minutes before expression profile - different kit was used for sequencing		PAIRED	ILLUMINA	2		GSE295494			s3://sbrg-sequencing-files/2023-05-15-IGM-NovaSeq/AntibiotICA_VAYR_MG1655-Cirpo-1_5_R2_S146_L001_R1_001.fastq.gz	s3://sbrg-sequencing-files/2023-05-15-IGM-NovaSeq/AntibiotICA_VAYR_MG1655-Cirpo-1_5_R2_S146_L001_R2_001.fastq.gz	Yuan yuan ( yuy188@ucsd.edu)	Yuan yuan	TRUE	TRUE	TRUE	antibiotICA:cipro_vayr_t1_5	TRUE	TRUE	2024-01-01	WT				TRUE	pilot	0
pmg_wt_443	pilot_41	pilot	antibiotICA	pmg_wt_405;pmg_wt_406	amp_1_16_t0	cipro_vayr_t3_5	1	Escherichia coli K-12 MG1655	MG1655	Batch	No	CA-MHB	37				O2		Exposed to 0.016 ug/ml Ciprofloxacin				Exposed to abx for 3.5 minutes before expression profile - different kit was used for sequencing		PAIRED	ILLUMINA	2		GSE295494			s3://sbrg-sequencing-files/2023-05-15-IGM-NovaSeq/AntibiotICA_VAYR_MG1655-Cirpo-3_5_R1_S147_L001_R1_001.fastq.gz	s3://sbrg-sequencing-files/2023-05-15-IGM-NovaSeq/AntibiotICA_VAYR_MG1655-Cirpo-3_5_R1_S147_L001_R2_001.fastq.gz	Yuan yuan ( yuy188@ucsd.edu)	Yuan yuan	TRUE	TRUE	TRUE	antibiotICA:cipro_vayr_t3_5	TRUE	TRUE	2024-01-01	WT				TRUE	pilot	0
pmg_wt_444	pilot_42	pilot	antibiotICA	pmg_wt_405;pmg_wt_406	amp_1_16_t0	cipro_vayr_t3_5	2	Escherichia coli K-12 MG1655	MG1655	Batch	No	CA-MHB	37				O2		Exposed to 0.016 ug/ml Ciprofloxacin				Exposed to abx for 3.5 minutes before expression profile - different kit was used for sequencing		PAIRED	ILLUMINA	2		GSE295494			s3://sbrg-sequencing-files/2023-05-15-IGM-NovaSeq/AntibiotICA_VAYR_MG1655-Cirpo-3_5_R2_S148_L001_R1_001.fastq.gz	s3://sbrg-sequencing-files/2023-05-15-IGM-NovaSeq/AntibiotICA_VAYR_MG1655-Cirpo-3_5_R2_S148_L001_R2_001.fastq.gz	Yuan yuan ( yuy188@ucsd.edu)	Yuan yuan	TRUE	TRUE	TRUE	antibiotICA:cipro_vayr_t3_5	TRUE	TRUE	2024-01-01	WT				TRUE	pilot	0
pmg_wt_445	control__wt_glc__1	Control	control	pmg_wt_445;pmg_wt_446	wt_glc	wt_glc	1	Escherichia coli K-12 MG1655	MG1655	Batch	No	M9	37	7	glucose(2)	NH4Cl(1)	O2	sauer trace element mixture						MiSeq	PAIRED	ILLUMINA	2	doi.org/10.1093/nar/gky069	GSE65643	SRX865357	SRR1787590	s3://precise-db/raw_data/control/MG1655-M9-glucose-1_S1_L001_R1_001.fastq.gz	s3://precise-db/raw_data/control/MG1655-M9-glucose-1_S1_L001_R2_001.fastq.gz	Sangwoo Seo	Sangwoo Seo	TRUE	TRUE	TRUE	control:wt_glc	TRUE	TRUE	2013-04-17	WT				TRUE	All Other Studies	1
pmg_wt_446	control__wt_glc__2	Control	control	pmg_wt_445;pmg_wt_446	wt_glc	wt_glc	2	Escherichia coli K-12 MG1655	MG1655	Batch	No	M9	37	7	glucose(2)	NH4Cl(1)	O2	sauer trace element mixture						MiSeq	PAIRED	ILLUMINA	2	doi.org/10.1093/nar/gky069	GSE65643	SRX865358	SRR1787591	s3://precise-db/raw_data/control/MG1655-M9-glucose-2_S2_L001_R1_001.fastq.gz	s3://precise-db/raw_data/control/MG1655-M9-glucose-2_S2_L001_R2_001.fastq.gz	Sangwoo Seo	Sangwoo Seo	TRUE	TRUE	TRUE	control:wt_glc	TRUE	TRUE	2013-04-17	WT				TRUE	All Other Studies	1
pmg_wt_447	cra_crp__wt_ac__1	Cra/Crp	cra_crp	pmg_wt_447;pmg_wt_448	wt_ac	wt_ac	1	Escherichia coli K-12 MG1655	MG1655	Batch	No	M9	37	7	acetate(2)	NH4Cl(1)	O2	aebersold trace element mixture				0.25		MiSeq	PAIRED	ILLUMINA	2	doi.org/10.1093/nar/gky069	GSE65643	SRX865361	SRR1787594	s3://precise-db/raw_data/cra_crp/MG1655acetate-1_S1_L001_R1_001.fastq	s3://precise-db/raw_data/cra_crp/MG1655acetate-1_S1_L001_R2_001.fastq	Donghyuk Kim	Donghyuk Kim	TRUE	TRUE	TRUE	cra_crp:wt_ac	TRUE	TRUE	2014-07-08	WT				TRUE	All Other Studies	1
pmg_wt_448	cra_crp__wt_ac__2	Cra/Crp	cra_crp	pmg_wt_447;pmg_wt_448	wt_ac	wt_ac	2	Escherichia coli K-12 MG1655	MG1655	Batch	No	M9	37	7	acetate(2)	NH4Cl(1)	O2	aebersold trace element mixture				0.25		MiSeq	PAIRED	ILLUMINA	2	doi.org/10.1093/nar/gky069	GSE65643	SRX865362	SRR1787595	s3://precise-db/raw_data/cra_crp/MG1655acetate-2_S2_L001_R1_001.fastq	s3://precise-db/raw_data/cra_crp/MG1655acetate-2_S2_L001_R2_001.fastq	Donghyuk Kim	Donghyuk Kim	TRUE	TRUE	TRUE	cra_crp:wt_ac	TRUE	TRUE	2014-07-08	WT				TRUE	All Other Studies	1
pmg_wt_449	cra_crp__wt_fru__1	Cra/Crp	cra_crp	pmg_wt_447;pmg_wt_448	wt_ac	wt_fru	1	Escherichia coli K-12 MG1655	MG1655	Batch	No	M9	37	7	fructose(2)	NH4Cl(1)	O2	aebersold trace element mixture				0.53		MiSeq	PAIRED	ILLUMINA	2	doi.org/10.1093/nar/gky069	GSE65643	SRX865359	SRR1787592	s3://precise-db/raw_data/cra_crp/MG1655fructose1_S1_L001_R1_001.fastq	s3://precise-db/raw_data/cra_crp/MG1655fructose1_S1_L001_R2_001.fastq	Donghyuk Kim	Donghyuk Kim	TRUE	TRUE	TRUE	cra_crp:wt_fru	TRUE	TRUE	2014-07-08	WT				TRUE	All Other Studies	1
pmg_wt_450	cra_crp__wt_fru__2	Cra/Crp	cra_crp	pmg_wt_447;pmg_wt_448	wt_ac	wt_fru	2	Escherichia coli K-12 MG1655	MG1655	Batch	No	M9	37	7	fructose(2)	NH4Cl(1)	O2	aebersold trace element mixture				0.53		MiSeq	PAIRED	ILLUMINA	2	doi.org/10.1093/nar/gky069	GSE65643	SRX865360	SRR1787593	s3://precise-db/raw_data/cra_crp/MG1655fructose2_S2_L001_R1_001.fastq	s3://precise-db/raw_data/cra_crp/MG1655fructose2_S2_L001_R2_001.fastq	Donghyuk Kim	Donghyuk Kim	TRUE	TRUE	TRUE	cra_crp:wt_fru	TRUE	TRUE	2014-07-08	WT				TRUE	All Other Studies	1
pmg_wt_451	crp__wt_glyc__1	Crp ARs	crp	pmg_wt_445;pmg_wt_446	wt_glyc	wt_glyc	1	Escherichia coli K-12 MG1655	MG1655	Batch	No	M9	37	7	glycerol(2)	NH4Cl(1)	O2	sauer trace element mixture						MiSeq	PAIRED	ILLUMINA	2	doi.org/10.1371/journal.pone.0197272	GSE64849	SRX837344	SRR1751347;SRR1751348;SRR1751349	s3://precise-db/raw_data/crp/SRR1751347_1.fastq;s3://precise-db/raw_data/crp/SRR1751348_1.fastq;s3://precise-db/raw_data/crp/SRR1751349_1.fastq	s3://precise-db/raw_data/crp/SRR1751347_2.fastq;s3://precise-db/raw_data/crp/SRR1751348_2.fastq;s3://precise-db/raw_data/crp/SRR1751349_2.fastq	Haythem Latif	Haythem Latif	TRUE	TRUE	TRUE	crp:wt_glyc	TRUE	TRUE	2013-08-14	WT				TRUE	All Other Studies	1
pmg_wt_452	crp__wt_glyc__2	Crp ARs	crp	pmg_wt_445;pmg_wt_446	wt_glyc	wt_glyc	2	Escherichia coli K-12 MG1655	MG1655	Batch	No	M9	37	7	glycerol(2)	NH4Cl(1)	O2	sauer trace element mixture						MiSeq	PAIRED	ILLUMINA	2	doi.org/10.1371/journal.pone.0197272	GSE64849	SRX837345	SRR1751350;SRR1751351;SRR1751352	s3://precise-db/raw_data/crp/SRR1751350_1.fastq;s3://precise-db/raw_data/crp/SRR1751351_1.fastq;s3://precise-db/raw_data/crp/SRR1751352_1.fastq	s3://precise-db/raw_data/crp/SRR1751350_2.fastq;s3://precise-db/raw_data/crp/SRR1751351_2.fastq;s3://precise-db/raw_data/crp/SRR1751352_2.fastq	Haythem Latif	Haythem Latif	TRUE	TRUE	TRUE	crp:wt_glyc	TRUE	TRUE	2013-08-14	WT				TRUE	All Other Studies	1
pmg_wt_453	DDB_PD_038_AMBR_R7_S03_RNA_seq	DDB_PD_038_AMBR	ddb_pd_038	pmg_wt_453;pmg_wt_454	[DDB_PD_038]_[SDT122_WT]_[Batch]_[0h]	[DDB_PD_038]_[SDT122_WT]_[Batch]_[0h]	1	Escherichia coli K-12 MG1655	SDT122	AMBR		DDB_BM_002	30	6.5	glucose(4)	NH4Cl(1)	O2	DDB_TM_002							PAIRED	ILLUMINA	2	doi.org/10.1101/2024.01.29.575348	GSE252784	SRX23134326		s3://sbrg-user-data/hbajpe/PRECISE_xK/DTU_data_2024/DDB_PD_038_AMBR_R7_S03_RNA_seq_R1.fastq.gz	s3://sbrg-user-data/hbajpe/PRECISE_xK/DTU_data_2024/DDB_PD_038_AMBR_R7_S03_RNA_seq_R2.fastq.gz			TRUE	TRUE	TRUE	ddb_pd_038:[DDB_PD_038]_[SDT122_WT]_[Batch]_[0h]	TRUE	TRUE	2021-04-26	WT				TRUE	DDB_PD_038_AMBR	0
pmg_wt_454	DDB_PD_038_AMBR_R8_S03_RNA_seq	DDB_PD_038_AMBR	ddb_pd_038	pmg_wt_453;pmg_wt_454	[DDB_PD_038]_[SDT122_WT]_[Batch]_[0h]	[DDB_PD_038]_[SDT122_WT]_[Batch]_[0h]	2	Escherichia coli K-12 MG1655	SDT122	AMBR		DDB_BM_002	30	6.5	glucose(4)	NH4Cl(1)	O2	DDB_TM_002							PAIRED	ILLUMINA	2	doi.org/10.1101/2024.01.29.575348	GSE252784	SRX23134327		s3://sbrg-user-data/hbajpe/PRECISE_xK/DTU_data_2024/DDB_PD_038_AMBR_R8_S03_RNA_seq_R1.fastq.gz	s3://sbrg-user-data/hbajpe/PRECISE_xK/DTU_data_2024/DDB_PD_038_AMBR_R8_S03_RNA_seq_R2.fastq.gz			TRUE	TRUE	TRUE	ddb_pd_038:[DDB_PD_038]_[SDT122_WT]_[Batch]_[0h]	TRUE	TRUE	2021-04-26	WT				TRUE	DDB_PD_038_AMBR	0
pmg_wt_455	DDB_PD_038_AMBR_R7_S07_RNA_seq	DDB_PD_038_AMBR	ddb_pd_038	pmg_wt_453;pmg_wt_454	[DDB_PD_038]_[SDT122_WT]_[Batch]_[0h]	[DDB_PD_038]_[SDT122_WT]_[Fed-batch]_[3h]	1	Escherichia coli K-12 MG1655	SDT122	AMBR		DDB_BM_002	30	6.5	glucose(4)	NH4Cl(1)	O2	DDB_TM_002							PAIRED	ILLUMINA	2	doi.org/10.1101/2024.01.29.575348	GSE252784	SRX23134328		s3://sbrg-user-data/hbajpe/PRECISE_xK/DTU_data_2024/DDB_PD_038_AMBR_R7_S07_RNA_seq_R1.fastq.gz	s3://sbrg-user-data/hbajpe/PRECISE_xK/DTU_data_2024/DDB_PD_038_AMBR_R7_S07_RNA_seq_R2.fastq.gz			TRUE	TRUE	TRUE	ddb_pd_038:[DDB_PD_038]_[SDT122_WT]_[Fed-batch]_[3h]	TRUE	TRUE	2021-04-26	WT				TRUE	DDB_PD_038_AMBR	0
pmg_wt_456	DDB_PD_038_AMBR_R8_S07_RNA_seq	DDB_PD_038_AMBR	ddb_pd_038	pmg_wt_453;pmg_wt_454	[DDB_PD_038]_[SDT122_WT]_[Batch]_[0h]	[DDB_PD_038]_[SDT122_WT]_[Fed-batch]_[3h]	2	Escherichia coli K-12 MG1655	SDT122	AMBR		DDB_BM_002	30	6.5	glucose(4)	NH4Cl(1)	O2	DDB_TM_002							PAIRED	ILLUMINA	2	doi.org/10.1101/2024.01.29.575348	GSE252784	SRX23134329		s3://sbrg-user-data/hbajpe/PRECISE_xK/DTU_data_2024/DDB_PD_038_AMBR_R8_S07_RNA_seq_R1.fastq.gz	s3://sbrg-user-data/hbajpe/PRECISE_xK/DTU_data_2024/DDB_PD_038_AMBR_R8_S07_RNA_seq_R2.fastq.gz			TRUE	TRUE	TRUE	ddb_pd_038:[DDB_PD_038]_[SDT122_WT]_[Fed-batch]_[3h]	TRUE	TRUE	2021-04-26	WT				TRUE	DDB_PD_038_AMBR	0
pmg_wt_457	DDB_PD_038_AMBR_R7_S11_RNA_seq	DDB_PD_038_AMBR	ddb_pd_038	pmg_wt_453;pmg_wt_454	[DDB_PD_038]_[SDT122_WT]_[Batch]_[0h]	[DDB_PD_038]_[SDT122_WT]_[Fed-batch]_[13h]	1	Escherichia coli K-12 MG1655	SDT122	AMBR		DDB_BM_002	30	6.5	glucose(4)	NH4Cl(1)	O2	DDB_TM_002							PAIRED	ILLUMINA	2	doi.org/10.1101/2024.01.29.575348	GSE252784	SRX23134330		s3://sbrg-user-data/hbajpe/PRECISE_xK/DTU_data_2024/DDB_PD_038_AMBR_R7_S11_RNA_seq_R1.fastq.gz	s3://sbrg-user-data/hbajpe/PRECISE_xK/DTU_data_2024/DDB_PD_038_AMBR_R7_S11_RNA_seq_R2.fastq.gz			TRUE	TRUE	TRUE	ddb_pd_038:[DDB_PD_038]_[SDT122_WT]_[Fed-batch]_[13h]	TRUE	TRUE	2021-04-26	WT				TRUE	DDB_PD_038_AMBR	0
pmg_wt_458	DDB_PD_038_AMBR_R8_S11_RNA_seq	DDB_PD_038_AMBR	ddb_pd_038	pmg_wt_453;pmg_wt_454	[DDB_PD_038]_[SDT122_WT]_[Batch]_[0h]	[DDB_PD_038]_[SDT122_WT]_[Fed-batch]_[13h]	2	Escherichia coli K-12 MG1655	SDT122	AMBR		DDB_BM_002	30	6.5	glucose(4)	NH4Cl(1)	O2	DDB_TM_002							PAIRED	ILLUMINA	2	doi.org/10.1101/2024.01.29.575348	GSE252784	SRX23134331		s3://sbrg-user-data/hbajpe/PRECISE_xK/DTU_data_2024/DDB_PD_038_AMBR_R8_S11_RNA_seq_R1.fastq.gz	s3://sbrg-user-data/hbajpe/PRECISE_xK/DTU_data_2024/DDB_PD_038_AMBR_R8_S11_RNA_seq_R2.fastq.gz			TRUE	TRUE	TRUE	ddb_pd_038:[DDB_PD_038]_[SDT122_WT]_[Fed-batch]_[13h]	TRUE	TRUE	2021-04-26	WT				TRUE	DDB_PD_038_AMBR	0
pmg_wt_459	eep__BOP27__1	EEP	eep	pmg_wt_445;pmg_wt_446	BOP27	BOP27	1	Escherichia coli K-12 MG1655	MG1655	Batch	No	M9	37	7	glucose(4)	NH4Cl(1)	O2	sauer trace element mixture						HiSeq 4000	PAIRED	ILLUMINA	2					s3://precise-db/raw_data/eep/PAL029_S29_L001_R1_001.fastq.gz;s3://precise-db/raw_data/eep/PAL029_S29_L002_R1_001.fastq.gz;s3://precise-db/raw_data/eep/PAL029_S29_L003_R1_001.fastq.gz;s3://precise-db/raw_data/eep/PAL029_S29_L004_R1_001.fastq.gz	s3://precise-db/raw_data/eep/PAL029_S29_L001_R2_001.fastq.gz;s3://precise-db/raw_data/eep/PAL029_S29_L002_R2_001.fastq.gz;s3://precise-db/raw_data/eep/PAL029_S29_L003_R2_001.fastq.gz;s3://precise-db/raw_data/eep/PAL029_S29_L004_R2_001.fastq.gz	amiteshanand@eng.ucsd.edu	Amitesh Anand	TRUE	TRUE	TRUE	eep:BOP27	TRUE	TRUE	2020-09-01	WT				TRUE	EEP	0
pmg_wt_460	eep__BOP27__2	EEP	eep	pmg_wt_445;pmg_wt_446	BOP27	BOP27	2	Escherichia coli K-12 MG1655	MG1655	Batch	No	M9	37	7	glucose(4)	NH4Cl(1)	O2	sauer trace element mixture						HiSeq 4000	PAIRED	ILLUMINA	2					s3://precise-db/raw_data/eep/PAL030_S30_L001_R1_001.fastq.gz;s3://precise-db/raw_data/eep/PAL030_S30_L002_R1_001.fastq.gz;s3://precise-db/raw_data/eep/PAL030_S30_L003_R1_001.fastq.gz;s3://precise-db/raw_data/eep/PAL030_S30_L004_R1_001.fastq.gz	s3://precise-db/raw_data/eep/PAL030_S30_L001_R2_001.fastq.gz;s3://precise-db/raw_data/eep/PAL030_S30_L002_R2_001.fastq.gz;s3://precise-db/raw_data/eep/PAL030_S30_L003_R2_001.fastq.gz;s3://precise-db/raw_data/eep/PAL030_S30_L004_R2_001.fastq.gz	amiteshanand@eng.ucsd.edu	Amitesh Anand	TRUE	TRUE	TRUE	eep:BOP27	TRUE	TRUE	2020-09-01	WT				TRUE	EEP	0
pmg_wt_461	BIKI_NEBR_1_BioDesignER_replicate_1_DMSO_S60_L002	electric_coli	electric_coli	pmg_wt_461;pmg_wt_462	biodesign_dmso	biodesign_dmso	1	Escherichia coli K-12 MG1655	MG1655	Batch	No	M9P buffer	30	6.5	pyruvate(2mM)	None	DMSO (10%) only					0.25			PAIRED	ILLUMINA	3	doi.org/10.1101/2024.05.30.596743	PRJNA1194191			s3://sbrg-sequencing-files/2023-06-29-IGM-NovaSeq/BIKI_NEBR_1_BioDesignER_replicate_1_DMSO_S60_L002_R1_001.fastq.gz	s3://sbrg-sequencing-files/2023-06-29-IGM-NovaSeq/BIKI_NEBR_1_BioDesignER_replicate_1_DMSO_S60_L002_R2_001.fastq.gz	Biki Kundu	Biki Kundu	TRUE	TRUE	TRUE	electric_coli:biodesign_dmso	TRUE	TRUE	2023-10-18	WT				TRUE	electric_coli	0
pmg_wt_462	BIKI_NEBR_3_BioDesignER_replicate_3_DMSO_S62_L002	electric_coli	electric_coli	pmg_wt_461;pmg_wt_462	biodesign_dmso	biodesign_dmso	3	Escherichia coli K-12 MG1655	MG1655	Batch	No	M9P buffer	30	6.5	pyruvate(2mM)	None	DMSO (10%) only					0.25			PAIRED	ILLUMINA	3	doi.org/10.1101/2024.05.30.596743	PRJNA1194191			s3://sbrg-sequencing-files/2023-06-29-IGM-NovaSeq/BIKI_NEBR_3_BioDesignER_replicate_3_DMSO_S62_L002_R1_001.fastq.gz	s3://sbrg-sequencing-files/2023-06-29-IGM-NovaSeq/BIKI_NEBR_3_BioDesignER_replicate_3_DMSO_S62_L002_R2_001.fastq.gz	Biki Kundu	Biki Kundu	TRUE	TRUE	TRUE	electric_coli:biodesign_dmso	TRUE	TRUE	2023-10-18	WT				TRUE	electric_coli	0
pmg_wt_463	BIKI_NEBR_4_BioDesignER_replicate_1_HNQ_S63_L002	electric_coli	electric_coli	pmg_wt_461;pmg_wt_462	biodesign_dmso	biodesign_hnq	1	Escherichia coli K-12 MG1655	MG1655	Batch	No	M9P buffer	30	6.5	pyruvate(2mM)	None	HNQ (20uM), DMSO (10%)					0.25			PAIRED	ILLUMINA	3	doi.org/10.1101/2024.05.30.596743	PRJNA1194191			s3://sbrg-sequencing-files/2023-06-29-IGM-NovaSeq/BIKI_NEBR_4_BioDesignER_replicate_1_HNQ_S63_L002_R1_001.fastq.gz	s3://sbrg-sequencing-files/2023-06-29-IGM-NovaSeq/BIKI_NEBR_4_BioDesignER_replicate_1_HNQ_S63_L002_R2_001.fastq.gz	Biki Kundu	Biki Kundu	TRUE	TRUE	TRUE	electric_coli:biodesign_hnq	TRUE	TRUE	2023-10-18	WT				TRUE	electric_coli	0
pmg_wt_464	BIKI_NEBR_5_BioDesignER_replicate_2_HNQ_S64_L002	electric_coli	electric_coli	pmg_wt_461;pmg_wt_462	biodesign_dmso	biodesign_hnq	2	Escherichia coli K-12 MG1655	MG1655	Batch	No	M9P buffer	30	6.5	pyruvate(2mM)	None	HNQ (20uM), DMSO (10%)					0.25			PAIRED	ILLUMINA	3	doi.org/10.1101/2024.05.30.596743	PRJNA1194191			s3://sbrg-sequencing-files/2023-06-29-IGM-NovaSeq/BIKI_NEBR_5_BioDesignER_replicate_2_HNQ_S64_L002_R1_001.fastq.gz	s3://sbrg-sequencing-files/2023-06-29-IGM-NovaSeq/BIKI_NEBR_5_BioDesignER_replicate_2_HNQ_S64_L002_R2_001.fastq.gz	Biki Kundu	Biki Kundu	TRUE	TRUE	TRUE	electric_coli:biodesign_hnq	TRUE	TRUE	2023-10-18	WT				TRUE	electric_coli	0
pmg_wt_465	BIKI_NEBR_6_BioDesignER_replicate_3_HNQ_S65	electric_coli	electric_coli	pmg_wt_461;pmg_wt_462	biodesign_dmso	biodesign_hnq	3	Escherichia coli K-12 MG1655	MG1655	Batch	No	M9P buffer	30	6.5	pyruvate(2mM)	None	HNQ (20uM), DMSO (10%)					0.25			PAIRED	ILLUMINA	3	doi.org/10.1101/2024.05.30.596743	PRJNA1194191			s3://sbrg-sequencing-files/2023-06-29-IGM-NovaSeq/BIKI_NEBR_6_BioDesignER_replicate_3_HNQ_S65_L002_R1_001.fastq.gz	s3://sbrg-sequencing-files/2023-06-29-IGM-NovaSeq/BIKI_NEBR_6_BioDesignER_replicate_3_HNQ_S65_L002_R2_001.fastq.gz	Biki Kundu	Biki Kundu	TRUE	TRUE	TRUE	electric_coli:biodesign_hnq	TRUE	TRUE	2023-10-18	WT				TRUE	electric_coli	0
pmg_wt_466	ELECOLI_HRS_BioD_DMSO_10_1	electric_coli	electric_coli	pmg_wt_461;pmg_wt_462	biodesign_dmso	ebk_dmso10_biod	1	Escherichia coli K-12 MG1655	MG1655	Batch	No	M9	30	6.5	glucose(2mM)		DMSO (10%) only								PAIRED	ELEMENT	2	doi.org/10.1101/2024.05.30.596743	PRJNA1194191			s3://sbrg-sequencing-files/2024-04-04-SBP-AVITI/PAL010_R1.fastq.gz	s3://sbrg-sequencing-files/2024-04-04-SBP-AVITI/PAL010_R2.fastq.gz	Biki Kundu	Biki Kundu	TRUE	TRUE	TRUE	electric_coli:ebk_dmso10_biod	TRUE	TRUE	2023-10-18	WT				TRUE	electric_coli	0
pmg_wt_467	ELECOLI_HRS_BioD_DMSO_10_2	electric_coli	electric_coli	pmg_wt_461;pmg_wt_462	biodesign_dmso	ebk_dmso10_biod	2	Escherichia coli K-12 MG1655	MG1655	Batch	No	M9	30	6.5	glucose(2mM)		DMSO (10%) only								PAIRED	ELEMENT	2	doi.org/10.1101/2024.05.30.596743	PRJNA1194191			s3://sbrg-sequencing-files/2024-04-04-SBP-AVITI/PAL011_R1.fastq.gz	s3://sbrg-sequencing-files/2024-04-04-SBP-AVITI/PAL011_R2.fastq.gz	Biki Kundu	Biki Kundu	TRUE	TRUE	TRUE	electric_coli:ebk_dmso10_biod	TRUE	TRUE	2023-10-18	WT				TRUE	electric_coli	0
pmg_wt_468	ELECOLI_HRS_BioD_HNQ_10_1	electric_coli	electric_coli	pmg_wt_461;pmg_wt_462	biodesign_dmso	ebk_hnq10_biod	1	Escherichia coli K-12 MG1655	MG1655	Batch	No	M9	30	6.5	glucose(2mM)		HNQ (20uM), DMSO (10%)								PAIRED	ELEMENT	3	doi.org/10.1101/2024.05.30.596743	PRJNA1194191			s3://sbrg-sequencing-files/2024-04-04-SBP-AVITI/PAL013_R1.fastq.gz	s3://sbrg-sequencing-files/2024-04-04-SBP-AVITI/PAL013_R2.fastq.gz	Biki Kundu	Biki Kundu	TRUE	TRUE	TRUE	electric_coli:ebk_hnq10_biod	TRUE	TRUE	2023-10-18	WT				TRUE	electric_coli	0
pmg_wt_469	ELECOLI_HRS_BioD_HNQ_10_2	electric_coli	electric_coli	pmg_wt_461;pmg_wt_462	biodesign_dmso	ebk_hnq10_biod	2	Escherichia coli K-12 MG1655	MG1655	Batch	No	M9	30	6.5	glucose(2mM)		HNQ (20uM), DMSO (10%)								PAIRED	ELEMENT	3	doi.org/10.1101/2024.05.30.596743	PRJNA1194191			s3://sbrg-sequencing-files/2024-04-04-SBP-AVITI/PAL014_R1.fastq.gz	s3://sbrg-sequencing-files/2024-04-04-SBP-AVITI/PAL014_R2.fastq.gz	Biki Kundu	Biki Kundu	TRUE	TRUE	TRUE	electric_coli:ebk_hnq10_biod	TRUE	TRUE	2023-10-18	WT				TRUE	electric_coli	0
pmg_wt_470	ELECOLI_HRS_BioD_HNQ_10_3	electric_coli	electric_coli	pmg_wt_461;pmg_wt_462	biodesign_dmso	ebk_hnq10_biod	3	Escherichia coli K-12 MG1655	MG1655	Batch	No	M9	30	6.5	glucose(2mM)		HNQ (20uM), DMSO (10%)								PAIRED	ELEMENT	3	doi.org/10.1101/2024.05.30.596743	PRJNA1194191			s3://sbrg-sequencing-files/2024-04-04-SBP-AVITI/PAL015_R1.fastq.gz	s3://sbrg-sequencing-files/2024-04-04-SBP-AVITI/PAL015_R2.fastq.gz	Biki Kundu	Biki Kundu	TRUE	TRUE	TRUE	electric_coli:ebk_hnq10_biod	TRUE	TRUE	2023-10-18	WT				TRUE	electric_coli	0
pmg_wt_471	ELECOLI_HRS_BioD_HNQ_2_1	electric_coli	electric_coli	pmg_wt_461;pmg_wt_462	biodesign_dmso	ebk_hnq2_biod	1	Escherichia coli K-12 MG1655	MG1655	Batch	No	M9	30	6.5	glucose(2mM)		HNQ (20uM), DMSO (2%)								PAIRED	ELEMENT	3	doi.org/10.1101/2024.05.30.596743	PRJNA1194191			s3://sbrg-sequencing-files/2024-04-04-SBP-AVITI/PAL016_R1.fastq.gz	s3://sbrg-sequencing-files/2024-04-04-SBP-AVITI/PAL016_R2.fastq.gz	Biki Kundu	Biki Kundu	TRUE	TRUE	TRUE	electric_coli:ebk_hnq2_biod	TRUE	TRUE	2023-10-18	WT				TRUE	electric_coli	0
pmg_wt_472	ELECOLI_HRS_BioD_HNQ_2_2	electric_coli	electric_coli	pmg_wt_461;pmg_wt_462	biodesign_dmso	ebk_hnq2_biod	2	Escherichia coli K-12 MG1655	MG1655	Batch	No	M9	30	6.5	glucose(2mM)		HNQ (20uM), DMSO (2%)								PAIRED	ELEMENT	3	doi.org/10.1101/2024.05.30.596743	PRJNA1194191			s3://sbrg-sequencing-files/2024-04-04-SBP-AVITI/PAL017_R1.fastq.gz	s3://sbrg-sequencing-files/2024-04-04-SBP-AVITI/PAL017_R2.fastq.gz	Biki Kundu	Biki Kundu	TRUE	TRUE	TRUE	electric_coli:ebk_hnq2_biod	TRUE	TRUE	2023-10-18	WT				TRUE	electric_coli	0
pmg_wt_473	ELECOLI_HRS_BioD_HNQ_2_3	electric_coli	electric_coli	pmg_wt_461;pmg_wt_462	biodesign_dmso	ebk_hnq2_biod	3	Escherichia coli K-12 MG1655	MG1655	Batch	No	M9	30	6.5	glucose(2mM)		HNQ (20uM), DMSO (2%)								PAIRED	ELEMENT	3	doi.org/10.1101/2024.05.30.596743	PRJNA1194191			s3://sbrg-sequencing-files/2024-04-04-SBP-AVITI/PAL018_R1.fastq.gz	s3://sbrg-sequencing-files/2024-04-04-SBP-AVITI/PAL018_R2.fastq.gz	Biki Kundu	Biki Kundu	TRUE	TRUE	TRUE	electric_coli:ebk_hnq2_biod	TRUE	TRUE	2023-10-18	WT				TRUE	electric_coli	0
pmg_wt_474	fur__wt_dpd__1	Fur	fur	pmg_wt_476;pmg_wt_477	wt_fe	wt_dpd	1	Escherichia coli K-12 MG1655	MG1655	Batch	No	M9	37	7	glucose(2)	NH4Cl(1)	O2		DPD (0.2mM)			0		MiSeq	PAIRED	ILLUMINA	2	doi.org/10.1038/ncomms5910	GSE54900	SRX469840	SRR1168135	s3://precise-db/raw_data/fur/WTDPD1_S1_L001_R1_001.fastq.gz	s3://precise-db/raw_data/fur/WTDPD1_S1_L001_R2_001.fastq.gz	Sangwoo Seo	Sangwoo Seo	TRUE	TRUE	TRUE	fur:wt_dpd	TRUE	TRUE	2013-10-02	WT				TRUE	All Other Studies	1
pmg_wt_475	fur__wt_dpd__2	Fur	fur	pmg_wt_476;pmg_wt_477	wt_fe	wt_dpd	2	Escherichia coli K-12 MG1655	MG1655	Batch	No	M9	37	7	glucose(2)	NH4Cl(1)	O2		DPD (0.2mM)			0		MiSeq	PAIRED	ILLUMINA	2	doi.org/10.1038/ncomms5910	GSE54900	SRX469841	SRR1168136	s3://precise-db/raw_data/fur/WTDPD2_S1_L001_R1_001.fastq.gz	s3://precise-db/raw_data/fur/WTDPD2_S1_L001_R2_001.fastq.gz	Sangwoo Seo	Sangwoo Seo	TRUE	TRUE	TRUE	fur:wt_dpd	TRUE	TRUE	2013-10-02	WT				TRUE	All Other Studies	1
pmg_wt_476	fur__wt_fe__1	Fur	fur	pmg_wt_476;pmg_wt_477	wt_fe	wt_fe	1	Escherichia coli K-12 MG1655	MG1655	Batch	No	M9	37	7	glucose(2)	NH4Cl(1)	O2		FeCl2 (0.1mM)			1.06		MiSeq	PAIRED	ILLUMINA	2	doi.org/10.1038/ncomms5910	GSE54900	SRX469838	SRR1168133	s3://precise-db/raw_data/fur/WT-Fe2-1_S1_L001_R1_001.fastq.gz	s3://precise-db/raw_data/fur/WT-Fe2-1_S1_L001_R2_001.fastq.gz	Sangwoo Seo	Sangwoo Seo	TRUE	TRUE	TRUE	fur:wt_fe	TRUE	TRUE	2013-09-05	WT				TRUE	All Other Studies	1
pmg_wt_477	fur__wt_fe__2	Fur	fur	pmg_wt_476;pmg_wt_477	wt_fe	wt_fe	2	Escherichia coli K-12 MG1655	MG1655	Batch	No	M9	37	7	glucose(2)	NH4Cl(1)	O2		FeCl2 (0.1mM)			1.06		MiSeq	PAIRED	ILLUMINA	2	doi.org/10.1038/ncomms5910	GSE54900	SRX469839	SRR1168134	s3://precise-db/raw_data/fur/WT-FE2-2_S2_L001_R1_001.fastq.gz	s3://precise-db/raw_data/fur/WT-FE2-2_S2_L001_R2_001.fastq.gz	Sangwoo Seo	Sangwoo Seo	TRUE	TRUE	TRUE	fur:wt_fe	TRUE	TRUE	2013-09-05	WT				TRUE	All Other Studies	1
pmg_wt_478	ica__wt_glc__1	ICA	ica	pmg_wt_478;pmg_wt_479;pmg_wt_480;pmg_wt_481;pmg_wt_502;pmg_wt_503	wt_glc	wt_glc	1	Escherichia coli K-12 MG1655	MG1655	Batch	No	M9	37	7	glucose(2)	NH4Cl(1)	O2	sauer trace element mixture				0.58		HiSeq 4000	PAIRED	ILLUMINA	4	doi.org/10.1038/s41467-019-13483-w	GSE122295	SRX4993780	SRR8173227	s3://precise-db/raw_data/ica/ICA_HRS_Control11_1M9GlucoseAerobicrep1_S48_L002_R1_001.fastq	s3://precise-db/raw_data/ica/ICA_HRS_Control11_1M9GlucoseAerobicrep1_S48_L002_R2_001.fastq	Anand Sastry	Ying Hefner	TRUE	TRUE	TRUE	ica:wt_glc	TRUE	TRUE	2017-12-10	WT				TRUE	All Other Studies	1
pmg_wt_479	ica__wt_glc__2	ICA	ica	pmg_wt_478;pmg_wt_479;pmg_wt_480;pmg_wt_481;pmg_wt_502;pmg_wt_503	wt_glc	wt_glc	2	Escherichia coli K-12 MG1655	MG1655	Batch	No	M9	37	7	glucose(2)	NH4Cl(1)	O2	sauer trace element mixture				0.58		HiSeq 4000	PAIRED	ILLUMINA	4	doi.org/10.1038/s41467-019-13483-w	GSE122295	SRX4993781	SRR8173228	s3://precise-db/raw_data/ica/ICA_HRS_Control11_2M9GlucoseAerobicrep2_S49_L002_R1_001.fastq	s3://precise-db/raw_data/ica/ICA_HRS_Control11_2M9GlucoseAerobicrep2_S49_L002_R2_001.fastq	Anand Sastry	Ying Hefner	TRUE	TRUE	TRUE	ica:wt_glc	TRUE	TRUE	2017-12-10	WT				TRUE	All Other Studies	1
pmg_wt_480	ica__wt_glc__3	ICA	ica	pmg_wt_478;pmg_wt_479;pmg_wt_480;pmg_wt_481;pmg_wt_502;pmg_wt_503	wt_glc	wt_glc	3	Escherichia coli K-12 MG1655	MG1655	Batch	No	M9	37	7	glucose(2)	NH4Cl(1)	O2	sauer trace element mixture				0.66		HiSeq 4000	PAIRED	ILLUMINA	4	doi.org/10.1038/s41467-019-13483-w	GSE122295	SRX4993782	SRR8173229	s3://precise-db/raw_data/ica/ICA_HRS_Control15rep1_S14_L007_R1_001.fastq	s3://precise-db/raw_data/ica/ICA_HRS_Control15rep1_S14_L007_R2_001.fastq	Anand Sastry	Ying Hefner	TRUE	TRUE	TRUE	ica:wt_glc	TRUE	TRUE	2017-12-23	WT				TRUE	All Other Studies	1
pmg_wt_481	ica__wt_glc__4	ICA	ica	pmg_wt_478;pmg_wt_479;pmg_wt_480;pmg_wt_481;pmg_wt_502;pmg_wt_503	wt_glc	wt_glc	4	Escherichia coli K-12 MG1655	MG1655	Batch	No	M9	37	7	glucose(2)	NH4Cl(1)	O2	sauer trace element mixture				0.66		HiSeq 4000	PAIRED	ILLUMINA	4	doi.org/10.1038/s41467-019-13483-w	GSE122295	SRX4993783	SRR8173230	s3://precise-db/raw_data/ica/ICA_HRS_Control15rep2_S6_L007_R1_001.fastq	s3://precise-db/raw_data/ica/ICA_HRS_Control15rep2_S6_L007_R2_001.fastq	Anand Sastry	Ying Hefner	TRUE	TRUE	TRUE	ica:wt_glc	TRUE	TRUE	2017-12-23	WT				TRUE	All Other Studies	1
pmg_wt_482	ica__arg_sbt__1	ICA	ica	pmg_wt_478;pmg_wt_479;pmg_wt_480;pmg_wt_481;pmg_wt_502;pmg_wt_503	wt_glc	arg_sbt	1	Escherichia coli K-12 MG1655	MG1655	Batch	No	M9	37	7	sorbitol(4)	NH4Cl(1)	O2	sauer trace element mixture	L-arginine (5.75mM)			0.27		HiSeq 4000	PAIRED	ILLUMINA	2	doi.org/10.1038/s41467-019-13483-w	GSE122295	SRX4993784	SRR8173231	s3://precise-db/raw_data/ica/ICA_HRS_ArgenineSorbitolSupplementationrep1_S36_L002_R1_001.fastq	s3://precise-db/raw_data/ica/ICA_HRS_ArgenineSorbitolSupplementationrep1_S36_L002_R2_001.fastq	Anand Sastry	Ying Hefner	TRUE	TRUE	TRUE	ica:arg_sbt	TRUE	TRUE	2017-12-10	WT				TRUE	All Other Studies	1
pmg_wt_483	ica__arg_sbt__2	ICA	ica	pmg_wt_478;pmg_wt_479;pmg_wt_480;pmg_wt_481;pmg_wt_502;pmg_wt_503	wt_glc	arg_sbt	2	Escherichia coli K-12 MG1655	MG1655	Batch	No	M9	37	7	sorbitol(4)	NH4Cl(1)	O2	sauer trace element mixture	L-arginine (5.75mM)			0.27		HiSeq 4000	PAIRED	ILLUMINA	2	doi.org/10.1038/s41467-019-13483-w	GSE122295	SRX4993785	SRR8173232	s3://precise-db/raw_data/ica/ICA_HRS_ArgenineSorbitolSupplementationrep2_S37_L002_R1_001.fastq	s3://precise-db/raw_data/ica/ICA_HRS_ArgenineSorbitolSupplementationrep2_S37_L002_R2_001.fastq	Anand Sastry	Ying Hefner	TRUE	TRUE	TRUE	ica:arg_sbt	TRUE	TRUE	2017-12-10	WT				TRUE	All Other Studies	1
pmg_wt_484	ica__cytd_rib__1	ICA	ica	pmg_wt_478;pmg_wt_479;pmg_wt_480;pmg_wt_481;pmg_wt_502;pmg_wt_503	wt_glc	cytd_rib	1	Escherichia coli K-12 MG1655	MG1655	Batch	No	M9	37	7	D-ribose(4)	NH4Cl(1)	O2	sauer trace element mixture	cytidine (1mM)			0.31		HiSeq 4000	PAIRED	ILLUMINA	2	doi.org/10.1038/s41467-019-13483-w	GSE122295	SRX4993786	SRR8173233	s3://precise-db/raw_data/ica/ICA_HRS_CytidineD_riboseSupplementationrep1_S46_L002_R1_001.fastq	s3://precise-db/raw_data/ica/ICA_HRS_CytidineD_riboseSupplementationrep1_S46_L002_R2_001.fastq	Anand Sastry	Ying Hefner	TRUE	TRUE	TRUE	ica:cytd_rib	TRUE	TRUE	2017-12-23	WT				TRUE	All Other Studies	1
pmg_wt_485	ica__cytd_rib__2	ICA	ica	pmg_wt_478;pmg_wt_479;pmg_wt_480;pmg_wt_481;pmg_wt_502;pmg_wt_503	wt_glc	cytd_rib	2	Escherichia coli K-12 MG1655	MG1655	Batch	No	M9	37	7	D-ribose(4)	NH4Cl(1)	O2	sauer trace element mixture	cytidine (1mM)			0.31		HiSeq 4000	PAIRED	ILLUMINA	2	doi.org/10.1038/s41467-019-13483-w	GSE122295	SRX4993787	SRR8173234	s3://precise-db/raw_data/ica/ICA_HRS_CytidineD_riboseSupplementationrep2_S47_L002_R1_001.fastq	s3://precise-db/raw_data/ica/ICA_HRS_CytidineD_riboseSupplementationrep2_S47_L002_R2_001.fastq	Anand Sastry	Ying Hefner	TRUE	TRUE	TRUE	ica:cytd_rib	TRUE	TRUE	2017-12-23	WT				TRUE	All Other Studies	1
pmg_wt_486	ica__gth__1	ICA	ica	pmg_wt_478;pmg_wt_479;pmg_wt_480;pmg_wt_481;pmg_wt_502;pmg_wt_503	wt_glc	gth	1	Escherichia coli K-12 MG1655	MG1655	Batch	No	M9	37	7	glucose(2)	NH4Cl(1)	O2	sauer trace element mixture w/o MgSO4	glutathione (1mM)			0.07		HiSeq 4000	PAIRED	ILLUMINA	2	doi.org/10.1038/s41467-019-13483-w	GSE122295	SRX4993788	SRR8173235	s3://precise-db/raw_data/ica/ICA_HRS_Glutathione_SO4rep1_S15_L007_R1_001.fastq	s3://precise-db/raw_data/ica/ICA_HRS_Glutathione_SO4rep1_S15_L007_R2_001.fastq	Anand Sastry	Ying Hefner	TRUE	TRUE	TRUE	ica:gth	TRUE	TRUE	2017-12-23	WT				TRUE	All Other Studies	1
pmg_wt_487	ica__gth__2	ICA	ica	pmg_wt_478;pmg_wt_479;pmg_wt_480;pmg_wt_481;pmg_wt_502;pmg_wt_503	wt_glc	gth	2	Escherichia coli K-12 MG1655	MG1655	Batch	No	M9	37	7	glucose(2)	NH4Cl(1)	O2	sauer trace element mixture w/o MgSO4	glutathione (1mM)			0.07		HiSeq 4000	PAIRED	ILLUMINA	2	doi.org/10.1038/s41467-019-13483-w	GSE122295	SRX4993789	SRR8173236	s3://precise-db/raw_data/ica/ICA_HRS_Glutathione_SO4rep2_S10_L007_R1_001.fastq	s3://precise-db/raw_data/ica/ICA_HRS_Glutathione_SO4rep2_S10_L007_R2_001.fastq	Anand Sastry	Ying Hefner	TRUE	TRUE	TRUE	ica:gth	TRUE	TRUE	2017-12-23	WT				TRUE	All Other Studies	1
pmg_wt_488	ica__leu_glcr__1	ICA	ica	pmg_wt_478;pmg_wt_479;pmg_wt_480;pmg_wt_481;pmg_wt_502;pmg_wt_503	wt_glc	leu_glcr	1	Escherichia coli K-12 MG1655	MG1655	Batch	No	M9	37	7	glucarate(4)	NH4Cl(1)	O2	sauer trace element mixture	leucine (10mM)			0.29		HiSeq 4000	PAIRED	ILLUMINA	2	doi.org/10.1038/s41467-019-13483-w	GSE122295	SRX4993790	SRR8173237	s3://precise-db/raw_data/ica/ICA_HRS_LeucineSaccharicAcidSupplementationrep1_S34_L002_R1_001.fastq	s3://precise-db/raw_data/ica/ICA_HRS_LeucineSaccharicAcidSupplementationrep1_S34_L002_R2_001.fastq	Anand Sastry	Ying Hefner	TRUE	TRUE	TRUE	ica:leu_glcr	TRUE	TRUE	2017-12-10	WT				TRUE	All Other Studies	1
pmg_wt_489	ica__leu_glcr__2	ICA	ica	pmg_wt_478;pmg_wt_479;pmg_wt_480;pmg_wt_481;pmg_wt_502;pmg_wt_503	wt_glc	leu_glcr	2	Escherichia coli K-12 MG1655	MG1655	Batch	No	M9	37	7	glucarate(4)	NH4Cl(1)	O2	sauer trace element mixture	leucine (10mM)			0.29		HiSeq 4000	PAIRED	ILLUMINA	2	doi.org/10.1038/s41467-019-13483-w	GSE122295	SRX4993791	SRR8173238	s3://precise-db/raw_data/ica/ICA_HRS_LeucineSaccharicAcidSupplementationrep2_S35_L002_R1_001.fastq	s3://precise-db/raw_data/ica/ICA_HRS_LeucineSaccharicAcidSupplementationrep2_S35_L002_R2_001.fastq	Anand Sastry	Ying Hefner	TRUE	TRUE	TRUE	ica:leu_glcr	TRUE	TRUE	2017-12-10	WT				TRUE	All Other Studies	1
pmg_wt_490	ica__met_glc__1	ICA	ica	pmg_wt_478;pmg_wt_479;pmg_wt_480;pmg_wt_481;pmg_wt_502;pmg_wt_503	wt_glc	met_glc	1	Escherichia coli K-12 MG1655	MG1655	Batch	No	M9	37	7	glucose(2)	NH4Cl(1)	O2	sauer trace element mixture	methionine (5mM)			0.74		HiSeq 4000	PAIRED	ILLUMINA	2	doi.org/10.1038/s41467-019-13483-w	GSE122295	SRX4993792	SRR8173239	s3://precise-db/raw_data/ica/ICA_HRS_MethionineGlucoseSupplementationrep1_S38_L002_R1_001.fastq	s3://precise-db/raw_data/ica/ICA_HRS_MethionineGlucoseSupplementationrep1_S38_L002_R2_001.fastq	Anand Sastry	Ying Hefner	TRUE	TRUE	TRUE	ica:met_glc	TRUE	TRUE	2017-12-10	WT				TRUE	All Other Studies	1
pmg_wt_491	ica__met_glc__2	ICA	ica	pmg_wt_478;pmg_wt_479;pmg_wt_480;pmg_wt_481;pmg_wt_502;pmg_wt_503	wt_glc	met_glc	2	Escherichia coli K-12 MG1655	MG1655	Batch	No	M9	37	7	glucose(2)	NH4Cl(1)	O2	sauer trace element mixture	methionine (5mM)			0.74		HiSeq 4000	PAIRED	ILLUMINA	2	doi.org/10.1038/s41467-019-13483-w	GSE122295	SRX4993793	SRR8173240	s3://precise-db/raw_data/ica/ICA_HRS_MethionineGlucoseSupplementationrep2_S39_L002_R1_001.fastq	s3://precise-db/raw_data/ica/ICA_HRS_MethionineGlucoseSupplementationrep2_S39_L002_R2_001.fastq	Anand Sastry	Ying Hefner	TRUE	TRUE	TRUE	ica:met_glc	TRUE	TRUE	2017-12-10	WT				TRUE	All Other Studies	1
pmg_wt_492	ica__no3_anaero__1	ICA	ica	pmg_wt_478;pmg_wt_479;pmg_wt_480;pmg_wt_481;pmg_wt_502;pmg_wt_503	wt_glc	no3_anaero	1	Escherichia coli K-12 MG1655	MG1655	Batch	No	M9	37	7	glucose(2)	NH4Cl(1)	KNO3(20mM)	sauer trace element mixture				0.35		HiSeq 4000	PAIRED	ILLUMINA	2	doi.org/10.1038/s41467-019-13483-w	GSE122295	SRX4993794	SRR8173241	s3://precise-db/raw_data/ica/ICA_HRS_Nitrateanaerobicrep1_S5_L007_R1_001.fastq	s3://precise-db/raw_data/ica/ICA_HRS_Nitrateanaerobicrep1_S5_L007_R2_001.fastq	Anand Sastry	Ying Hefner	TRUE	TRUE	TRUE	ica:no3_anaero	TRUE	TRUE	2017-12-23	WT				TRUE	All Other Studies	1
pmg_wt_493	ica__no3_anaero__2	ICA	ica	pmg_wt_478;pmg_wt_479;pmg_wt_480;pmg_wt_481;pmg_wt_502;pmg_wt_503	wt_glc	no3_anaero	2	Escherichia coli K-12 MG1655	MG1655	Batch	No	M9	37	7	glucose(2)	NH4Cl(1)	KNO3(20mM)	sauer trace element mixture				0.35		HiSeq 4000	PAIRED	ILLUMINA	2	doi.org/10.1038/s41467-019-13483-w	GSE122295	SRX4993795	SRR8173242	s3://precise-db/raw_data/ica/ICA_HRS_Nitrateanaerobicrep2_S3_L007_R1_001.fastq	s3://precise-db/raw_data/ica/ICA_HRS_Nitrateanaerobicrep2_S3_L007_R2_001.fastq	Anand Sastry	Ying Hefner	TRUE	TRUE	TRUE	ica:no3_anaero	TRUE	TRUE	2017-12-23	WT				TRUE	All Other Studies	1
pmg_wt_494	ica__phe_acgam__1	ICA	ica	pmg_wt_478;pmg_wt_479;pmg_wt_480;pmg_wt_481;pmg_wt_502;pmg_wt_503	wt_glc	phe_acgam	1	Escherichia coli K-12 MG1655	MG1655	Batch	No	M9	37	7	N-acetylglucosamine(4)	NH4Cl(1)	O2	sauer trace element mixture	phenylalanine (5mM)			0.63		HiSeq 4000	PAIRED	ILLUMINA	2	doi.org/10.1038/s41467-019-13483-w	GSE122295	SRX4993796	SRR8173243	s3://precise-db/raw_data/ica/ICA_HRS_PhenylalanineN_acetylglucosamineSupplementationrep1_S42_L002_R1_001.fastq	s3://precise-db/raw_data/ica/ICA_HRS_PhenylalanineN_acetylglucosamineSupplementationrep1_S42_L002_R2_001.fastq	Anand Sastry	Ying Hefner	TRUE	TRUE	TRUE	ica:phe_acgam	TRUE	TRUE	2017-12-10	WT				TRUE	All Other Studies	1
pmg_wt_495	ica__phe_acgam__2	ICA	ica	pmg_wt_478;pmg_wt_479;pmg_wt_480;pmg_wt_481;pmg_wt_502;pmg_wt_503	wt_glc	phe_acgam	2	Escherichia coli K-12 MG1655	MG1655	Batch	No	M9	37	7	N-acetylglucosamine(4)	NH4Cl(1)	O2	sauer trace element mixture	phenylalanine (5mM)			0.63		HiSeq 4000	PAIRED	ILLUMINA	2	doi.org/10.1038/s41467-019-13483-w	GSE122295	SRX4993797	SRR8173244	s3://precise-db/raw_data/ica/ICA_HRS_PhenylalanineN_acetylglucosamineSupplementationrep2_S43_L002_R1_001.fastq	s3://precise-db/raw_data/ica/ICA_HRS_PhenylalanineN_acetylglucosamineSupplementationrep2_S43_L002_R2_001.fastq	Anand Sastry	Ying Hefner	TRUE	TRUE	TRUE	ica:phe_acgam	TRUE	TRUE	2017-12-10	WT				TRUE	All Other Studies	1
pmg_wt_496	ica__thm_gal__1	ICA	ica	pmg_wt_478;pmg_wt_479;pmg_wt_480;pmg_wt_481;pmg_wt_502;pmg_wt_503	wt_glc	thm_gal	1	Escherichia coli K-12 MG1655	MG1655	Batch	No	M9	37	7	galactose(4)	NH4Cl(1)	O2	sauer trace element mixture	thiamine (1uM)			0.34		HiSeq 4000	PAIRED	ILLUMINA	2	doi.org/10.1038/s41467-019-13483-w	GSE122295	SRX4993798	SRR8173245	s3://precise-db/raw_data/ica/ICA_HRS_ThiamineGalactoseSupplementationrep1_S40_L002_R1_001.fastq	s3://precise-db/raw_data/ica/ICA_HRS_ThiamineGalactoseSupplementationrep1_S40_L002_R2_001.fastq	Anand Sastry	Ying Hefner	TRUE	TRUE	TRUE	ica:thm_gal	TRUE	TRUE	2017-12-10	WT				TRUE	All Other Studies	1
pmg_wt_497	ica__thm_gal__2	ICA	ica	pmg_wt_478;pmg_wt_479;pmg_wt_480;pmg_wt_481;pmg_wt_502;pmg_wt_503	wt_glc	thm_gal	2	Escherichia coli K-12 MG1655	MG1655	Batch	No	M9	37	7	galactose(4)	NH4Cl(1)	O2	sauer trace element mixture	thiamine (1uM)			0.34		HiSeq 4000	PAIRED	ILLUMINA	2	doi.org/10.1038/s41467-019-13483-w	GSE122295	SRX4993799	SRR8173246	s3://precise-db/raw_data/ica/ICA_HRS_ThiamineGalactoseSupplementationrep2_S41_L002_R1_001.fastq	s3://precise-db/raw_data/ica/ICA_HRS_ThiamineGalactoseSupplementationrep2_S41_L002_R2_001.fastq	Anand Sastry	Ying Hefner	TRUE	TRUE	TRUE	ica:thm_gal	TRUE	TRUE	2017-12-10	WT				TRUE	All Other Studies	1
pmg_wt_498	ica__tyr_glcn__1	ICA	ica	pmg_wt_478;pmg_wt_479;pmg_wt_480;pmg_wt_481;pmg_wt_502;pmg_wt_503	wt_glc	tyr_glcn	1	Escherichia coli K-12 MG1655	MG1655	Batch	No	M9	37	7	gluconate(4)	NH4Cl(1)	O2	sauer trace element mixture	tyrosine (5mM)			0.57		HiSeq 4000	PAIRED	ILLUMINA	2	doi.org/10.1038/s41467-019-13483-w	GSE122295	SRX4993800	SRR8173247	s3://precise-db/raw_data/ica/ICA_HRS_TyrosineD_gluconateSupplementationrep1_S44_L002_R1_001.fastq	s3://precise-db/raw_data/ica/ICA_HRS_TyrosineD_gluconateSupplementationrep1_S44_L002_R2_001.fastq	Anand Sastry	Ying Hefner	TRUE	TRUE	TRUE	ica:tyr_glcn	TRUE	TRUE	2017-12-10	WT				TRUE	All Other Studies	1
pmg_wt_499	ica__tyr_glcn__2	ICA	ica	pmg_wt_478;pmg_wt_479;pmg_wt_480;pmg_wt_481;pmg_wt_502;pmg_wt_503	wt_glc	tyr_glcn	2	Escherichia coli K-12 MG1655	MG1655	Batch	No	M9	37	7	gluconate(4)	NH4Cl(1)	O2	sauer trace element mixture	tyrosine (5mM)			0.57		HiSeq 4000	PAIRED	ILLUMINA	2	doi.org/10.1038/s41467-019-13483-w	GSE122295	SRX4993801	SRR8173248	s3://precise-db/raw_data/ica/ICA_HRS_TyrosineD_gluconateSupplementationrep2_S45_L002_R1_001.fastq	s3://precise-db/raw_data/ica/ICA_HRS_TyrosineD_gluconateSupplementationrep2_S45_L002_R2_001.fastq	Anand Sastry	Ying Hefner	TRUE	TRUE	TRUE	ica:tyr_glcn	TRUE	TRUE	2017-12-10	WT				TRUE	All Other Studies	1
pmg_wt_500	ica__ura_pyr__1	ICA	ica	pmg_wt_478;pmg_wt_479;pmg_wt_480;pmg_wt_481;pmg_wt_502;pmg_wt_503	wt_glc	ura_pyr	1	Escherichia coli K-12 MG1655	MG1655	Batch	No	M9	37	7	pyruvate(3.3)	NH4Cl(1)	O2	sauer trace element mixture	uracil (1 mM)			0.27		HiSeq 4000	PAIRED	ILLUMINA	2	doi.org/10.1038/s41467-019-13483-w	GSE122295	SRX4993802	SRR8173249	s3://precise-db/raw_data/ica/ICA_HRS_UracilwithSodiumPyruvaterep1_S7_L007_R1_001.fastq	s3://precise-db/raw_data/ica/ICA_HRS_UracilwithSodiumPyruvaterep1_S7_L007_R2_001.fastq	Anand Sastry	Ying Hefner	TRUE	TRUE	TRUE	ica:ura_pyr	TRUE	TRUE	2017-12-23	WT				TRUE	All Other Studies	1
pmg_wt_501	ica__ura_pyr__2	ICA	ica	pmg_wt_478;pmg_wt_479;pmg_wt_480;pmg_wt_481;pmg_wt_502;pmg_wt_503	wt_glc	ura_pyr	2	Escherichia coli K-12 MG1655	MG1655	Batch	No	M9	37	7	pyruvate(3.3)	NH4Cl(1)	O2	sauer trace element mixture	uracil (1 mM)			0.27		HiSeq 4000	PAIRED	ILLUMINA	2	doi.org/10.1038/s41467-019-13483-w	GSE122295	SRX4993803	SRR8173250	s3://precise-db/raw_data/ica/ICA_HRS_UracilwithSodiumPyruvaterep2_S2_L007_R1_001.fastq	s3://precise-db/raw_data/ica/ICA_HRS_UracilwithSodiumPyruvaterep2_S2_L007_R2_001.fastq	Anand Sastry	Ying Hefner	TRUE	TRUE	TRUE	ica:ura_pyr	TRUE	TRUE	2017-12-23	WT				TRUE	All Other Studies	1
pmg_wt_502	ica__wt_glc__5	ICA	ica	pmg_wt_478;pmg_wt_479;pmg_wt_480;pmg_wt_481;pmg_wt_502;pmg_wt_503	wt_glc	wt_glc	5	Escherichia coli K-12 MG1655	MG1655	Batch	No	M9	37	7	glucose(2)	NH4Cl(1)	O2	sauer trace element mixture				0.63		HiSeq 4000	PAIRED	ILLUMINA	2	doi.org/10.1038/s41467-019-13483-w	GSE122295	SRX5975758	SRR9204648	s3://precise-db/raw_data/ica/PAL001_S28_L002_R1_001.fastq.gz	s3://precise-db/raw_data/ica/PAL001_S28_L002_R2_001.fastq.gz	Anand Sastry	Ying Hefner	TRUE	TRUE	TRUE	ica:wt_glc	TRUE	TRUE	2018-10-17	WT				TRUE	All Other Studies	1
pmg_wt_503	ica__wt_glc__6	ICA	ica	pmg_wt_478;pmg_wt_479;pmg_wt_480;pmg_wt_481;pmg_wt_502;pmg_wt_503	wt_glc	wt_glc	6	Escherichia coli K-12 MG1655	MG1655	Batch	No	M9	37	7	glucose(2)	NH4Cl(1)	O2	sauer trace element mixture				0.63		HiSeq 4000	PAIRED	ILLUMINA	2	doi.org/10.1038/s41467-019-13483-w	GSE122295	SRX5975759	SRR9204649	s3://precise-db/raw_data/ica/PAL002_S29_L002_R1_001.fastq.gz	s3://precise-db/raw_data/ica/PAL002_S29_L002_R2_001.fastq.gz	Anand Sastry	Ying Hefner	TRUE	TRUE	TRUE	ica:wt_glc	TRUE	TRUE	2018-10-17	WT				TRUE	All Other Studies	1
pmg_wt_504	ica__ade_glc__1	ICA	ica	pmg_wt_478;pmg_wt_479;pmg_wt_480;pmg_wt_481;pmg_wt_502;pmg_wt_503	wt_glc	ade_glc	1	Escherichia coli K-12 MG1655	MG1655	Batch	No	M9	37	7	glucose(2)	NH4Cl(1)	O2	sauer trace element mixture	adenine (100mg/L)			0.78		HiSeq 4000	PAIRED	ILLUMINA	2	doi.org/10.1038/s41467-019-13483-w	GSE122295	SRX5975762	SRR9204652	s3://precise-db/raw_data/ica/PAL010_S37_L002_R1_001.fastq.gz	s3://precise-db/raw_data/ica/PAL010_S37_L002_R2_001.fastq.gz	Anand Sastry	Sibei (Julia) Xu	TRUE	TRUE	TRUE	ica:ade_glc	TRUE	TRUE	2018-10-17	WT				TRUE	All Other Studies	1
pmg_wt_505	ica__ade_glc__2	ICA	ica	pmg_wt_478;pmg_wt_479;pmg_wt_480;pmg_wt_481;pmg_wt_502;pmg_wt_503	wt_glc	ade_glc	2	Escherichia coli K-12 MG1655	MG1655	Batch	No	M9	37	7	glucose(2)	NH4Cl(1)	O2	sauer trace element mixture	adenine (100mg/L)			0.78		HiSeq 4000	PAIRED	ILLUMINA	2	doi.org/10.1038/s41467-019-13483-w	GSE122295	SRX5975763	SRR9204653	s3://precise-db/raw_data/ica/PAL011_S38_L002_R1_001.fastq.gz	s3://precise-db/raw_data/ica/PAL011_S38_L002_R2_001.fastq.gz	Anand Sastry	Sibei (Julia) Xu	TRUE	TRUE	TRUE	ica:ade_glc	TRUE	TRUE	2018-10-17	WT				TRUE	All Other Studies	1
pmg_wt_506	minspan__wt_glc__3	MinSpan	minspan	pmg_wt_506;pmg_wt_507	wt_glc	wt_glc	3	Escherichia coli K-12 MG1655	MG1655	Batch	No	M9	37	7	glucose(4)	NH4Cl(1)	O2	sauer trace element mixture						GAIIX	PAIRED	ILLUMINA	4	doi.org/10.15252/msb.20145243	GSE48324	SRX315214	SRR922262	s3://precise-db/raw_data/minspan/SRR922262_1.fastq	s3://precise-db/raw_data/minspan/SRR922262_2.fastq	Aarash Bordbar	Haythem Latif	TRUE	TRUE	TRUE	minspan:wt_glc	TRUE	TRUE	2012-10-01	WT				TRUE	All Other Studies	1
pmg_wt_507	minspan__wt_glc__4	MinSpan	minspan	pmg_wt_506;pmg_wt_507	wt_glc	wt_glc	4	Escherichia coli K-12 MG1655	MG1655	Batch	No	M9	37	7	glucose(4)	NH4Cl(1)	O2	sauer trace element mixture					Bridging Study between MiSeq & GAIIX	MiSeq	PAIRED	ILLUMINA	4	doi.org/10.1038/s41467-019-13483-w	GSE122211	SRX4985301	SRR8164486	s3://precise-db/raw_data/minspan/wt_S1_L001_R1_001.fastq.gz	s3://precise-db/raw_data/minspan/wt_S1_L001_R2_001.fastq.gz	Aarash Bordbar	Haythem Latif	TRUE	TRUE	TRUE	minspan:wt_glc	TRUE	TRUE	2012-10-01	WT				TRUE	All Other Studies	1
pmg_wt_508	minspan__wt_glc_anaero__1	MinSpan	minspan	pmg_wt_506;pmg_wt_507	wt_glc	wt_glc_anaero	1	Escherichia coli K-12 MG1655	MG1655	Batch	No	M9	37	7	glucose(4)	NH4Cl(1)	O2	sauer trace element mixture						GAIIX	PAIRED	ILLUMINA	2	doi.org/10.15252/msb.20145243	GSE48324	SRX315218	SRR922266	s3://precise-db/raw_data/minspan/SRR922266_1.fastq	s3://precise-db/raw_data/minspan/SRR922266_2.fastq	Aarash Bordbar	Haythem Latif	TRUE	TRUE	TRUE	minspan:wt_glc_anaero	TRUE	TRUE	2012-10-01	WT				TRUE	All Other Studies	1
pmg_wt_509	minspan__wt_glc_anaero__2	MinSpan	minspan	pmg_wt_506;pmg_wt_507	wt_glc	wt_glc_anaero	2	Escherichia coli K-12 MG1655	MG1655	Batch	No	M9	37	7	glucose(4)	NH4Cl(1)	O2	sauer trace element mixture						GAIIX	PAIRED	ILLUMINA	2	doi.org/10.15252/msb.20145243	GSE48324	SRX315219	SRR922267	s3://precise-db/raw_data/minspan/SRR922267_1.fastq	s3://precise-db/raw_data/minspan/SRR922267_2.fastq	Aarash Bordbar	Haythem Latif	TRUE	TRUE	TRUE	minspan:wt_glc_anaero	TRUE	TRUE	2012-10-01	WT				TRUE	All Other Studies	1
pmg_wt_510	misc__wt_no_te__1	Misc	misc	pmg_wt_445;pmg_wt_446	wt_no_te	wt_no_te	1	Escherichia coli K-12 MG1655	MG1655	Batch	No	M9	37	7	glucose(4)	NH4Cl(1)	O2							MiSeq	PAIRED	ILLUMINA	2	doi.org/10.1038/s41467-019-13483-w	GSE122211	SRX4985291	SRR8164476	s3://precise-db/raw_data/misc/RNAseq-WT-NoTE-1_S1_L001_R1_001.fastq.gz	s3://precise-db/raw_data/misc/RNAseq-WT-NoTE-1_S1_L001_R2_001.fastq.gz	Sangwoo Seo	Sangwoo Seo	TRUE	TRUE	TRUE	misc:wt_no_te	TRUE	TRUE	2015-03-13	WT				TRUE	All Other Studies	1
pmg_wt_511	misc__wt_no_te__2	Misc	misc	pmg_wt_445;pmg_wt_446	wt_no_te	wt_no_te	2	Escherichia coli K-12 MG1655	MG1655	Batch	No	M9	37	7	glucose(4)	NH4Cl(1)	O2							MiSeq	PAIRED	ILLUMINA	2	doi.org/10.1038/s41467-019-13483-w	GSE122211	SRX4985292	SRR8164477	s3://precise-db/raw_data/misc/RNAseq-WT-NoTE-2_S2_L001_R1_001.fastq.gz	s3://precise-db/raw_data/misc/RNAseq-WT-NoTE-2_S2_L001_R2_001.fastq.gz	Sangwoo Seo	Sangwoo Seo	TRUE	TRUE	TRUE	misc:wt_no_te	TRUE	TRUE	2015-03-13	WT				TRUE	All Other Studies	1
pmg_wt_512	misc2__salc_glc__1	Miscellaneous #2	misc2	pmg_wt_445;pmg_wt_446	salc_glc	salc_glc	1	Escherichia coli K-12 MG1655	MG1655	Batch	No	M9	37	7	glucose(2)	NH4Cl(1)	O2	sauer trace element mixture	salicylate			0.22		HiSeq 4000	PAIRED	ILLUMINA	2					s3://precise-db/raw_data/misc2/ica__salc__1.R1.fastq.gz	s3://precise-db/raw_data/misc2/ica__salc__1.R2.fastq.gz	Anand Sastry	Sibei Xu	TRUE	TRUE	TRUE	misc2:salc_glc	TRUE	TRUE	2018-10-17	WT				TRUE	Miscellaneous #2	0
pmg_wt_513	misc2__salc_glc__2	Miscellaneous #2	misc2	pmg_wt_445;pmg_wt_446	salc_glc	salc_glc	2	Escherichia coli K-12 MG1655	MG1655	Batch	No	M9	37	7	glucose(2)	NH4Cl(1)	O2	sauer trace element mixture	salicylate			0.22		HiSeq 4000	PAIRED	ILLUMINA	2					s3://precise-db/raw_data/misc2/ica__salc__2.R1.fastq.gz	s3://precise-db/raw_data/misc2/ica__salc__2.R2.fastq.gz	Anand Sastry	Sibei Xu	TRUE	TRUE	TRUE	misc2:salc_glc	TRUE	TRUE	2018-10-17	WT				TRUE	Miscellaneous #2	0
pmg_wt_514	misc2__dbcn_glc__1	Miscellaneous #2	misc2	pmg_wt_445;pmg_wt_446	salc_glc	dbcn_glc	1	Escherichia coli K-12 MG1655	MG1655	Batch	No	M9	37	7	glucose(2)	NH4Cl(1)	O2	sauer trace element mixture	dibucaine			0.32		HiSeq 4000	PAIRED	ILLUMINA	2					s3://precise-db/raw_data/misc2/ica__dbc_glc__1.R1.fastq.gz	s3://precise-db/raw_data/misc2/ica__dbc_glc__1.R2.fastq.gz	Anand Sastry	Sibei Xu	TRUE	TRUE	TRUE	misc2:dbcn_glc	TRUE	TRUE	2018-10-17	WT				TRUE	Miscellaneous #2	0
pmg_wt_515	misc2__dbcn_glc__2	Miscellaneous #2	misc2	pmg_wt_445;pmg_wt_446	salc_glc	dbcn_glc	2	Escherichia coli K-12 MG1655	MG1655	Batch	No	M9	37	7	glucose(2)	NH4Cl(1)	O2	sauer trace element mixture	dibucaine			0.32		HiSeq 4000	PAIRED	ILLUMINA	2					s3://precise-db/raw_data/misc2/ica__dbc_glc__2.R1.fastq.gz	s3://precise-db/raw_data/misc2/ica__dbc_glc__2.R2.fastq.gz	Anand Sastry	Sibei Xu	TRUE	TRUE	TRUE	misc2:dbcn_glc	TRUE	TRUE	2018-10-17	WT				TRUE	Miscellaneous #2	0
pmg_wt_516	misc2__tyr_glc__1	Miscellaneous #2	misc2	pmg_wt_445;pmg_wt_446	salc_glc	tyr_glc	1	Escherichia coli K-12 MG1655	MG1655	Batch	No	M9	37	7	glucose(2)	NH4Cl(1)	O2	sauer trace element mixture	tyrosine (5mM)			0.77		HiSeq 4000	PAIRED	ILLUMINA	2					s3://precise-db/raw_data/misc2/PAL006_S33_L002_R1_001.fastq.gz	s3://precise-db/raw_data/misc2/PAL006_S33_L002_R2_001.fastq.gz	Anand Sastry	Sibei Xu	TRUE	TRUE	TRUE	misc2:tyr_glc	TRUE	TRUE	2018-10-17	WT				TRUE	Miscellaneous #2	0
pmg_wt_517	misc2__tyr_glc__2	Miscellaneous #2	misc2	pmg_wt_445;pmg_wt_446	salc_glc	tyr_glc	2	Escherichia coli K-12 MG1655	MG1655	Batch	No	M9	37	7	glucose(2)	NH4Cl(1)	O2	sauer trace element mixture	tyrosine (5mM)			0.77		HiSeq 4000	PAIRED	ILLUMINA	2					s3://precise-db/raw_data/misc2/PAL007_S34_L002_R1_001.fastq.gz	s3://precise-db/raw_data/misc2/PAL007_S34_L002_R2_001.fastq.gz	Anand Sastry	Sibei Xu	TRUE	TRUE	TRUE	misc2:tyr_glc	TRUE	TRUE	2018-10-17	WT				TRUE	Miscellaneous #2	0
pmg_wt_518	misc2__arg_cytd__1	Miscellaneous #2	misc2	pmg_wt_445;pmg_wt_446	salc_glc	arg_cytd	1	Escherichia coli K-12 MG1655	MG1655	Batch	No	M9	37	7	glucose(2)	NH4Cl(1)	O2	sauer trace element mixture	cytidine (1mM) + arginine (5mM)			0.67		HiSeq 4000	PAIRED	ILLUMINA	2					s3://precise-db/raw_data/misc2/PAL008_S35_L002_R1_001.fastq.gz	s3://precise-db/raw_data/misc2/PAL008_S35_L002_R2_001.fastq.gz	Anand Sastry	Sibei Xu	TRUE	TRUE	TRUE	misc2:arg_cytd	TRUE	TRUE	2018-10-17	WT				TRUE	Miscellaneous #2	0
pmg_wt_519	misc2__arg_cytd__2	Miscellaneous #2	misc2	pmg_wt_445;pmg_wt_446	salc_glc	arg_cytd	2	Escherichia coli K-12 MG1655	MG1655	Batch	No	M9	37	7	glucose(2)	NH4Cl(1)	O2	sauer trace element mixture	cytidine (1mM) + arginine (5mM)			0.67		HiSeq 4000	PAIRED	ILLUMINA	2					s3://precise-db/raw_data/misc2/PAL009_S36_L002_R1_001.fastq.gz	s3://precise-db/raw_data/misc2/PAL009_S36_L002_R2_001.fastq.gz	Anand Sastry	Sibei Xu	TRUE	TRUE	TRUE	misc2:arg_cytd	TRUE	TRUE	2018-10-17	WT				TRUE	Miscellaneous #2	0
pmg_wt_520	nac_ntrc__wt_csn__1	Nac/NtrC	nac_ntrc	pmg_wt_520;pmg_wt_521	wt_csn	wt_csn	1	Escherichia coli K-12 MG1655	MG1655	Batch	No	W2	37	7	glucose(2)	cytosine(2)	O2							MiSeq	PAIRED	ILLUMINA	2	escholarship.org/uc/item/0k4709x6	GSE54904			s3://precise-db/raw_data/nac_ntrc/MG1655-W2-cytosine-1_S1_L001_R1_001.fastq.gz	s3://precise-db/raw_data/nac_ntrc/MG1655-W2-cytosine-1_S1_L001_R2_001.fastq.gz	Donghyuk Kim	Donghyuk Kim	TRUE	TRUE	TRUE	nac_ntrc:wt_csn	TRUE	TRUE	2013-04-18	WT				TRUE	All Other Studies	1
pmg_wt_521	nac_ntrc__wt_csn__2	Nac/NtrC	nac_ntrc	pmg_wt_520;pmg_wt_521	wt_csn	wt_csn	2	Escherichia coli K-12 MG1655	MG1655	Batch	No	W2	37	7	glucose(2)	cytosine(2)	O2							MiSeq	PAIRED	ILLUMINA	2	escholarship.org/uc/item/0k4709x6	GSE54904			s3://precise-db/raw_data/nac_ntrc/MG1655-W2-cytosine-2_S2_L001_R1_001.fastq.gz	s3://precise-db/raw_data/nac_ntrc/MG1655-W2-cytosine-2_S2_L001_R2_001.fastq.gz	Donghyuk Kim	Donghyuk Kim	TRUE	TRUE	TRUE	nac_ntrc:wt_csn	TRUE	TRUE	2013-04-18	WT				TRUE	All Other Studies	1
pmg_wt_522	nac_ntrc__wt_cytd__1	Nac/NtrC	nac_ntrc	pmg_wt_520;pmg_wt_521	wt_csn	wt_cytd	1	Escherichia coli K-12 MG1655	MG1655	Batch	No	W2	37	7	glucose(2)	cytidine(2)	O2							MiSeq	PAIRED	ILLUMINA	2	escholarship.org/uc/item/0k4709x6	GSE54904			s3://precise-db/raw_data/nac_ntrc/MG1655-W2-cytidine-1_S1_L001_R1_001.fastq.gz	s3://precise-db/raw_data/nac_ntrc/MG1655-W2-cytidine-1_S1_L001_R2_001.fastq.gz	Donghyuk Kim	Donghyuk Kim	TRUE	TRUE	TRUE	nac_ntrc:wt_cytd	TRUE	TRUE	2013-04-17	WT				TRUE	All Other Studies	1
pmg_wt_523	nac_ntrc__wt_cytd__2	Nac/NtrC	nac_ntrc	pmg_wt_520;pmg_wt_521	wt_csn	wt_cytd	2	Escherichia coli K-12 MG1655	MG1655	Batch	No	W2	37	7	glucose(2)	cytidine(2)	O2							MiSeq	PAIRED	ILLUMINA	2	escholarship.org/uc/item/0k4709x6	GSE54904			s3://precise-db/raw_data/nac_ntrc/MG1655-W2-cytidine-2_S2_L001_R1_001.fastq.gz	s3://precise-db/raw_data/nac_ntrc/MG1655-W2-cytidine-2_S2_L001_R2_001.fastq.gz	Donghyuk Kim	Donghyuk Kim	TRUE	TRUE	TRUE	nac_ntrc:wt_cytd	TRUE	TRUE	2013-04-17	WT				TRUE	All Other Studies	1
pmg_wt_524	nac_ntrc__wt_gln__1	Nac/NtrC	nac_ntrc	pmg_wt_520;pmg_wt_521	wt_csn	wt_gln	1	Escherichia coli K-12 MG1655	MG1655	Batch	No	W2	37	7	glucose(2)	glutamine(2)	O2							MiSeq	PAIRED	ILLUMINA	2	escholarship.org/uc/item/0k4709x6	GSE54904			s3://precise-db/raw_data/nac_ntrc/MG1655-W2-glutamine-1_S1_L001_R1_001.fastq.gz	s3://precise-db/raw_data/nac_ntrc/MG1655-W2-glutamine-1_S1_L001_R2_001.fastq.gz	Donghyuk Kim	Donghyuk Kim	TRUE	TRUE	TRUE	nac_ntrc:wt_gln	TRUE	TRUE	2013-04-17	WT				TRUE	All Other Studies	1
pmg_wt_525	nac_ntrc__wt_gln__2	Nac/NtrC	nac_ntrc	pmg_wt_520;pmg_wt_521	wt_csn	wt_gln	2	Escherichia coli K-12 MG1655	MG1655	Batch	No	W2	37	7	glucose(2)	glutamine(2)	O2							MiSeq	PAIRED	ILLUMINA	2	escholarship.org/uc/item/0k4709x6	GSE54904			s3://precise-db/raw_data/nac_ntrc/MG1655-W2-glutamine-2_S2_L001_R1_001.fastq.gz	s3://precise-db/raw_data/nac_ntrc/MG1655-W2-glutamine-2_S2_L001_R2_001.fastq.gz	Donghyuk Kim	Donghyuk Kim	TRUE	TRUE	TRUE	nac_ntrc:wt_gln	TRUE	TRUE	2013-04-17	WT				TRUE	All Other Studies	1
pmg_wt_526	omics__wt_glu__1	Omics	omics	pmg_wt_526;pmg_wt_527	wt_glu	wt_glu	1	Escherichia coli K-12 MG1655	MG1655	Batch	No	M9	37	7	glucose(4)	NH4Cl(1)	O2	sauer trace element mixture	glutamate (10mM)					MiSeq	PAIRED	ILLUMINA	2	doi.org/10.1038/s41467-019-13483-w	GSE122211	SRX4985299	SRR8164484	s3://precise-db/raw_data/omics/supplementation-glutamate-1_S1_L001_R1_001.fastq.gz	s3://precise-db/raw_data/omics/supplementation-glutamate-1_S1_L001_R2_001.fastq.gz	Donghyuk Kim	Donghyuk Kim	TRUE	TRUE	TRUE	omics:wt_glu	TRUE	TRUE	2014-07-02	WT				TRUE	All Other Studies	1
pmg_wt_527	omics__wt_glu__2	Omics	omics	pmg_wt_526;pmg_wt_527	wt_glu	wt_glu	2	Escherichia coli K-12 MG1655	MG1655	Batch	No	M9	37	7	glucose(4)	NH4Cl(1)	O2	sauer trace element mixture	glutamate (10mM)					MiSeq	PAIRED	ILLUMINA	2	doi.org/10.1038/s41467-019-13483-w	GSE122211	SRX4985300	SRR8164485	s3://precise-db/raw_data/omics/supplementation-glutamate-2_S2_L001_R1_001.fastq.gz	s3://precise-db/raw_data/omics/supplementation-glutamate-2_S2_L001_R2_001.fastq.gz	Donghyuk Kim	Donghyuk Kim	TRUE	TRUE	TRUE	omics:wt_glu	TRUE	TRUE	2014-07-02	WT				TRUE	All Other Studies	1
pmg_wt_528	omics__wt_gly__1	Omics	omics	pmg_wt_526;pmg_wt_527	wt_glu	wt_gly	1	Escherichia coli K-12 MG1655	MG1655	Batch	No	M9	37	7	glucose(4)	NH4Cl(1)	O2	sauer trace element mixture	glycine (10mM)					MiSeq	PAIRED	ILLUMINA	2	doi.org/10.1038/ncomms13091	GSE59760	SRX661397	SRR1525108	s3://precise-db/raw_data/omics/supplementation-glycine-1_S1_L001_R1_001.fastq.gz	s3://precise-db/raw_data/omics/supplementation-glycine-1_S1_L001_R2_001.fastq.gz	Donghyuk Kim	Donghyuk Kim	TRUE	TRUE	TRUE	omics:wt_gly	TRUE	TRUE	2014-07-03	WT				TRUE	All Other Studies	1
pmg_wt_529	omics__wt_gly__2	Omics	omics	pmg_wt_526;pmg_wt_527	wt_glu	wt_gly	2	Escherichia coli K-12 MG1655	MG1655	Batch	No	M9	37	7	glucose(4)	NH4Cl(1)	O2	sauer trace element mixture	glycine (10mM)					MiSeq	PAIRED	ILLUMINA	2	doi.org/10.1038/ncomms13091	GSE59760	SRX661398	SRR1525109	s3://precise-db/raw_data/omics/supplementation-glycine-2_S2_L001_R1_001.fastq.gz	s3://precise-db/raw_data/omics/supplementation-glycine-2_S2_L001_R2_001.fastq.gz	Donghyuk Kim	Donghyuk Kim	TRUE	TRUE	TRUE	omics:wt_gly	TRUE	TRUE	2014-07-03	WT				TRUE	All Other Studies	1
pmg_wt_530	omics__wt_thr__1	Omics	omics	pmg_wt_526;pmg_wt_527	wt_glu	wt_thr	1	Escherichia coli K-12 MG1655	MG1655	Batch	No	M9	37	7	glucose(4)	NH4Cl(1)	O2	sauer trace element mixture	threonine (10mM)					MiSeq	PAIRED	ILLUMINA	2	doi.org/10.1038/ncomms13091	GSE59760	SRX661399	SRR1525110	s3://precise-db/raw_data/omics/supplementation-threonine-1_S1_L001_R1_001.fastq.gz	s3://precise-db/raw_data/omics/supplementation-threonine-1_S1_L001_R2_001.fastq.gz	Donghyuk Kim	Donghyuk Kim	TRUE	TRUE	TRUE	omics:wt_thr	TRUE	TRUE	2014-07-07	WT				TRUE	All Other Studies	1
pmg_wt_531	omics__wt_thr__2	Omics	omics	pmg_wt_526;pmg_wt_527	wt_glu	wt_thr	2	Escherichia coli K-12 MG1655	MG1655	Batch	No	M9	37	7	glucose(4)	NH4Cl(1)	O2	sauer trace element mixture	threonine (10mM)					MiSeq	PAIRED	ILLUMINA	2	doi.org/10.1038/ncomms13091	GSE59760	SRX661400	SRR1525111	s3://precise-db/raw_data/omics/supplementation-threonine-2_S2_L001_R1_001.fastq.gz	s3://precise-db/raw_data/omics/supplementation-threonine-2_S2_L001_R2_001.fastq.gz	Donghyuk Kim	Donghyuk Kim	TRUE	TRUE	TRUE	omics:wt_thr	TRUE	TRUE	2014-07-07	WT				TRUE	All Other Studies	1
pmg_wt_532	ompr__wt_nacl__1	OmpR	ompr	pmg_wt_445;pmg_wt_446	wt_nacl	wt_nacl	1	Escherichia coli K-12 MG1655	MG1655	Batch	No	M9	37	7	glucose(2)	NH4Cl(1)	O2		NaCl (0.3M)			0		MiSeq	PAIRED	ILLUMINA	2	doi.org/10.1038/s41598-017-02110-7	GSE88980	SRX2254712	SRR4435464	s3://precise-db/raw_data/ompr/WTNaCl2_S2_L001_R1_001.fastq	s3://precise-db/raw_data/ompr/WTNaCl2_S2_L001_R2_001.fastq	Sangwoo Seo	Sangwoo Seo	TRUE	TRUE	TRUE	ompr:wt_nacl	TRUE	TRUE	2015-07-29	WT				TRUE	All Other Studies	1
pmg_wt_533	ompr__wt_nacl__2	OmpR	ompr	pmg_wt_445;pmg_wt_446	wt_nacl	wt_nacl	2	Escherichia coli K-12 MG1655	MG1655	Batch	No	M9	37	7	glucose(2)	NH4Cl(1)	O2		NaCl (0.3M)			0		MiSeq	PAIRED	ILLUMINA	2	doi.org/10.1038/s41598-017-02110-7	GSE88980	SRX2254713	SRR4435465	s3://precise-db/raw_data/ompr/WTNaCl1_S1_L001_R1_001.fastq	s3://precise-db/raw_data/ompr/WTNaCl1_S1_L001_R2_001.fastq	Sangwoo Seo	Sangwoo Seo	TRUE	TRUE	TRUE	ompr:wt_nacl	TRUE	TRUE	2015-07-29	WT				TRUE	All Other Studies	1
pmg_wt_534	oxidative__wt_pq__1	Oxidative	oxidative	pmg_wt_445;pmg_wt_446	wt_pq	wt_pq	1	Escherichia coli K-12 MG1655	MG1655	Batch	No	M9	37	7	glucose(2)	NH4Cl(1)	O2		PQ (250uM)			0		MiSeq	PAIRED	ILLUMINA	2	doi.org/10.1016/j.celrep.2015.07.043	GSE65711	SRX871628	SRR1796598	s3://precise-db/raw_data/oxidative/WT-PQ-RNAseq-1_S1_L001_R1_001.fastq.gz	s3://precise-db/raw_data/oxidative/WT-PQ-RNAseq-1_S1_L001_R2_001.fastq.gz	Sangwoo Seo	Sangwoo Seo	TRUE	TRUE	TRUE	oxidative:wt_pq	TRUE	TRUE	2014-08-27	WT				TRUE	All Other Studies	1
pmg_wt_535	oxidative__wt_pq__2	Oxidative	oxidative	pmg_wt_445;pmg_wt_446	wt_pq	wt_pq	2	Escherichia coli K-12 MG1655	MG1655	Batch	No	M9	37	7	glucose(2)	NH4Cl(1)	O2		PQ (250uM)			0		MiSeq	PAIRED	ILLUMINA	2	doi.org/10.1016/j.celrep.2015.07.043	GSE65711	SRX871629	SRR1796599	s3://precise-db/raw_data/oxidative/WT-PQ-RNAseq-2_S2_L001_R1_001.fastq.gz	s3://precise-db/raw_data/oxidative/WT-PQ-RNAseq-2_S2_L001_R2_001.fastq.gz	Sangwoo Seo	Sangwoo Seo	TRUE	TRUE	TRUE	oxidative:wt_pq	TRUE	TRUE	2014-08-27	WT				TRUE	All Other Studies	1
pmg_wt_536	oxyR__wt_glc__1	OxyR ALE	oxyR	pmg_wt_536;pmg_wt_537	wt_glc	wt_glc	1	Escherichia coli K-12 MG1655	MG1655	Batch	No	M9	37	7	glucose(4)	NH4Cl(1)	O2							HiSeq 4000	PAIRED	ILLUMINA	2	doi.org/10.1093/molbev/msz251	GSE135516	SRX6668314	SRR9919224	s3://precise-db/raw_data/oxyR/PAL029_S29_L001_R1_001.fastq.gz;s3://precise-db/raw_data/oxyR/PAL029_S29_L002_R1_001.fastq.gz;s3://precise-db/raw_data/oxyR/PAL029_S29_L003_R1_001.fastq.gz;s3://precise-db/raw_data/oxyR/PAL029_S29_L004_R1_001.fastq.gz	s3://precise-db/raw_data/oxyR/PAL029_S29_L001_R2_001.fastq.gz;s3://precise-db/raw_data/oxyR/PAL029_S29_L002_R2_001.fastq.gz;s3://precise-db/raw_data/oxyR/PAL029_S29_L003_R2_001.fastq.gz;s3://precise-db/raw_data/oxyR/PAL029_S29_L004_R2_001.fastq.gz	Amitesh Anand	Amitesh Anand	TRUE	TRUE	TRUE	oxyR:wt_glc	TRUE	TRUE	2019-03-08	WT				TRUE	All Other Studies	1
pmg_wt_537	oxyR__wt_glc__2	OxyR ALE	oxyR	pmg_wt_536;pmg_wt_537	wt_glc	wt_glc	2	Escherichia coli K-12 MG1655	MG1655	Batch	No	M9	37	7	glucose(4)	NH4Cl(1)	O2							HiSeq 4000	PAIRED	ILLUMINA	2	doi.org/10.1093/molbev/msz251	GSE135516	SRX6668315	SRR9919225	s3://precise-db/raw_data/oxyR/PAL030_S30_L001_R1_001.fastq.gz;s3://precise-db/raw_data/oxyR/PAL030_S30_L002_R1_001.fastq.gz;s3://precise-db/raw_data/oxyR/PAL030_S30_L003_R1_001.fastq.gz;s3://precise-db/raw_data/oxyR/PAL030_S30_L004_R1_001.fastq.gz	s3://precise-db/raw_data/oxyR/PAL030_S30_L001_R2_001.fastq.gz;s3://precise-db/raw_data/oxyR/PAL030_S30_L002_R2_001.fastq.gz;s3://precise-db/raw_data/oxyR/PAL030_S30_L003_R2_001.fastq.gz;s3://precise-db/raw_data/oxyR/PAL030_S30_L004_R2_001.fastq.gz	Amitesh Anand	Amitesh Anand	TRUE	TRUE	TRUE	oxyR:wt_glc	TRUE	TRUE	2019-03-08	WT				TRUE	All Other Studies	1
pmg_wt_538	oxyR__wt_h2o2__1	OxyR ALE	oxyR	pmg_wt_536;pmg_wt_537	wt_glc	wt_h2o2	1	Escherichia coli K-12 MG1655	MG1655	Batch	No	M9	37	7	glucose(4)	NH4Cl(1)	O2		H2O2(2mM)					HiSeq 4000	PAIRED	ILLUMINA	2	doi.org/10.1093/molbev/msz251	GSE135516	SRX6668316	SRR9919226	s3://precise-db/raw_data/oxyR/PAL033_S33_L001_R1_001.fastq.gz;s3://precise-db/raw_data/oxyR/PAL033_S33_L002_R1_001.fastq.gz;s3://precise-db/raw_data/oxyR/PAL033_S33_L003_R1_001.fastq.gz;s3://precise-db/raw_data/oxyR/PAL033_S33_L004_R1_001.fastq.gz	s3://precise-db/raw_data/oxyR/PAL033_S33_L001_R2_001.fastq.gz;s3://precise-db/raw_data/oxyR/PAL033_S33_L002_R2_001.fastq.gz;s3://precise-db/raw_data/oxyR/PAL033_S33_L003_R2_001.fastq.gz;s3://precise-db/raw_data/oxyR/PAL033_S33_L004_R2_001.fastq.gz	Amitesh Anand	Amitesh Anand	TRUE	TRUE	TRUE	oxyR:wt_h2o2	TRUE	TRUE	2019-03-08	WT				TRUE	All Other Studies	1
pmg_wt_539	oxyR__wt_h2o2__2	OxyR ALE	oxyR	pmg_wt_536;pmg_wt_537	wt_glc	wt_h2o2	2	Escherichia coli K-12 MG1655	MG1655	Batch	No	M9	37	7	glucose(4)	NH4Cl(1)	O2		H2O2(2mM)					HiSeq 4000	PAIRED	ILLUMINA	2	doi.org/10.1093/molbev/msz251	GSE135516	SRX6668317	SRR9919227	s3://precise-db/raw_data/oxyR/PAL034_S34_L001_R1_001.fastq.gz;s3://precise-db/raw_data/oxyR/PAL034_S34_L002_R1_001.fastq.gz;s3://precise-db/raw_data/oxyR/PAL034_S34_L003_R1_001.fastq.gz;s3://precise-db/raw_data/oxyR/PAL034_S34_L004_R1_001.fastq.gz	s3://precise-db/raw_data/oxyR/PAL034_S34_L001_R2_001.fastq.gz;s3://precise-db/raw_data/oxyR/PAL034_S34_L002_R2_001.fastq.gz;s3://precise-db/raw_data/oxyR/PAL034_S34_L003_R2_001.fastq.gz;s3://precise-db/raw_data/oxyR/PAL034_S34_L004_R2_001.fastq.gz	Amitesh Anand	Amitesh Anand	TRUE	TRUE	TRUE	oxyR:wt_h2o2	TRUE	TRUE	2019-03-08	WT				TRUE	All Other Studies	1
pmg_wt_540	c_WT_F1	pDNA	plasmid	pmg_wt_445;pmg_wt_446	c_WT	c_WT	1	MG1655 SDT122	MG1655	Batch		M9 gly	37	7	glycerol(2)	NH4Cl(1)	O2	Sauer trace metal		Kanamycin(50)					PAIRED	ILLUMINA	2		GSE298911			s3://sbrg-user-data/hbajpe/PRECISE_xK/DTU_data_2024/90-990788958_17_R1_001.fastq.gz	s3://sbrg-user-data/hbajpe/PRECISE_xK/DTU_data_2024/90-990788958_17_R2_001.fastq.gz			TRUE	TRUE	TRUE	plasmid:c_WT	TRUE	TRUE	2024-01-03	WT				TRUE	pDNA	0
pmg_wt_541	c_WT_F2	pDNA	plasmid	pmg_wt_445;pmg_wt_446	c_WT	c_WT	2	MG1655 SDT122	MG1655	Batch		M9 gly	37	7	glycerol(2)	NH4Cl(1)	O2	Sauer trace metal		Kanamycin(50)					PAIRED	ILLUMINA	2		GSE298911			s3://sbrg-user-data/hbajpe/PRECISE_xK/DTU_data_2024/90-990788958_18_R1_001.fastq.gz	s3://sbrg-user-data/hbajpe/PRECISE_xK/DTU_data_2024/90-990788958_18_R2_001.fastq.gz			TRUE	TRUE	TRUE	plasmid:c_WT	TRUE	TRUE	2024-01-03	WT				TRUE	pDNA	0
pmg_wt_542	rpoB__wt_lb__1	RpoB Knock-in	rpoB	pmg_wt_445;pmg_wt_446	wt_lb	wt_lb	1	Escherichia coli K-12 MG1655	MG1655	Batch	No	LB	37	7			O2					1.42		MiSeq	PAIRED	ILLUMINA	2	doi.org/10.1016/j.cels.2016.04.003	GSE59377	SRX651938	SRR1514291	s3://precise-db/raw_data/rpoB/SRR1514291_1.fastq	s3://precise-db/raw_data/rpoB/SRR1514291_2.fastq	Jose Utrilla	Jose Utrilla	TRUE	TRUE	TRUE	rpoB:wt_lb	TRUE	TRUE	2013-12-18	WT				TRUE	All Other Studies	1
pmg_wt_543	rpoB__wt_lb__2	RpoB Knock-in	rpoB	pmg_wt_445;pmg_wt_446	wt_lb	wt_lb	2	Escherichia coli K-12 MG1655	MG1655	Batch	No	LB	37	7			O2					1.42		MiSeq	PAIRED	ILLUMINA	2	doi.org/10.1016/j.cels.2016.04.003	GSE59377	SRX651938	SRR1514292	s3://precise-db/raw_data/rpoB/SRR1514292_1.fastq	s3://precise-db/raw_data/rpoB/SRR1514292_2.fastq	Jose Utrilla	Jose Utrilla	TRUE	TRUE	TRUE	rpoB:wt_lb	TRUE	TRUE	2013-12-18	WT				TRUE	All Other Studies	1
pmg_wt_544	tcs__wt_01-kcl__1	Two Component Systems	tcs	pmg_wt_560;pmg_wt_561	wt_m9p	wt_01-kcl	1	Escherichia coli K-12 MG1655	MG1655	Batch	No	TMA	37	7	glucose(4)	NH4Cl(0.535)	O2		KCl(0.1mM)						PAIRED	ILLUMINA	2	doi.org/10.1128/mSystems.00980-20	GSE143855	SRX7575755	SRR10907656	s3://precise-db/raw_data/tcs/2CR_HRS_MG1655_01-KCl_1_S17_R1_001.fastq.gz	s3://precise-db/raw_data/tcs/2CR_HRS_MG1655_01-KCl_1_S17_R2_001.fastq.gz	Katherine Decker	Julia Kleinmanns	TRUE	TRUE	TRUE	tcs:wt_01-kcl	TRUE	TRUE	2019-06-27	WT				TRUE	All Other Studies	1
pmg_wt_545	tcs__wt_01-kcl__2	Two Component Systems	tcs	pmg_wt_560;pmg_wt_561	wt_m9p	wt_01-kcl	2	Escherichia coli K-12 MG1655	MG1655	Batch	No	TMA	37	7	glucose(4)	NH4Cl(0.535)	O2		KCl(0.1mM)						PAIRED	ILLUMINA	2	doi.org/10.1128/mSystems.00980-20	GSE143855	SRX7575756	SRR10907657	s3://precise-db/raw_data/tcs/2CR_HRS_MG1655_01-KCl_2_S18_R1_001.fastq.gz	s3://precise-db/raw_data/tcs/2CR_HRS_MG1655_01-KCl_2_S18_R2_001.fastq.gz	Katherine Decker	Julia Kleinmanns	TRUE	TRUE	TRUE	tcs:wt_01-kcl	TRUE	TRUE	2019-06-27	WT				TRUE	All Other Studies	1
pmg_wt_546	tcs__wt_01xlb__1	Two Component Systems	tcs	pmg_wt_560;pmg_wt_561	wt_m9p	wt_01xlb	1	Escherichia coli K-12 MG1655	MG1655	Batch	No	01xLB	37	7			O2								PAIRED	ILLUMINA	2					s3://precise-db/raw_data/tcs/2CR_HRS_MG1655_01xLB_1_S11_R1_001.fastq.gz	s3://precise-db/raw_data/tcs/2CR_HRS_MG1655_01xLB_1_S11_R2_001.fastq.gz	Katherine Decker	Julia Kleinmanns	TRUE	TRUE	TRUE	tcs:wt_01xlb	TRUE	TRUE	2019-06-27	WT				TRUE	All Other Studies	1
pmg_wt_547	tcs__wt_01xlb__2	Two Component Systems	tcs	pmg_wt_560;pmg_wt_561	wt_m9p	wt_01xlb	2	Escherichia coli K-12 MG1655	MG1655	Batch	No	01xLB	37	7			O2								PAIRED	ILLUMINA	2					s3://precise-db/raw_data/tcs/2CR_HRS_MG1655_01xLB_2_S12_R1_001.fastq.gz	s3://precise-db/raw_data/tcs/2CR_HRS_MG1655_01xLB_2_S12_R2_001.fastq.gz	Katherine Decker	Julia Kleinmanns	TRUE	TRUE	TRUE	tcs:wt_01xlb	TRUE	TRUE	2019-06-27	WT				TRUE	All Other Studies	1
pmg_wt_548	tcs__wt_115-kcl__1	Two Component Systems	tcs	pmg_wt_560;pmg_wt_561	wt_m9p	wt_115-kcl	1	Escherichia coli K-12 MG1655	MG1655	Batch	No	TMA	37	7	glucose(4)	NH4Cl(0.535)	O2		KCl(115mM)						PAIRED	ILLUMINA	2	doi.org/10.1128/mSystems.00980-20	GSE143855	SRX7575757	SRR10907658	s3://precise-db/raw_data/tcs/2CR_HRS_MG1655_115-KCl_1_S15_R1_001.fastq.gz	s3://precise-db/raw_data/tcs/2CR_HRS_MG1655_115-KCl_1_S15_R2_001.fastq.gz	Katherine Decker	Julia Kleinmanns	TRUE	TRUE	TRUE	tcs:wt_115-kcl	TRUE	TRUE	2019-06-27	WT				TRUE	All Other Studies	1
pmg_wt_549	tcs__wt_115-kcl__2	Two Component Systems	tcs	pmg_wt_560;pmg_wt_561	wt_m9p	wt_115-kcl	2	Escherichia coli K-12 MG1655	MG1655	Batch	No	TMA	37	7	glucose(4)	NH4Cl(0.535)	O2		KCl(115mM)						PAIRED	ILLUMINA	2	doi.org/10.1128/mSystems.00980-20	GSE143855	SRX7575758	SRR10907659	s3://precise-db/raw_data/tcs/2CR_HRS_MG1655_115-KCl_2_S16_R1_001.fastq.gz	s3://precise-db/raw_data/tcs/2CR_HRS_MG1655_115-KCl_2_S16_R2_001.fastq.gz	Katherine Decker	Julia Kleinmanns	TRUE	TRUE	TRUE	tcs:wt_115-kcl	TRUE	TRUE	2019-06-27	WT				TRUE	All Other Studies	1
pmg_wt_550	tcs__wt_CuSO4__1	Two Component Systems	tcs	pmg_wt_560;pmg_wt_561	wt_m9p	wt_CuSO4	1	Escherichia coli K-12 MG1655	MG1655	Batch	No	LB	37	7			O2		CuSO4(0.5mM)						PAIRED	ILLUMINA	2					s3://precise-db/raw_data/tcs/2CR_HRS_MG1655_CuSO4_10_min_R1_S42_R1_001.fastq.gz	s3://precise-db/raw_data/tcs/2CR_HRS_MG1655_CuSO4_10_min_R1_S42_R2_001.fastq.gz	Katherine Decker	Julia Kleinmanns	TRUE	TRUE	TRUE	tcs:wt_CuSO4	TRUE	TRUE	2019-06-27	WT				TRUE	All Other Studies	1
pmg_wt_551	tcs__wt_CuSO4__2	Two Component Systems	tcs	pmg_wt_560;pmg_wt_561	wt_m9p	wt_CuSO4	2	Escherichia coli K-12 MG1655	MG1655	Batch	No	LB	37	7			O2		CuSO4(0.5mM)						PAIRED	ILLUMINA	2					s3://precise-db/raw_data/tcs/2CR_HRS_MG1655_CuSO4_10_min_R2_S43_R1_001.fastq.gz	s3://precise-db/raw_data/tcs/2CR_HRS_MG1655_CuSO4_10_min_R2_S43_R2_001.fastq.gz	Katherine Decker	Julia Kleinmanns	TRUE	TRUE	TRUE	tcs:wt_CuSO4	TRUE	TRUE	2019-06-27	WT				TRUE	All Other Studies	1
pmg_wt_552	tcs__wt_etoh__1	Two Component Systems	tcs	pmg_wt_560;pmg_wt_561	wt_m9p	wt_etoh	1	Escherichia coli K-12 MG1655	MG1655	Batch	No	LB	37	7			O2		Ethanol(5%w/v)						PAIRED	ILLUMINA	2	doi.org/10.1128/mSystems.00980-20	GSE143855	SRX7575750	SRR10907642	s3://precise-db/raw_data/tcs/2CR_HRS_WT_EtOH_R1_S24_R1_001.fastq.gz	s3://precise-db/raw_data/tcs/2CR_HRS_WT_EtOH_R1_S24_R2_001.fastq.gz	Katherine Decker	Julia Kleinmanns	TRUE	TRUE	TRUE	tcs:wt_etoh	TRUE	TRUE	2019-06-27	WT				TRUE	All Other Studies	1
pmg_wt_553	tcs__wt_etoh__2	Two Component Systems	tcs	pmg_wt_560;pmg_wt_561	wt_m9p	wt_etoh	2	Escherichia coli K-12 MG1655	MG1655	Batch	No	LB	37	7			O2		Ethanol(5%w/v)						PAIRED	ILLUMINA	2	doi.org/10.1128/mSystems.00980-20	GSE143855	SRX7575751	SRR10907643	s3://precise-db/raw_data/tcs/2CR_HRS_WT_EtOH_R2_S25_R1_001.fastq.gz	s3://precise-db/raw_data/tcs/2CR_HRS_WT_EtOH_R2_S25_R2_001.fastq.gz	Katherine Decker	Julia Kleinmanns	TRUE	TRUE	TRUE	tcs:wt_etoh	TRUE	TRUE	2019-06-27	WT				TRUE	All Other Studies	1
pmg_wt_554	tcs__wt_lb__1	Two Component Systems	tcs	pmg_wt_560;pmg_wt_561	wt_m9p	wt_lb	1	Escherichia coli K-12 MG1655	MG1655	Batch	No	LB	37	7			O2								PAIRED	ILLUMINA	2	doi.org/10.1128/mSystems.00980-20	GSE143855	SRX7575748	SRR10907640	s3://precise-db/raw_data/tcs/_HRS_MG1655_LB_1_for_Julia_K_WT_S39_R1_001.fastq.gz	s3://precise-db/raw_data/tcs/_HRS_MG1655_LB_1_for_Julia_K_WT_S39_R2_001.fastq.gz	Katherine Decker	Julia Kleinmanns	TRUE	TRUE	TRUE	tcs:wt_lb	TRUE	TRUE	2019-08-29	WT				TRUE	All Other Studies	1
pmg_wt_555	tcs__wt_lb__2	Two Component Systems	tcs	pmg_wt_560;pmg_wt_561	wt_m9p	wt_lb	2	Escherichia coli K-12 MG1655	MG1655	Batch	No	LB	37	7			O2								PAIRED	ILLUMINA	2	doi.org/10.1128/mSystems.00980-20	GSE143855	SRX7575749	SRR10907641	s3://precise-db/raw_data/tcs/_HRS_MG1655_LB_2_for_Julia_K_WT_S40_R1_001.fastq.gz	s3://precise-db/raw_data/tcs/_HRS_MG1655_LB_2_for_Julia_K_WT_S40_R2_001.fastq.gz	Katherine Decker	Julia Kleinmanns	TRUE	TRUE	TRUE	tcs:wt_lb	TRUE	TRUE	2019-08-29	WT				TRUE	All Other Studies	1
pmg_wt_556	tcs__wt_LiAcet__1	Two Component Systems	tcs	pmg_wt_560;pmg_wt_561	wt_m9p	wt_LiAcet	1	Escherichia coli K-12 MG1655	MG1655	Batch	No	M9	37	7	glucose(4)	NH4Cl(1)	O2		Acetoacetate/LiCl(10mM)						PAIRED	ILLUMINA	2					s3://precise-db/raw_data/tcs/2CS_CHX_WT10mMLi-AcetR1_S11_R1_001.fastq.gz	s3://precise-db/raw_data/tcs/2CS_CHX_WT10mMLi-AcetR1_S11_R2_001.fastq.gz	Katherine Decker	Julia Kleinmanns	TRUE	TRUE	TRUE	tcs:wt_LiAcet	TRUE	TRUE	2019-09-20	WT				TRUE	All Other Studies	1
pmg_wt_557	tcs__wt_LiAcet__2	Two Component Systems	tcs	pmg_wt_560;pmg_wt_561	wt_m9p	wt_LiAcet	2	Escherichia coli K-12 MG1655	MG1655	Batch	No	M9	37	7	glucose(4)	NH4Cl(1)	O2		Acetoacetate/LiCl(10mM)						PAIRED	ILLUMINA	2					s3://precise-db/raw_data/tcs/2CS_CHX_WT10mMLi-AcetR2_S12_R1_001.fastq.gz	s3://precise-db/raw_data/tcs/2CS_CHX_WT10mMLi-AcetR2_S12_R2_001.fastq.gz	Katherine Decker	Julia Kleinmanns	TRUE	TRUE	TRUE	tcs:wt_LiAcet	TRUE	TRUE	2019-09-20	WT				TRUE	All Other Studies	1
pmg_wt_558	tcs__wt_LiCl__1	Two Component Systems	tcs	pmg_wt_560;pmg_wt_561	wt_m9p	wt_LiCl	1	Escherichia coli K-12 MG1655	MG1655	Batch	No	M9	37	7	glucose(4)	NH4Cl(1)	O2		LiCl(10mM)						PAIRED	ILLUMINA	2					s3://precise-db/raw_data/tcs/2CS_CHX_WT10mMLiCl2R1_S13_R1_001.fastq.gz	s3://precise-db/raw_data/tcs/2CS_CHX_WT10mMLiCl2R1_S13_R2_001.fastq.gz	Katherine Decker	Julia Kleinmanns	TRUE	TRUE	TRUE	tcs:wt_LiCl	TRUE	TRUE	2019-09-20	WT				TRUE	All Other Studies	1
pmg_wt_559	tcs__wt_LiCl__2	Two Component Systems	tcs	pmg_wt_560;pmg_wt_561	wt_m9p	wt_LiCl	2	Escherichia coli K-12 MG1655	MG1655	Batch	No	M9	37	7	glucose(4)	NH4Cl(1)	O2		LiCl(10mM)						PAIRED	ILLUMINA	2					s3://precise-db/raw_data/tcs/2CS_CHX_WT10mMLiCl2R2_S14_R1_001.fastq.gz	s3://precise-db/raw_data/tcs/2CS_CHX_WT10mMLiCl2R2_S14_R2_001.fastq.gz	Katherine Decker	Julia Kleinmanns	TRUE	TRUE	TRUE	tcs:wt_LiCl	TRUE	TRUE	2019-09-20	WT				TRUE	All Other Studies	1
pmg_wt_560	tcs__wt_m9p__1	Two Component Systems	tcs	pmg_wt_560;pmg_wt_561	wt_m9p	wt_m9p	1	Escherichia coli K-12 MG1655	MG1655	Batch	No	M9P	37	7	glucose(4)	NH4Cl(1)	O2								PAIRED	ILLUMINA	2	doi.org/10.1128/mSystems.00980-20	GSE143855	SRX7575771	SRR10907664	s3://precise-db/raw_data/tcs/2CS_CHX_WTM9-PR1_S3_R1_001.fastq.gz	s3://precise-db/raw_data/tcs/2CS_CHX_WTM9-PR1_S3_R2_001.fastq.gz	Katherine Decker	Julia Kleinmanns	TRUE	TRUE	TRUE	tcs:wt_m9p	TRUE	TRUE	2019-09-20	WT				TRUE	All Other Studies	1
pmg_wt_561	tcs__wt_m9p__2	Two Component Systems	tcs	pmg_wt_560;pmg_wt_561	wt_m9p	wt_m9p	2	Escherichia coli K-12 MG1655	MG1655	Batch	No	M9P	37	7	glucose(4)	NH4Cl(1)	O2								PAIRED	ILLUMINA	2	doi.org/10.1128/mSystems.00980-20	GSE143855	SRX7575772	SRR10907665	s3://precise-db/raw_data/tcs/2CS_CHX_WTM9-PR2_S4_R1_001.fastq.gz	s3://precise-db/raw_data/tcs/2CS_CHX_WTM9-PR2_S4_R2_001.fastq.gz	Katherine Decker	Julia Kleinmanns	TRUE	TRUE	TRUE	tcs:wt_m9p	TRUE	TRUE	2019-09-20	WT				TRUE	All Other Studies	1
pmg_wt_562	tcs__wt_pyr__1	Two Component Systems	tcs	pmg_wt_560;pmg_wt_561	wt_m9p	wt_pyr	1	Escherichia coli K-12 MG1655	MG1655	Batch	No	01xLB	37	7			O2		Pyruvate(100uM)						PAIRED	ILLUMINA	2					s3://precise-db/raw_data/tcs/2CR_HRS_MG1655_pyruvate_1_S13_R1_001.fastq.gz	s3://precise-db/raw_data/tcs/2CR_HRS_MG1655_pyruvate_1_S13_R2_001.fastq.gz	Katherine Decker	Julia Kleinmanns	TRUE	TRUE	TRUE	tcs:wt_pyr	TRUE	TRUE	2019-06-27	WT				TRUE	All Other Studies	1
pmg_wt_563	tcs__wt_pyr__2	Two Component Systems	tcs	pmg_wt_560;pmg_wt_561	wt_m9p	wt_pyr	2	Escherichia coli K-12 MG1655	MG1655	Batch	No	01xLB	37	7			O2		Pyruvate(100uM)						PAIRED	ILLUMINA	2					s3://precise-db/raw_data/tcs/2CR_HRS_MG1655_pyruvate_2_S14_R1_001.fastq.gz	s3://precise-db/raw_data/tcs/2CR_HRS_MG1655_pyruvate_2_S14_R2_001.fastq.gz	Katherine Decker	Julia Kleinmanns	TRUE	TRUE	TRUE	tcs:wt_pyr	TRUE	TRUE	2019-06-27	WT				TRUE	All Other Studies	1
pmg_wt_564	tcs__wt_zncl2__1	Two Component Systems	tcs	pmg_wt_560;pmg_wt_561	wt_m9p	wt_zncl2	1	Escherichia coli K-12 MG1655	MG1655	Batch	No	LB	37	7			O2		ZnCl2(1mM)						PAIRED	ILLUMINA	2	doi.org/10.1128/mSystems.00980-20	GSE143855	SRX7575777	SRR10907670	s3://precise-db/raw_data/tcs/2CS_CHX_WT_1_mM_ZnCl2_R1_S29_R1_001.fastq.gz	s3://precise-db/raw_data/tcs/2CS_CHX_WT_1_mM_ZnCl2_R1_S29_R2_001.fastq.gz	Katherine Decker	Julia Kleinmanns	TRUE	TRUE	TRUE	tcs:wt_zncl2	TRUE	TRUE	2019-09-23	WT				TRUE	All Other Studies	1
pmg_wt_565	tcs__wt_zncl2__2	Two Component Systems	tcs	pmg_wt_560;pmg_wt_561	wt_m9p	wt_zncl2	2	Escherichia coli K-12 MG1655	MG1655	Batch	No	LB	37	7			O2		ZnCl2(1mM)						PAIRED	ILLUMINA	2	doi.org/10.1128/mSystems.00980-20	GSE143855	SRX7575778	SRR10907671	s3://precise-db/raw_data/tcs/2CS_CHX_WT_1_mM_ZnCl2_R2_S30_R1_001.fastq.gz	s3://precise-db/raw_data/tcs/2CS_CHX_WT_1_mM_ZnCl2_R2_S30_R2_001.fastq.gz	Katherine Decker	Julia Kleinmanns	TRUE	TRUE	TRUE	tcs:wt_zncl2	TRUE	TRUE	2019-09-23	WT				TRUE	All Other Studies	1
pmg_wt_566	ytf__wt_glc__1	yTF	ytf	pmg_wt_566;pmg_wt_567	wt_glc	wt_glc	1	Escherichia coli K-12 MG1655	MG1655	Batch	No	M9	37	7	glucose(2)	NH4Cl(1)	O2	sauer trace element mixture				0.69		HiSeq 4000	PAIRED	ILLUMINA	2	doi.org/10.1093/nar/gky752	GSE111094	SRX3741941	SRR6781997	s3://precise-db/raw_data/ytf/SRR6781997_1.fastq.gz	s3://precise-db/raw_data/ytf/SRR6781997_2.fastq.gz	Ye Gao (yeg002@ucsd.edu)	Ye Gao	TRUE	TRUE	TRUE	ytf:wt_glc	TRUE	TRUE	2017-10-02	WT				TRUE	All Other Studies	1
pmg_wt_567	ytf__wt_glc__2	yTF	ytf	pmg_wt_566;pmg_wt_567	wt_glc	wt_glc	2	Escherichia coli K-12 MG1655	MG1655	Batch	No	M9	37	7	glucose(2)	NH4Cl(1)	O2	sauer trace element mixture				0.68		HiSeq 4000	PAIRED	ILLUMINA	2	doi.org/10.1093/nar/gky752	GSE111094	SRX3741942	SRR6781998	s3://precise-db/raw_data/ytf/SRR6781998_1.fastq.gz	s3://precise-db/raw_data/ytf/SRR6781998_2.fastq.gz	Ye Gao (yeg002@ucsd.edu)	Ye Gao	TRUE	TRUE	TRUE	ytf:wt_glc	TRUE	TRUE	2017-10-02	WT				TRUE	All Other Studies	1
pmg_wt_568	ytf__wt_ph5__1	yTF	ytf	pmg_wt_566;pmg_wt_567	wt_glc	wt_ph5	1	Escherichia coli K-12 MG1655	MG1655	Batch	No	M9	37	5.5	glucose(2)	NH4Cl(1)	O2	sauer trace element mixture		Kanamycin		0.49		HiSeq 4000	PAIRED	ILLUMINA	2	doi.org/10.1093/nar/gky752	GSE111094	SRX3989000	SRR7057985	s3://precise-db/raw_data/ytf/SRR7057985_1.fastq.gz	s3://precise-db/raw_data/ytf/SRR7057985_2.fastq.gz	Ye Gao (yeg002@ucsd.edu)	Ye Gao	TRUE	TRUE	TRUE	ytf:wt_ph5	TRUE	TRUE	2017-10-02	WT				TRUE	All Other Studies	1
pmg_wt_569	ytf__wt_ph5__2	yTF	ytf	pmg_wt_566;pmg_wt_567	wt_glc	wt_ph5	2	Escherichia coli K-12 MG1655	MG1655	Batch	No	M9	37	5.5	glucose(2)	NH4Cl(1)	O2	sauer trace element mixture		Kanamycin		0.48		HiSeq 4000	PAIRED	ILLUMINA	2	doi.org/10.1093/nar/gky752	GSE111094	SRX3989001	SRR7057986	s3://precise-db/raw_data/ytf/SRR7057986_1.fastq.gz	s3://precise-db/raw_data/ytf/SRR7057986_2.fastq.gz	Ye Gao (yeg002@ucsd.edu)	Ye Gao	TRUE	TRUE	TRUE	ytf:wt_ph5	TRUE	TRUE	2017-10-02	WT				TRUE	All Other Studies	1
pmg_wt_570	ytf__wt_ph8__1	yTF	ytf	pmg_wt_566;pmg_wt_567	wt_glc	wt_ph8	1	Escherichia coli K-12 MG1655	MG1655	Batch	No	M9	37	8.5	glucose(2)	NH4Cl(1)	O2	sauer trace element mixture		Kanamycin		0.65		HiSeq 4000	PAIRED	ILLUMINA	2	doi.org/10.1093/nar/gky752	GSE111094	SRX3989002	SRR7057987	s3://precise-db/raw_data/ytf/SRR7057987_1.fastq.gz	s3://precise-db/raw_data/ytf/SRR7057987_2.fastq.gz	Ye Gao (yeg002@ucsd.edu)	Ye Gao	TRUE	TRUE	TRUE	ytf:wt_ph8	TRUE	TRUE	2017-10-02	WT				TRUE	All Other Studies	1
pmg_wt_571	ytf__wt_ph8__2	yTF	ytf	pmg_wt_566;pmg_wt_567	wt_glc	wt_ph8	2	Escherichia coli K-12 MG1655	MG1655	Batch	No	M9	37	8.5	glucose(2)	NH4Cl(1)	O2	sauer trace element mixture		Kanamycin		0.65		HiSeq 4000	PAIRED	ILLUMINA	2	doi.org/10.1093/nar/gky752	GSE111094	SRX3989003	SRR7057988	s3://precise-db/raw_data/ytf/SRR7057988_1.fastq.gz	s3://precise-db/raw_data/ytf/SRR7057988_2.fastq.gz	Ye Gao (yeg002@ucsd.edu)	Ye Gao	TRUE	TRUE	TRUE	ytf:wt_ph8	TRUE	TRUE	2017-10-02	WT				TRUE	All Other Studies	1
pmg_wt_572	ytf2__wt_glc__1	yTF 2	ytf2	pmg_wt_445;pmg_wt_446	wt_glc	wt_glc	1	Escherichia coli K-12 MG1655	MG1655	Batch	No	M9	37	7	glucose	NH4Cl(1)	O2							NovaSeq	PAIRED	ILLUMINA	2					s3://precise-db/raw_data/ytf2/YTF_HRS_MG1655_WT_R1_S62_L002_R1_001.fastq.gz	s3://precise-db/raw_data/ytf2/YTF_HRS_MG1655_WT_R1_S62_L002_R2_001.fastq.gz	Ye Gao (yeg002@ucsd.edu)	Ye Gao	TRUE	TRUE	TRUE	ytf2:wt_glc	TRUE	TRUE	2020-07-15	WT				TRUE	All Other Studies	1
pmg_wt_573	ytf2__wt_glc__2	yTF 2	ytf2	pmg_wt_445;pmg_wt_446	wt_glc	wt_glc	2	Escherichia coli K-12 MG1655	MG1655	Batch	No	M9	37	7	glucose	NH4Cl(1)	O2							NovaSeq	PAIRED	ILLUMINA	2					s3://precise-db/raw_data/ytf2/YTF_HRS_MG1655_WT_R2_S63_L002_R1_001.fastq.gz	s3://precise-db/raw_data/ytf2/YTF_HRS_MG1655_WT_R2_S63_L002_R2_001.fastq.gz	Ye Gao (yeg002@ucsd.edu)	Ye Gao	TRUE	TRUE	TRUE	ytf2:wt_glc	TRUE	TRUE	2020-07-15	WT				TRUE	All Other Studies	1
pmg_wt_574	ytf3__wt_glc2__1	yTF 3	ytf3	pmg_wt_574;pmg_wt_575	wt_glc2	wt_glc2	1	Escherichia coli K-12 MG1655	MG1655	Batch	No	M9	37	7	glucose	NH4Cl(1)	O2	sauer trace element mixture						Nova Seq	PAIRED	ILLUMINA	2					s3://precise-db/raw_data/ytf3/YTF_HRS_Ecoli_YieP_HGL_048_S68_L002_R1_001.fastq.gz	s3://precise-db/raw_data/ytf3/YTF_HRS_Ecoli_YieP_HGL_048_S68_L002_R2_001.fastq.gz	Hyungyu Lim	Hyungyu Lim	TRUE	TRUE	TRUE	ytf3:wt_glc2	TRUE	TRUE	2020-05-21	WT				TRUE	All Other Studies	1
pmg_wt_575	ytf3__wt_glc2__2	yTF 3	ytf3	pmg_wt_574;pmg_wt_575	wt_glc2	wt_glc2	2	Escherichia coli K-12 MG1655	MG1655	Batch	No	M9	37	7	glucose	NH4Cl(1)	O2	sauer trace element mixture						Nova Seq	PAIRED	ILLUMINA	2					s3://precise-db/raw_data/ytf3/YTF_HRS_Ecoli_YieP_HGL_049_S69_L002_R1_001.fastq.gz	s3://precise-db/raw_data/ytf3/YTF_HRS_Ecoli_YieP_HGL_049_S69_L002_R2_001.fastq.gz	Hyungyu Lim	Hyungyu Lim	TRUE	TRUE	TRUE	ytf3:wt_glc2	TRUE	TRUE	2020-05-21	WT				TRUE	All Other Studies	1
pmg_wt_576	ytf3__wt_pH7_lactate__1	yTF 3	ytf3	pmg_wt_574;pmg_wt_575	wt_glc2	wt_pH7_lactate	1	Escherichia coli K-12 MG1655	MG1655	Batch	No	M9	37	7	glucose	NH4Cl(1)	O2	sauer trace element mixture	lactic acid(5)					Nova Seq	PAIRED	ILLUMINA	2					s3://precise-db/raw_data/ytf3/YTF_HRS_Ecoli_YieP_HGL_050_S70_L002_R1_001.fastq.gz	s3://precise-db/raw_data/ytf3/YTF_HRS_Ecoli_YieP_HGL_050_S70_L002_R2_001.fastq.gz	Hyungyu Lim	Hyungyu Lim	TRUE	TRUE	TRUE	ytf3:wt_pH7_lactate	TRUE	TRUE	2020-05-21	WT				TRUE	All Other Studies	1
pmg_wt_577	ytf3__wt_pH7_lactate__2	yTF 3	ytf3	pmg_wt_574;pmg_wt_575	wt_glc2	wt_pH7_lactate	2	Escherichia coli K-12 MG1655	MG1655	Batch	No	M9	37	7	glucose	NH4Cl(1)	O2	sauer trace element mixture	lactic acid(5)					Nova Seq	PAIRED	ILLUMINA	2					s3://precise-db/raw_data/ytf3/YTF_HRS_Ecoli_YieP_HGL_051_S71_L002_R1_001.fastq.gz	s3://precise-db/raw_data/ytf3/YTF_HRS_Ecoli_YieP_HGL_051_S71_L002_R2_001.fastq.gz	Hyungyu Lim	Hyungyu Lim	TRUE	TRUE	TRUE	ytf3:wt_pH7_lactate	TRUE	TRUE	2020-05-21	WT				TRUE	All Other Studies	1
pmg_wt_578	ytf3__wt_pH55_lactate__1	yTF 3	ytf3	pmg_wt_574;pmg_wt_575	wt_glc2	wt_pH55_lactate	1	Escherichia coli K-12 MG1655	MG1655	Batch	No	M9	37	5.5	glucose	NH4Cl(1)	O2	sauer trace element mixture	lactic acid(5)					Nova Seq	PAIRED	ILLUMINA	2					s3://precise-db/raw_data/ytf3/YTF_HRS_Ecoli_YieP_HGL_052_S72_L002_R1_001.fastq.gz	s3://precise-db/raw_data/ytf3/YTF_HRS_Ecoli_YieP_HGL_052_S72_L002_R2_001.fastq.gz	Hyungyu Lim	Hyungyu Lim	TRUE	TRUE	TRUE	ytf3:wt_pH55_lactate	TRUE	TRUE	2020-05-21	WT				TRUE	All Other Studies	1
pmg_wt_579	ytf3__wt_pH55_lactate__2	yTF 3	ytf3	pmg_wt_574;pmg_wt_575	wt_glc2	wt_pH55_lactate	2	Escherichia coli K-12 MG1655	MG1655	Batch	No	M9	37	5.5	glucose	NH4Cl(1)	O2	sauer trace element mixture	lactic acid(5)					Nova Seq	PAIRED	ILLUMINA	2					s3://precise-db/raw_data/ytf3/YTF_HRS_Ecoli_YieP_HGL_053_S73_L002_R1_001.fastq.gz	s3://precise-db/raw_data/ytf3/YTF_HRS_Ecoli_YieP_HGL_053_S73_L002_R2_001.fastq.gz	Hyungyu Lim	Hyungyu Lim	TRUE	TRUE	TRUE	ytf3:wt_pH55_lactate	TRUE	TRUE	2020-05-21	WT				TRUE	All Other Studies	1
pmg_wt_580	ytf3__wt_pH55_HCl__1	yTF 3	ytf3	pmg_wt_574;pmg_wt_575	wt_glc2	wt_pH55_HCl	1	Escherichia coli K-12 MG1655	MG1655	Batch	No	M9	37	5.5	glucose	NH4Cl(1)	O2	sauer trace element mixture	HCl(3)					Nova Seq	PAIRED	ILLUMINA	2					s3://precise-db/raw_data/ytf3/YTF_HRS_Ecoli_YieP_HGL_054_S74_L002_R1_001.fastq.gz	s3://precise-db/raw_data/ytf3/YTF_HRS_Ecoli_YieP_HGL_054_S74_L002_R2_001.fastq.gz	Hyungyu Lim	Hyungyu Lim	TRUE	TRUE	TRUE	ytf3:wt_pH55_HCl	TRUE	TRUE	2020-05-21	WT				TRUE	All Other Studies	1
pmg_wt_581	ytf3__wt_pH55_HCl__2	yTF 3	ytf3	pmg_wt_574;pmg_wt_575	wt_glc2	wt_pH55_HCl	2	Escherichia coli K-12 MG1655	MG1655	Batch	No	M9	37	5.5	glucose	NH4Cl(1)	O2	sauer trace element mixture	HCl(3)					Nova Seq	PAIRED	ILLUMINA	2					s3://precise-db/raw_data/ytf3/YTF_HRS_Ecoli_YieP_HGL_055_S75_L002_R1_001.fastq.gz	s3://precise-db/raw_data/ytf3/YTF_HRS_Ecoli_YieP_HGL_055_S75_L002_R2_001.fastq.gz	Hyungyu Lim	Hyungyu Lim	TRUE	TRUE	TRUE	ytf3:wt_pH55_HCl	TRUE	TRUE	2020-05-21	WT				TRUE	All Other Studies	1
pmg_wt_582	YG_MG1655_Glc_1	Control	ytf5	pmg_wt_582;pmg_wt_583	wt_glc	wt_glc	1	Escherichia coli K-12 MG1655	MG1655	Batch	No	M9	37	7	glucose(2)	NH4Cl(1)	O2	sauer trace element mixture							PAIRED		2		GSE159658	SRX9316744	SRR12849528	s3://sbrg-sequencing-files/2021-04-02-IGM-NovaSeq/YTF_SRS_YG_MG1655_Glc_1_S33_L004_R1_001.fastq.gz	s3://sbrg-sequencing-files/2021-04-02-IGM-NovaSeq/YTF_SRS_YG_MG1655_Glc_1_S33_L004_R2_001.fastq.gz	Ye Gao (yeg002@ucsd.edu)	Ye Gao	TRUE	TRUE	TRUE	ytf5:wt_glc	TRUE	TRUE	2021-02-04	WT				TRUE	All Other Studies	1
pmg_wt_583	YG_MG1655_Glc_2	Control	ytf5	pmg_wt_582;pmg_wt_583	wt_glc	wt_glc	2	Escherichia coli K-12 MG1655	MG1655	Batch	No	M9	37	7	glucose(2)	NH4Cl(1)	O2	sauer trace element mixture							PAIRED		2		GSE159658	SRX9316745	SRR12849529	s3://sbrg-sequencing-files/2021-04-02-IGM-NovaSeq/YTF_SRS_YG_MG1655_Glc_2_S34_L004_R1_001.fastq.gz	s3://sbrg-sequencing-files/2021-04-02-IGM-NovaSeq/YTF_SRS_YG_MG1655_Glc_2_S34_L004_R2_001.fastq.gz	Ye Gao (yeg002@ucsd.edu)	Ye Gao	TRUE	TRUE	TRUE	ytf5:wt_glc	TRUE	TRUE	2021-02-04	WT				TRUE	All Other Studies	1
pmg_wt_584	YG_MG1655_24hr_1	Control	ytf5	pmg_wt_582;pmg_wt_583	wt_glc	wt_glc_24hr	1	Escherichia coli K-12 MG1655	MG1655	Batch	No	M9	37	7	glucose(2)	NH4Cl(1)	O2	sauer trace element mixture					24 h incubation		PAIRED		3		GSE298072	SRX28931275	SRR33705862	s3://sbrg-sequencing-files/2021-04-02-IGM-NovaSeq/YTF_SRS_YG_MG1655_24hr_1_S37_L004_R1_001.fastq.gz	s3://sbrg-sequencing-files/2021-04-02-IGM-NovaSeq/YTF_SRS_YG_MG1655_24hr_1_S37_L004_R2_001.fastq.gz	Ye Gao (yeg002@ucsd.edu)	Ye Gao	TRUE	TRUE	TRUE	ytf5:wt_glc_24hr	TRUE	TRUE	2021-02-04	WT				TRUE	All Other Studies	1
pmg_wt_585	YG_MG1655_24hr_2	Control	ytf5	pmg_wt_582;pmg_wt_583	wt_glc	wt_glc_24hr	2	Escherichia coli K-12 MG1655	MG1655	Batch	No	M9	37	7	glucose(2)	NH4Cl(1)	O2	sauer trace element mixture					24 h incubation		PAIRED		3		GSE298072	SRX28931276	SRR33705861	s3://sbrg-sequencing-files/2021-04-02-IGM-NovaSeq/YTF_SRS_YG_MG1655_24hr_2_S38_L004_R1_001.fastq.gz	s3://sbrg-sequencing-files/2021-04-02-IGM-NovaSeq/YTF_SRS_YG_MG1655_24hr_2_S38_L004_R2_001.fastq.gz	Ye Gao (yeg002@ucsd.edu)	Ye Gao	TRUE	TRUE	TRUE	ytf5:wt_glc_24hr	TRUE	TRUE	2021-02-04	WT				TRUE	All Other Studies	1
pmg_wt_586	YG_MG1655_24hr_3	Control	ytf5	pmg_wt_582;pmg_wt_583	wt_glc	wt_glc_24hr	3	Escherichia coli K-12 MG1655	MG1655	Batch	No	M9	37	7	glucose(2)	NH4Cl(1)	O2	sauer trace element mixture					24 h incubation		PAIRED		3		GSE298072	SRX28931277	SRR33705860	s3://sbrg-sequencing-files/2021-04-02-IGM-NovaSeq/YTF_SRS_YG_MG1655_24hr_3_S41_L004_R1_001.fastq.gz	s3://sbrg-sequencing-files/2021-04-02-IGM-NovaSeq/YTF_SRS_YG_MG1655_24hr_3_S41_L004_R2_001.fastq.gz	Ye Gao (yeg002@ucsd.edu)	Ye Gao	TRUE	TRUE	TRUE	ytf5:wt_glc_24hr	TRUE	TRUE	2021-02-04	WT				TRUE	All Other Studies	1
[truncated: 1 more columns]

## Sheet: S2
Supplementary Table S2. Table showing the details of the projects within the PRECISE-MG1655 knowledgebase. Reference conditions listed indicate samples to which logTPM data for each project was centered around (TE: trace element solution)
Project	Description	Sample_Count	Reference_Condition(project:condition)	Reference_Condition_Description
control	samples grown in M9-glucose media + TE	2	control:wt_glc	wild-type E. coli MG1655 grown in M9-glucose media + TE
CFP	samples grown in M9-glucose media + FeCl2 (0.1mM)	2	control:wt_glc	wild-type E. coli MG1655 grown in M9-glucose media + TE
INDIMOD	samples grown in M9-glucose media with various supplements (ex: acetate, paraquat) and conditions (ex: anaerobic, stationary phase)	16	INDIMOD:M9_glucose	wild-type E. coli MG1655 grown in M9-glucose media
RPO	samples grown in M9-glucose media + TE with various supplements (ex: methionine) and conditions (ex: 42C)	8	RPO:wt	wild-type E. coli MG1655 grown in M9-glucose media + TE
SNPv1	samples grown in M9 media + TE with various nutrients used as carbon (ex: arabinose, fucose) or nitrogen sources (ex: N-acetyl-d-glucosamine, L-aspartic acid)	118	SNPv1:D-Glucose_NH4Cl	wild-type E. coli MG1655 grown in M9-glucose media + TE
SNPv2	samples grown in M9-glucose media + TE with various supplements (ex: trehalose, sorbitol)	204	SNPv2:Glucose_NH4Cl	wild-type E. coli MG1655 grown in M9-glucose media + TE
TRN	samples grown in M9-glucose media + TE in stationary phase triggered by carbon, nitrogen, and sulfur starvation	22	TRN:stationary_C_3h	wild-type E. coli MG1655 grown in M9-glucose media + TE, stationary phase at 3 h in carbon limiting condition
abx_media	samples grown in various media types (M9-glocose +TE, CAMHB, RPMI+10%LB) and with the addition of antibiotics (ex: meropenem, ciprofloxacin, etc.)	30	abx_media:m9_ctrl	wild-type E. coli MG1655 grown in M9-glucose media + TE
acid	samples grown in M9-glucose media at pH = 5	2	control:wt_glc	wild-type E. coli MG1655 grown in M9-glucose media + TE
adnB	samples grown in M9-glucose media with adenosine supplementation	2	control:wt_glc	wild-type E. coli MG1655 grown in M9-glucose media + TE
antibiotICA	samples grown in CAMHB media exposed to antibiotics (ampicillin and ciprofloxacin) over 30 min (time series data)	40	antibiotICA:amp_1_16_t0	wild-type E. coli MG1655 grown in CAMHB media exposed to 16 ug/ml ampicillin for 0 min
cra_crp	samples grown in M9 media + TE with different carbon sources (acetate, fructose)	4	cra_crp:wt_ac	wild-type E. coli MG1655 grown in M9 media with acetate as the carbon source
crp	samples grown in M9 media + TE with glycerol as carbon source	2	control:wt_glc	wild-type E. coli MG1655 grown in M9-glucose media + TE
ddb_pd_038	samples grown in DDB_BM_002 + TE in fed-batch conditions	6	ddb_pd_038:[DDB_PD_038]_[SDT122_WT]_[Batch]_[0h]	wild-type E. coli MG1655 grown in DDB_BM_002 media + TE, batch conditions (0 h)
eep	samples grown in M9-glucose media + TE	2	control:wt_glc	wild-type E. coli MG1655 grown in M9-glucose media + TE
electric_coli	samples grown in M9 media with pyruvate or glucose as carbon source, with supplementation of different concentrations of DMSO and HNQ	13	electric_coli:biodesign_dmso	wild-type E. coli MG1655 grown in M9-pyruvate media with DMSO added
fur	samples grown in M9-glucose media supplemented with FeCl2 or DPD	4	fur:wt_fe	wild-type E. coli MG1655 grown in M9-glucose media supplemented with FeCl2
ica	samples grown in M9 media + TE with different carbon sources (ex: glucose, D-ribose) and supplements (ex: glutathione, cytidine)	28	ica:wt_glc	wild-type E. coli MG1655 grown in M9-glucose media + TE
minspan	samples grown in M9-glucose media + TE in aerobic and anaerobic conditions	4	minspan:wt_glc	wild-type E. coli MG1655 grown in M9-glucose media + TE
misc	samples grown in M9-glucose media	2	control:wt_glc	wild-type E. coli MG1655 grown in M9-glucose media + TE
misc2	samples grown in M9 media + TE with different carbon sources (these samples are miscelaneous samples put together from various projects)	8	control:wt_glc	wild-type E. coli MG1655 grown in M9-glucose media + TE
nac_ntrc	samples grown in M9-glucose media with different nitrogen sources (cytosine, cytidine, glutamine)	6	nac_ntrc:wt_csn	wild-type E. coli MG1655 grown in M9-glucose media with cytosine as a nitrogen source
omics	samples grown in M9 media + TE with different supplements (glutamate, glycine, threonine)	6	omics:wt_glu	wild-type E. coli MG1655 grown in M9-glucose media + TE supplemented with glutamate
ompr	samples grown in M9 media + TE with NaCl supplementation	2	control:wt_glc	wild-type E. coli MG1655 grown in M9-glucose media + TE
oxidative	samples grown in M9 media with paraquat supplementation	2	control:wt_glc	wild-type E. coli MG1655 grown in M9-glucose media + TE
oxyR	samples grown in M9 media with and without H2O2 supplementation	4	control:wt_glc	wild-type E. coli MG1655 grown in M9-glucose media + TE
plasmid	samples grown in M9 media + TE with glycerol as carbon source	2	control:wt_glc	wild-type E. coli MG1655 grown in M9-glucose media + TE
rpoB	samples grown in LB media	2	control:wt_glc	wild-type E. coli MG1655 grown in M9-glucose media + TE
tcs	samples grown in different media (M9, LB, TMA) with different supplements (ex: KCl, CuSO4, LiCl)	22	tcs:wt_m9p	wild-type E. coli MG1655 grown in phosphate-limited M9-glucose media
ytf	samples grown in M9-glucose media + TE at different pH (5.5, 7, 8.5)	6	ytf:wt_glc	wild-type E. coli MG1655 grown in M9-glucose media + TE
ytf2	samples grown in M9-glucose media	2	control:wt_glc	wild-type E. coli MG1655 grown in M9-glucose media + TE
ytf3	samples grown in M9-glucose media + TE at different pH (7, 5.5) and with different supplements (lactic acid, HCl)	8	ytf3:wt_glc2	wild-type E. coli MG1655 grown in M9-glucose media + TE
ytf5	samples grown in M9-glucose media + TE in exponential phase and 24 h incubation	5	ytf5:wt_glc	wild-type E. coli MG1655 grown in M9-glucose media + TE (exponential phase)

## Sheet: S3
Supplementary Table S3. 'M' matrix containing the weights of all genes (rows) in all iModulons (columns). Each cell represents the weight of a gene in the corresponding iModulon.
	Maltose	Crp	UC-3	Glycolate	RpoS	SG_1	SG_2	Translation	Fnr-2	DNA Damage	ArcA-2	SG_3	RcsAB	SG_4	ArcA-1	Histidine	FliA	Tryptophan	Membrane	SG_5	UC-4	N Reduction	Fur-1	SG_6	SG_7	Gluconate	SoxS	Zinc	Sorbitol	GlcNAc	YmfT	UC-5	SG_8	Nucleoside	Sialic Acid	Lrp-1	Fimbriae	RpoH	Sugar Diacid	Pyrimidine	Phosphate	SG_9	SG_10	Purine	Fur-2	UC-6	SG_11	UxuR	FrmR
b0001	-0.000869908	-5.37421e-05	-0.00344494	-0.014684	-0.0116957	-0.0168628	-0.0214024	-0.0126693	-0.0163079	0.0059202	-0.0183467	0.00484555	-0.0239965	-0.025854	-0.00975055	0.00565454	0.00673431	-0.0304499	-0.000647373	-0.00945487	0.0168763	-0.00942698	-0.00270287	0.0130027	-0.0217495	0.00317303	-0.0481138	-0.00450506	0.00950607	-0.0165095	-0.0173365	0.0019679	0.0082094	-0.00648729	-0.0115759	-0.00657857	0.00266151	-0.0187554	0.0034598	0.00463241	-0.0115103	-0.00995233	-0.0120165	0.0151971	0.00516891	0.000299901	-0.0135327	0.00292431	0.0312813
b0002	-0.0107676	0.0230094	-0.00708471	0.00767407	-0.00640781	0.0128258	0.00133406	0.011629	-0.0258654	0.00584297	-0.0197864	0.0107092	-0.00592051	0.000238403	-0.00211097	0.00402851	0.00173545	-0.00453324	0.00149503	-0.00490873	0.0134815	0.00513128	0.000805905	-0.00278183	0.00556011	-0.0120684	-0.00946719	-0.0359331	0.0104703	-0.0132878	-0.0068232	0.00172672	-0.0122163	0.0103864	0.00433327	0.00680335	0.0205065	-0.00179947	0.00479021	0.0378261	-0.0194817	-0.00325203	-0.0105692	0.00852718	0.00739284	-0.00413581	-0.00302167	-0.0084635	-0.00932151
b0003	-0.0139511	0.0159264	-0.0130383	0.00197528	-0.00516469	0.00515723	-0.00179857	0.00520923	-0.015401	0.00403225	-0.00405104	0.00946492	-0.0103659	0.00294087	-0.00283844	0.0067322	-0.0012363	-0.00867331	-0.00166894	-0.00194908	0.0149523	0.00474646	0.0030379	-0.00922421	-0.00130835	-0.00739388	-0.00570435	-0.0255397	0.00749991	-0.0199783	-0.00395709	0.00916081	-0.00770338	0.00326989	0.00770368	0.00359453	0.0155263	0.00728322	0.00385423	0.0284497	-0.0114387	-0.00350991	-0.00664338	0.00700966	0.00445941	2.63147e-05	-0.000639	-0.00680687	-0.0102078
b0004	-0.0131045	0.0183713	-0.0044722	0.00518438	-0.00260288	0.00631775	-0.00287522	-0.00022698	-0.00771474	0.00095993	0.0013883	0.00398267	-0.013202	0.00494788	-0.00181022	0.00298154	-0.0004247	-0.00846711	-0.00602414	-0.00515844	0.0150655	-0.00227946	-9.04634e-05	-0.0100771	-0.00484528	-0.00906593	-0.00347164	-0.034426	0.00680189	-0.0160397	-0.00558572	-0.000394462	-0.00450797	0.00321415	0.00304851	0.00104744	0.017685	0.00165459	0.00464198	0.0276391	-0.0134682	0.00119965	-0.0106652	0.00752203	0.00919236	-0.0032215	-0.00119467	-0.00902045	-0.00944646
b0005	-0.00983116	0.00802572	0.013255	-0.00715913	-0.00266498	-0.00520594	-0.018241	-0.00725607	0.00345324	-0.00384078	0.00304063	-0.0124257	0.00925399	-0.000619944	-0.0114297	-0.00247305	0.00710181	-0.00460541	-0.00522565	0.00540349	0.133667	0.00190472	0.0029322	0.00330797	0.0226056	-0.0164549	0.0122918	-0.0163774	-0.00521663	-0.00349479	-0.00983306	0.00281014	-0.00638614	0.00643277	-0.00657576	-0.00576175	0.0268583	0.00293708	-0.00202471	0.0342209	-0.0079044	-0.00797747	-0.00504763	0.0128848	-0.0106608	-0.00119942	-0.000287855	-0.0144964	-0.0113418
b0006	0.00197749	0.000995376	-0.000621895	-0.0120695	-0.00264524	-0.0152024	0.000177869	-0.000837832	-0.00489179	0.0154743	-0.0014335	0.00191087	-0.00478033	0.00296908	0.00490206	-0.00560807	-0.0126231	0.0224092	0.0130297	-0.00994446	-0.00422791	0.00139461	-0.00387754	-0.0104244	0.00131996	0.0054938	0.019298	-0.00279438	0.00244086	0.00238818	-0.0070669	-5.37286e-05	0.00524691	-0.00590598	0.00295119	-0.00400614	0.00280351	-0.00768289	-0.00191915	-0.00102543	-0.00314723	0.0144427	-0.00856307	-0.00256874	-0.000940659	0.00310968	-0.005682	-0.000623767	-0.00388193
b0007	-0.00960183	0.00200227	0.000588382	0.012455	0.00444087	-0.00597708	-0.0142266	-0.0109674	0.0389833	0.0107091	0.0107053	0.00363901	0.00395377	-0.0101787	-0.0120012	-0.0188423	-0.000575398	0.0119534	-0.0230935	0.012798	-0.024243	0.00727982	-0.00205857	-0.0133212	0.0141549	0.00754766	-0.00506971	-0.00127641	0.0010782	0.00406908	-0.0144344	0.00568488	0.0024531	-0.00878985	-0.00862829	0.000585464	-0.0109633	-0.00294337	0.00683862	0.0112109	0.0314245	0.00661894	0.00373312	-0.00870983	0.0102459	-0.00145101	-0.0163776	-0.00432437	0.0109515
b0008	0.00424602	0.00303018	-0.0140498	0.0122092	-0.0075377	-0.00564577	0.00104411	0.0066532	-0.00711515	-0.00426816	0.0123959	-0.00231145	0.0112443	0.000124028	-0.0066337	0.00778791	-0.000923809	-0.0187998	-0.00298848	0.00998322	-0.00632401	0.00392441	-0.000733547	-0.00327792	0.00364413	-0.0084177	-0.00183425	0.000376472	0.00214866	0.00971683	0.00152841	-0.01283	0.00471288	0.00463121	0.000935246	-0.00729016	-0.00227531	0.00561012	-0.00753786	0.00308329	-0.00930481	-0.00975516	0.00557379	-0.00293162	-0.000346692	0.000328779	-0.000258141	-0.00921723	-0.00490864
b0009	-0.00491617	-0.00757239	0.00128502	0.0147125	-0.0127883	-0.0155151	0.00309166	0.00451345	-0.00834614	0.00876893	-0.00663323	-0.00996103	-0.00488425	-0.00352583	-0.0106311	0.00237304	-0.0102316	-0.0179489	0.00888515	0.0108383	0.00555813	-0.00584221	0.00291148	0.0171848	-0.00382738	0.00571676	-0.0070899	-0.00186887	-0.00383198	0.0122508	0.00235955	0.00106271	0.0121979	0.00198501	-0.00524113	-0.00478774	-0.0166866	0.0011764	-0.00697889	0.00349119	0.00878641	-0.0175961	-0.021863	0.00890498	-0.00410609	0.00402202	0.0147177	0.000847308	0.013162
b0010	-0.00558555	-0.00790552	0.0394529	0.00174771	-0.0161945	-0.00852164	0.0102238	0.0196921	-0.0131208	-0.00127918	0.00129179	0.0183937	0.000279347	-0.0053784	0.0072621	-0.00291695	0.00471047	0.0109706	-0.021762	-0.00393351	0.0042918	0.00954749	-0.0120822	0.0167242	-0.0152585	-0.00436346	-0.0133695	0.000992406	0.00636566	-0.0120014	0.0053484	0.00473861	-0.0233649	6.76095e-06	-0.0123541	0.0073277	0.0084483	0.00794008	-0.000249702	0.00245571	-0.00469577	-0.0257082	-0.00357551	-0.0133401	0.00404957	0.0280498	-0.00657049	0.00404719	0.0107949
b0011	-0.00369219	-0.00204832	0.00125075	0.00355988	-0.00441989	0.00742398	0.0115151	-0.00323948	0.0033257	0.0076292	0.00563156	0.0099258	-0.00181507	0.0059764	-0.00469515	-0.0130642	0.00728735	-0.00437469	0.00427055	0.00268401	0.00206779	0.00845698	0.000171013	-0.0100324	0.014582	0.00210916	-0.00565775	0.0016656	-0.00726579	0.0142544	-0.00560022	0.00495885	0.00362503	-0.000843388	-0.00369101	0.000652694	0.0131478	0.0267152	0.00437466	-0.000604649	0.0173152	-0.00354687	0.0122921	-0.00798236	-0.00332385	0.00261357	-0.00773532	0.00648691	0.0033784
b0012	0.00396368	-0.00955959	-0.0136067	-0.00474772	-0.00979462	0.00214633	-0.0200216	0.0205203	0.00983124	0.0281144	0.00712341	0.00678982	0.00435722	0.00256277	-0.00273016	0.0199853	-0.00457964	-0.0138749	0.00603637	0.00178088	-0.0084478	-0.0050197	-0.00453599	-0.00178081	-0.0172543	0.00429716	-0.0192589	0.00596151	0.00293788	0.00940216	-0.000236197	0.0160813	0.0129623	-0.0102785	-0.00247502	-0.000430473	-0.00780644	-0.0151583	0.0153144	-0.00553694	0.0338311	0.0116431	-0.0144037	-0.00493708	0.00300844	-0.00234688	0.0138219	0.000135379	-0.00597263
b0013	-0.00225574	-0.00946204	-0.0025659	0.00610879	-0.000878004	-0.0138693	0.0134318	0.0119598	0.0028053	-0.0142682	0.0155677	0.00645599	0.00729634	0.0119136	-0.00149804	-0.0134643	0.00430332	-0.0104598	0.00361891	0.0283883	-0.00487418	-0.00165637	-0.0131362	-0.00682489	-0.0162208	-0.00267904	0.00577593	0.00924534	-0.00376154	-0.014325	0.00658604	0.00160388	0.0336096	0.00881852	0.0253493	0.00420461	0.000136073	-0.00376024	0.00592563	0.00136176	0.0236116	0.00318874	0.0170552	0.0177697	-0.0037876	0.0383556	0.0329957	0.00369601	-0.00295402
b0014	0.00300197	0.00567679	-0.0223831	-0.0118459	-0.00813816	0.000627648	0.00679135	-0.00733879	-0.00895693	0.00446356	0.0096729	0.010214	-0.00363095	-0.0022106	-0.00468169	-5.19534e-05	-0.00883235	0.00229777	-0.00722009	-0.00981076	-0.00292687	0.00172351	-0.00446317	-0.0183122	0.00378552	0.00246228	-0.00310007	-0.00913532	0.00214875	0.00600129	-0.00310318	0.0174653	-0.012757	0.0142174	-0.00042518	-0.0122706	-0.00103659	0.178713	0.00965575	0.011645	-0.000649001	0.00485061	-0.0053219	0.0037678	0.00476463	-0.00193676	-0.00125683	0.000180091	-0.00138552
b0015	0.00102734	0.000904115	-0.00304023	-0.00967872	-0.00535581	-0.00238888	0.0065742	-0.00814724	-0.00802269	0.00431937	0.00105966	0.00484526	-0.00722791	0.00207507	-0.000648209	0.00734152	-0.00551638	0.00334112	-0.0125923	-0.00384875	-0.016256	0.00165356	-0.00451689	0.0032558	-0.00238935	0.00869356	-0.00394605	-0.00961144	0.0029652	1.22972e-05	-0.00554324	-0.00183818	-0.00270588	0.00199061	-0.00391669	-0.00438975	-0.000171943	0.122942	0.00279036	0.0027529	-0.000838074	-0.00612555	-0.0078285	-0.00328595	0.00218365	-0.000829144	0.00126708	-0.000401436	-0.0100632
b0016	-0.00579629	0.0179501	0.00700815	-0.00224816	-0.00142305	-0.00366001	0.00267228	-0.00670714	0.00431274	3.80382e-06	0.00186098	0.0127932	-0.00911306	0.00877065	-0.0018388	0.00421633	-0.00205902	0.00200592	-0.00799546	0.00319489	-0.000521635	-0.00267501	-0.00562638	0.00133727	-0.0147432	0.000669325	0.00574549	-0.00298745	-0.00763348	0.00227537	-0.00189345	0.00263272	-0.00964749	0.0457035	-4.31143e-05	-0.00165546	0.00591658	0.0553216	0.00124645	-0.00520388	-0.00298586	0.000133553	-0.00595779	-0.00155689	0.00419514	-0.000187635	0.00902334	-0.00267301	-0.0032709
b0018	0.00211238	-0.00552064	0.0193384	-0.0136877	-0.00854719	-0.0168141	0.0138535	-0.0302013	0.00439242	-0.0100398	0.00412593	0.00482743	-0.00215457	-0.0306161	0.0124859	-5.49205e-05	-0.0138906	-0.0233053	0.00189325	0.0267976	-0.00770933	-0.00691173	-0.00909941	-0.0229569	-0.000299062	0.016038	-0.00869846	-0.0199908	-0.0187441	0.011404	-0.0235339	-0.0288772	-0.0214195	0.00477552	-0.0158713	0.000678386	0.010896	0.00162059	0.00664026	-0.00252199	-6.61218e-05	0.0121847	0.0292229	-0.00832849	0.0112761	-0.00092492	0.000104741	0.00999114	-0.0630435
b4412	0.00320388	-0.00221864	-0.000831335	-0.00904308	-0.00457138	0.00122466	-0.00072686	0.0134968	-0.00434561	0.00097841	-0.00262456	-0.0038734	-0.00365303	-0.00188207	-0.000562988	-0.00509178	0.00274798	0.00710922	0.00801155	0.00168648	0.00489993	0.00265179	-0.00121069	-0.00509403	0.00194532	0.00196602	0.00365242	0.00094869	0.000198216	0.00344826	-0.00298768	0.00426688	-0.00263536	0.00398475	6.50689e-05	-0.00277448	0.00405954	0.00160301	0.00181809	-0.00375933	-0.00718188	0.0026579	-0.000752306	0.000282291	-0.000919751	-0.00105966	-0.00106612	0.00173155	-0.00209176
b0019	0.0038861	-0.000460253	0.00964784	0.00668229	-0.00173097	0.00125612	0.0122167	-0.00925684	-0.0120816	-0.00470564	0.00379855	0.0187932	-0.00134337	0.000913744	-0.015061	-0.0300471	-0.0131153	0.000937418	-0.00485335	0.0128303	-0.0126984	-0.00198328	0.000555227	0.00385156	-0.01199	0.00657541	0.00876806	-0.00309961	-0.011683	0.00146884	0.00492527	-0.00682477	-0.0277684	0.0159952	-0.0102346	0.00344716	0.00649834	0.0297334	-0.00600141	-0.00235949	-0.0141494	0.00380222	-0.00012715	-0.00770275	-0.00566063	-0.000726812	0.00228797	-0.00729861	0.00100858
b0020	0.00355689	0.00211019	0.00339792	0.00117372	0.00769816	-0.00564864	0.00586222	-0.0064114	-0.00682094	-0.00484383	0.00657567	0.0208964	-0.00728826	0.0126729	-0.00679588	-0.026006	-0.0125569	-0.00166707	-0.0176316	-0.00288097	-0.00300269	0.00213545	-0.000560897	0.00102187	0.00616733	0.007896	-0.00121052	0.00541535	0.00369255	-0.00417078	-0.00858565	-0.0189964	-0.0108994	0.0172104	-0.00178006	0.00345697	0.00414051	0.0130379	0.00137958	0.00774878	-0.0137727	0.0128726	-0.0043465	-0.00972423	-0.00869046	0.000491267	0.00512035	-0.00268168	0.00810102
b0021	0.0101794	-0.00548095	0.000318401	-0.0136749	-0.00380324	-0.000322251	-0.000377825	-0.00638562	0.0113068	-0.0166054	-0.00568535	0.00208614	-0.00561916	0.00114857	0.0172559	0.00870917	-0.00751773	0.00104523	-0.000977133	-0.0151877	-0.0200482	-0.0137955	-0.00606515	0.00556137	-0.0195941	0.0106001	-0.0145043	0.00167528	0.00594224	0.00157315	0.00271825	0.00856813	-0.00325824	0.0134225	0.0136534	-0.00272324	-0.00140456	-0.0335311	-0.00114318	-0.0279501	-0.0233419	-0.00145409	-0.0164968	-0.00310263	-0.00345735	-0.00227521	0.00490015	0.00489912	-0.0413321
b0022	-0.00513224	0.0098497	0.0125239	0.00935651	-0.00739315	0.00546921	-0.00746864	-0.00486286	0.0255891	-0.00391578	-0.00582935	-0.00143629	-0.000580136	-0.0154412	0.00351672	-0.013277	0.000363073	-0.000938905	2.49543e-05	-0.00711969	-0.000796089	-0.00406843	0.00259248	-0.0242117	-0.0134433	0.0034034	0.00682554	-0.00544283	-0.00890061	0.00774916	0.00722206	-0.0119565	-0.00278839	-0.00262982	-0.0160755	0.00994594	-0.0100553	-0.013947	-0.00203372	-0.00117792	-0.00984719	0.00320101	-0.0183409	-0.00750699	-0.0117958	0.0467628	-0.00379786	-0.000951204	0.00386311
b0023	-0.00242136	0.00743229	0.0435383	0.00062767	-0.000768867	0.00105242	0.00019794	0.0203049	0.00136827	-0.0126124	0.00774953	0.00559682	-0.0151534	-0.00576707	-0.0151716	-0.0103644	-0.00937515	0.0101646	-0.00214975	0.00518586	0.00542978	0.00115514	-0.00248786	-0.0410131	-0.00849091	-0.00904791	-0.00206743	-0.00294446	-0.0130261	0.00105925	0.00914686	0.00235576	-0.0236487	0.00846649	-0.000944108	-0.000473318	-0.00306076	-0.0209148	0.00808132	-0.00739783	0.00229727	-0.0072043	-0.012203	0.00483432	0.0043238	-0.00870044	0.00246399	0.00580332	0.00392853
b0024	-0.00719083	-0.0104456	0.00150225	-0.00465468	-0.00229983	0.00708029	-0.044007	-0.0116574	0.00243963	-0.00462901	3.94855e-05	0.015502	0.0089625	-0.00741814	-0.0277338	-0.00985971	-0.0147653	0.0125545	0.00870078	0.0338238	-0.00680701	0.00443601	-0.0179647	-0.0285468	0.0382615	-0.000841663	0.0222403	-0.00301331	-0.0049928	-0.0192522	0.0059728	-0.00249489	0.000339533	-0.0211269	0.00318457	-0.000750426	-0.0044256	-0.0138419	0.00979082	-0.0353053	-2.06352e-05	0.00794556	0.00801889	0.0117611	0.0187447	0.0031681	-0.0422619	0.0021964	0.0236887
b0025	-0.00700911	0.00530904	0.000375591	-0.000692171	-0.00836445	-0.00617612	0.0021988	0.00785373	0.00977994	-0.000850337	-5.63839e-05	0.0135951	0.00302177	0.00024936	0.000615302	-0.00619426	-0.00500176	-0.000983368	0.00950117	0.00243647	-0.0049522	-0.00476181	-0.001983	0.00641137	0.00113124	-0.000176134	-0.00478084	-0.00129047	-0.00925126	0.00386021	0.00222265	-0.0133913	-0.00337697	0.00203395	-0.00213325	0.00214042	0.00380326	-0.00270717	-0.000271087	-0.00110643	0.00174922	-0.00235226	-0.00235782	-0.00481695	-0.00309381	-0.000124141	0.0021931	0.000351046	-0.00434644
b0026	-0.00514753	-0.00184481	-0.00876108	0.00063074	-0.0072891	0.00238648	-0.00448416	0.0158318	0.00141964	-0.00393136	-0.00692348	0.000715443	0.00144335	-0.000592663	-7.35588e-05	0.00512715	-0.00492879	-0.0100257	-0.000502929	-0.000938597	-0.00207605	-0.00134549	0.00400488	-0.00142192	0.00013066	-0.000919153	-0.00254143	-0.00111078	0.00167735	-0.00465294	0.0010829	0.00477851	-0.000300962	0.00581325	-0.000723966	-0.0146051	-0.00153363	0.00276318	0.0010874	0.00734819	-0.00176023	0.00062788	0.00191571	-0.00114122	-0.00633137	-0.000731501	0.0020959	-0.000178083	-0.00806761
b0027	-0.00353255	-0.00303619	-0.00496571	-0.00855538	-0.00671198	-0.000179063	0.0032887	0.0107948	-0.00332613	-0.00574418	-0.00829954	0.00697705	0.00670773	-0.00374687	0.00228873	0.00603608	-0.00604913	0.0037781	0.00110244	0.00403492	-0.000297153	-0.00468749	0.00172626	-0.0214159	-0.00299138	-0.00356506	-0.0040452	-0.00576159	-0.00429421	0.00441233	-0.00508746	0.0199432	-0.013316	0.0074509	0.000296774	-0.0179354	0.00435911	-0.00490652	0.00276967	0.00773174	-0.00466205	0.0112943	-0.0142182	-0.00396949	-0.00377965	-0.00752661	-0.00485265	0.00271912	-0.00630881
b0028	-0.00322427	-0.00837754	0.00380317	-0.00364493	0.00141125	7.88394e-05	0.00259659	0.0174914	-0.000386845	-0.00587265	-0.00480463	0.00821833	0.00271053	-0.00575105	0.000334161	0.00842037	0.00144436	0.00111244	-0.00773661	0.00475964	-0.00891348	-0.00796497	-0.00598827	0.00381607	0.0151527	-0.00553109	-0.0116999	0.00318318	0.0107564	-0.00338392	-0.00360366	0.018583	-0.00144639	0.00199059	-0.00411877	-0.00913087	0.00503539	0.00113693	0.000628551	0.00565287	-0.0065229	-0.00182415	0.0025729	-0.0101062	0.0049559	0.0160836	0.00492767	-0.00043034	0.00168188
b0029	-0.00386425	-0.00248276	0.00324062	-0.00294056	0.00172599	0.0117324	0.00550948	0.0152806	-0.00626648	-0.0055081	-0.00540088	-0.00409772	0.00391614	-0.00075588	0.00124707	-0.00339666	-0.00156279	-0.00395406	-0.00189911	-0.00567512	-9.90546e-06	-0.00124331	-0.00182925	0.00417622	0.00626912	-0.00292549	-0.0105073	-0.00410553	0.000352772	-0.00382508	-0.000786646	0.0171471	0.00618061	0.00296681	-0.00457391	-0.0058955	0.00772254	0.00464582	-0.000794681	0.00159195	-0.000661602	-0.000146358	-0.0055993	-0.00307853	0.00288984	0.00345395	0.00326067	-0.00779953	-0.00177858
b0030	0.00268432	0.0200891	0.00630191	-0.011265	-0.00182868	-0.00284518	0.00170511	-0.0061453	0.0177799	-0.00607301	-0.00470492	-0.00501666	-0.00226948	0.00618107	-0.00860008	0.0106029	-0.00115596	0.00681146	0.0115033	0.00983104	-0.00607683	0.00463228	0.00132621	0.00133704	-0.000664258	0.0165516	0.00391123	0.00480634	0.0131105	0.00325912	-0.0117227	0.0178082	-0.00358408	-0.00585144	0.0148087	0.00599161	0.00646428	0.00259487	0.000561245	-0.00794605	-0.0176964	-0.00247398	0.0111995	-0.00288323	-0.0182859	0.0103831	-0.010532	0.0137476	0.0154903
b0031	-0.00493863	0.000252763	0.0121084	0.00941453	-0.0038036	0.0125847	0.0119985	-0.0107458	-0.00439457	-0.00552605	-0.00827138	-0.00318744	0.00222687	0.0302882	0.0172622	0.00532936	-0.00255752	0.030045	0.00300988	-0.00213269	-0.00356892	0.0104909	-0.00383512	-0.00646216	0.0065859	0.0192133	0.00920961	-0.00145911	-0.00401229	-0.00463344	-0.00619874	-0.0119219	-0.000207901	-0.00780171	0.00559122	-0.0365023	0.00886739	0.0020601	0.00301538	0.00962654	-0.0115731	0.00460109	-0.00269244	-0.0074937	0.00586768	0.00313994	-0.00448677	0.0041901	0.00159578
b0032	-0.00874824	0.0237492	0.0165482	-0.00129513	0.00481158	0.000522273	0.0149176	0.00163043	-0.0150762	-0.0257855	-0.00991719	0.0398945	0.0103654	0.00461144	0.00158593	0.00153273	0.00204083	0.0185322	-0.01532	0.00575295	-0.012633	-0.00415778	-0.00762848	-0.00140551	0.0109806	0.00981144	-0.0251713	-0.0031838	-0.00299014	-0.0128466	-0.0011367	0.00885014	0.00723435	0.00305072	-0.000857734	-0.0183823	-0.0127857	0.00388268	-0.00574702	0.223748	-0.00805352	0.00070442	0.0082156	0.00373772	0.00590558	0.00210566	-0.0109974	0.000594559	0.0138242
b0033	-0.0118945	0.00522121	-0.0214371	0.00303091	-0.00701228	0.0144679	-0.00190396	0.0268084	-0.00149884	-0.0318792	0.00479148	0.0330052	0.002595	-6.31875e-05	0.0138408	0.00165194	-0.0046858	0.0210972	-0.0193023	0.0112267	-0.0242107	-0.0146114	-0.00637407	0.00622367	0.0157394	-0.00196221	-0.0155127	-0.000169602	-0.00670578	-0.00484631	0.0025606	0.0129958	0.00634294	-0.00160299	-0.00292708	-0.00145101	-0.00773838	-0.0105195	-0.00422797	0.220618	-0.00148744	-0.0142736	-0.00551641	-0.00225229	0.00731049	-0.0117934	-0.000355401	-0.00682621	0.00837397
b0034	-0.0121928	0.00101037	-0.0228083	-0.0106243	-0.00998744	-0.00168655	0.00177896	0.00541443	0.0268126	-0.0275287	-0.0241774	-0.0142411	0.00965655	0.0374152	0.0196044	-0.00974819	-0.00347138	0.020167	-0.0173344	-0.000156515	-0.0253649	-0.0208414	-0.0234159	0.023546	-0.0112211	0.00549586	0.0156169	-0.00339506	0.00723488	0.010852	-0.00333908	-0.00589335	0.00237238	-0.0191434	0.000788808	0.0220884	0.0134739	0.00491819	-0.00237248	0.106247	-0.0236711	0.00710165	-0.00526287	-0.0142508	0.0204479	0.0116979	0.00514012	0.000124742	0.00220258
b0035	0.0114086	-0.019701	0.000796163	-0.0429737	0.00110647	0.00132383	-0.00734319	-0.00408356	-0.00829421	-0.00978036	-0.00817574	0.00520644	-0.00718045	0.0161359	0.0216745	-0.00947968	0.00480949	0.0154227	-0.0422067	-0.00989642	0.00122739	-0.00680707	0.00386152	0.0159939	0.0086935	0.012147	0.00102008	-0.000590244	0.0270023	-0.00366762	0.0213802	0.00764538	-0.0383065	-0.00727131	0.00421273	0.0119763	-0.0117093	-0.00382162	0.0170362	0.00889767	-0.000308386	-0.013516	-0.0480802	-0.0116102	-0.0146912	0.030453	0.00585448	-0.00719274	-0.00693814
b0036	0.00504665	-0.00775813	0.00117329	0.00180709	0.00463238	0.00125883	0.0218389	0.00376598	0.00241017	-0.0178429	-0.00773924	-0.00803528	-0.00514244	0.000191232	0.000870105	-0.0160628	-0.000106889	0.0197848	-0.0134274	-0.0274797	0.00418545	-0.000430367	0.00254555	0.0250549	0.00834922	-0.000772016	-0.0051167	0.00114295	-0.000740115	-0.00270262	0.000692887	0.00298393	-0.0115865	0.0119635	-0.00637603	0.00137053	-0.0077274	0.00259406	0.0117522	0.0310093	0.0285155	0.0334926	0.0159512	-0.00152528	-0.0180115	0.0124231	-0.0176993	-0.00657852	0.0137899
b0037	-0.00329796	-0.0017148	0.000537642	-0.00933305	-0.0126049	-0.0129527	0.00887125	-0.0155678	-0.00144618	-1.49888e-05	-0.00468022	-0.0102006	0.000568915	0.00125571	-0.00395929	-0.00790969	0.00671634	0.0104451	-0.0301691	0.00691135	-0.0157602	-0.00940807	0.000281847	-0.00537985	-0.00155875	0.00672894	-0.0127758	-0.00838927	8.87713e-05	0.00968887	-0.00157531	0.0111884	0.003097	-0.0161259	-0.00558651	-0.00338844	0.00338298	-0.00465883	-0.00444495	0.0216147	-0.0102769	0.00549355	-0.00165392	0.00400473	-0.00530827	0.0114638	-0.0101907	-0.00393162	0.00833874
b0038	0.00410954	0.000418669	-0.00112	0.0165521	-0.00771634	-0.0103256	0.0140272	-0.00449419	0.000420036	0.00148393	-8.43983e-06	-0.00448145	-0.0111119	0.000283964	-0.00609876	0.00410418	0.00586548	-0.00419891	-0.00890329	0.0184457	-0.0131365	0.00729004	-0.00310614	0.00385869	0.00806698	0.00313831	-0.00665258	-0.00416663	-0.00424873	-0.0136653	-0.0304761	-0.00216224	-0.0225058	0.00201996	0.00312676	-0.0109717	-0.00153919	-0.00246226	-0.00462361	0.0126929	-0.000508476	-0.00369181	-0.0112837	-0.0038973	-0.010296	0.00899621	-0.0215049	0.000126891	0.0137254
b0039	0.00112735	0.00629649	-0.0124344	-0.00175226	-0.0104492	-0.00326953	-0.00228918	-0.00423506	-0.0113059	-0.000353429	-0.00375756	-0.00400146	-0.0151764	-0.0181668	0.00738962	-0.0015583	3.43174e-05	-0.00318274	-0.00828597	0.00777937	0.00233619	0.0017375	-0.00186241	0.00289673	8.30663e-05	-0.00568015	-0.0137002	-0.00332121	-0.00200029	-0.00790776	-0.0184073	0.00730549	-0.0010005	-0.00394451	8.78045e-05	-0.00748595	0.00667861	0.00202572	0.00314449	0.0038289	0.000627662	0.00626361	-0.00510758	-0.00325811	-0.00242654	0.00122839	0.00641341	-0.000912905	0.00532233
b0040	0.00442359	0.00118898	-0.00420568	0.000692226	-0.00435542	0.00292574	0.00512358	0.00628794	0.0103984	-0.00762804	-0.000581661	-0.0006986	-0.00375963	0.00053132	-0.0061703	-0.00501871	0.00461594	-0.012154	-0.00433023	-0.0140079	0.00670712	-0.0125533	-0.00478217	0.0014282	-0.0145005	-0.0173292	-0.00203348	0.00292648	-0.0110796	0.00105405	-0.00790729	0.0162284	0.00564929	0.00260099	-0.0062836	-0.00121171	0.00211495	-0.00197399	0.00281229	-0.00623934	0.0341574	0.00879209	-0.0131427	-0.00490016	-0.00144721	0.00428059	0.0143483	-0.00121858	0.0133348
b0041	0.00289981	0.00243669	0.00575198	0.00326076	0.0147327	-0.00247826	0.016776	0.0063382	-0.0084607	-0.00654174	-0.00636708	-0.00261706	0.00786067	0.000960898	-0.00444193	-0.000927612	0.00422493	0.00862333	-0.0194816	-0.0153961	-0.0104439	0.000485088	-0.000408502	-0.000673227	-0.00156828	0.00649372	0.00556756	-0.00958827	-0.00641557	0.0232953	-0.00811907	0.00832217	0.0163394	0.00791257	-0.00607515	-0.00522059	-0.0262521	0.00697863	-0.00347645	-0.0134913	0.0404063	0.0174255	-0.00101118	-0.0113281	-0.00136056	-0.00502255	0.00780766	0.0117262	-0.00260661
b0042	0.00449774	-0.0110405	-0.0142775	0.0087938	-0.00497333	-0.00740829	-0.00175617	0.0242625	-0.0152123	-0.00151618	-0.00743213	-0.00842946	-0.00856217	0.00413385	-0.000932345	0.00164588	0.00305015	0.00959896	-0.00875302	-0.00552504	0.0213605	-0.00703836	0.00699057	0.0058102	0.00715626	0.00773633	0.00296088	-0.00348121	-0.00510666	-0.00379087	0.000383996	0.00579967	0.0132237	-0.00653565	0.002743	-0.0104818	-0.00652736	-0.00737871	0.00787151	-0.0104198	0.0618495	-0.00497035	0.00518625	-0.010947	-0.0218109	-0.00750708	0.018156	-0.000426149	0.0174594
b0043	0.0137751	0.0080023	-0.00876124	0.000507174	-0.00805218	-0.0177779	0.00689792	-0.00308068	0.00688796	0.00974708	-0.00999551	-0.0088212	0.00281777	-0.003722	0.0177099	-0.00317857	0.0222151	-0.0124545	0.00545458	0.0115763	0.0203614	0.00291974	-0.00672558	-0.00531915	-0.0264386	0.0147619	-0.0018498	0.000608832	0.00650638	-0.00360033	-0.00327954	-0.00531549	0.00203316	-0.00135207	0.0014302	0.00939254	0.00124323	0.00244953	0.00337525	0.00924313	0.0269246	0.00632929	-0.013248	0.00206267	0.00977652	0.027267	0.0137891	0.0130243	-0.0117848
b0044	-0.0248586	-0.00670873	0.00371971	0.0242791	0.00392899	0.0126284	-0.00943788	-0.0138761	-0.0143371	0.00488353	-0.0149329	-0.00489877	0.00543497	-0.018964	0.00791693	-0.00523267	0.00618318	0.000114566	0.00220568	-0.0459798	0.00450437	0.00743614	-0.00350877	0.0088233	0.00635738	0.000852928	0.00489842	-0.0101889	0.00910635	0.0397609	0.022221	-0.0185511	0.0745955	-0.0329864	-0.00169143	-0.00829673	0.00189198	-0.000799173	-0.00916612	-0.00510639	0.00564211	0.0187373	0.0224815	0.0075897	0.0100562	0.00420935	0.0236583	0.0375904	0.0116938
b0045	0.00756489	-0.00331449	-7.8469e-05	0.000402107	-0.00889776	-0.00495461	-0.00752317	-0.0118364	-0.00597237	-0.00486769	-0.0062598	-0.000965081	-0.00717853	0.00503862	-0.00546688	-0.00713768	0.00808405	-0.000412743	0.00215082	0.00513414	0.0015867	0.00103234	-0.00190623	0.000758086	0.00755176	0.00799338	0.00095434	-0.000276387	0.00374087	-0.0117638	0.00473963	0.00147386	0.000458421	0.0130378	0.00465091	0.00448171	0.0117965	-0.00405843	-0.00283812	0.0114732	0.0374299	0.000981	-0.00617362	-0.0018544	-0.00522881	-0.00592847	0.0129887	0.00827673	0.0121955
b0046	-0.00753748	-0.00260004	0.0123216	0.00583366	0.0309447	-0.0165886	-0.00900156	-0.014159	-0.0109046	0.0027481	-0.00365453	0.00214862	-0.00462644	0.000435439	0.00564839	0.00788205	-0.00448978	0.0173823	0.00368754	-0.00556575	0.0203125	0.0161882	-0.0100228	-0.00035421	0.00245515	0.00599129	0.0111008	-0.00997101	-0.00993448	0.00593101	0.00119044	-0.00390244	0.00515741	-0.0303741	-0.00925139	0.0187754	-0.00425747	-0.0103695	0.00158348	-0.00438099	-0.00607379	-0.0102248	0.00723642	-0.0116412	0.00307587	-0.00856038	-0.0297692	-0.00424143	0.00550986
b0047	-0.00561543	-0.00454009	-0.00452474	0.0158843	0.0207036	-0.00474639	-0.00480385	-0.00987042	-0.00766613	-0.00556573	-0.00340155	-0.0105919	0.00469205	0.00120598	-0.0117024	-0.0130793	-0.00326053	0.00187677	0.00738722	0.000651079	0.0093465	0.00636727	0.000733473	-0.000846942	0.00336325	-0.000506245	0.0101705	-0.00185233	-0.00060376	-0.00820483	0.00232566	0.0130808	0.00090493	0.00500296	0.0017524	2.52095e-05	0.00795121	0.000133098	0.00101263	0.00460621	-0.00622354	-0.00445688	0.00182808	-3.94808e-06	-0.0077079	0.000992137	0.00240072	-0.00522016	-0.00324017
b0048	0.00902315	-0.00806283	0.0274879	-0.0180689	0.000622675	0.00616169	0.00814265	-0.00379278	-0.00194982	-0.0141301	0.00358533	-0.00818875	-0.00138548	-0.00144209	0.00108328	-4.1675e-05	0.0106185	-0.00644991	-0.019718	0.000433936	-0.00224181	0.0100962	0.00222621	0.004616	-0.00864496	0.020988	0.017536	-0.00651653	-0.00960464	-0.00945604	-0.00154318	-0.0114886	-0.000808249	0.00347284	0.00468569	0.00177787	-0.000270858	-0.00673637	-0.00495196	0.00804767	-0.00497411	-0.00703916	-0.0215512	0.00355608	0.00145493	-0.00631283	-0.00151271	-0.0049423	-0.00516158
b0049	-0.00178902	0.00748455	0.00412995	-0.00506402	0.00566253	0.0124674	0.00353261	-0.0197211	-0.00182459	-0.000516944	-0.00581801	-0.00503494	-0.00209454	-0.00619185	0.00216985	-0.00591577	-0.0052243	0.0137727	0.0102703	-0.0099691	-0.00267248	-0.00859571	-0.00215061	0.00424025	0.0113166	-0.00175202	0.00419055	-0.0049928	-0.000295162	-0.00859545	-0.000524285	0.03175	-0.00364651	-0.00993455	0.00164565	0.00103034	0.00496655	-0.0020055	0.00159239	-0.00472583	-0.00122188	0.000161799	-0.0059065	0.00448255	0.00466016	-0.0113345	-0.0094897	-0.0016157	0.00925699
b0050	0.00512127	-0.00284606	-0.00838175	-0.0125845	0.00601472	0.00313201	-0.00106277	-6.05373e-05	-0.00874185	0.000531578	-0.00746271	0.000281574	-0.00812893	-0.0053802	-0.00244371	-0.0113454	-0.00466713	0.0103243	0.00540054	-0.00905035	-0.000270303	0.000740475	-0.00556167	0.00895213	0.0132876	0.00465173	0.0119505	-0.00528182	0.00303955	-0.0042278	-0.00126221	0.00032462	0.00363228	-0.00109078	-0.0012652	-0.00159908	0.00753267	0.000130669	0.00335227	-0.00295001	-0.00814362	0.0052338	-0.00238788	0.00201087	0.00150082	0.00570018	0.0084764	-0.00090208	0.01431
b0051	-0.00486691	-0.00191695	0.00925656	-0.00572598	0.00131439	-0.00142327	-0.000850598	-0.00495517	-0.000924716	7.95231e-05	-0.00354177	-0.00422236	-0.00598579	-0.0114117	0.00192867	-0.0067828	-0.00174497	0.00151681	0.00236423	-0.00251424	-0.000633336	-0.00364472	0.00251481	-0.00178667	0.00241057	-0.00272295	0.00684179	-0.0039243	0.00250628	-0.00194699	0.00380204	-0.000372756	-0.0027478	0.00540589	-0.00206571	0.000867313	-0.000474432	0.00136852	0.0011979	0.0040597	-0.00246076	-0.000108402	0.00757342	-0.00147462	-0.00526017	0.00755615	0.00123162	-0.00107523	0.00192375
b0052	0.00218418	-0.000577095	0.0064867	0.000325125	-0.00223029	-0.00289117	-0.00842693	-0.00795639	0.00298195	-0.00898605	-0.00583544	-0.00665576	-0.0154084	-0.000837852	0.00432222	0.00204433	-0.00137441	0.00273715	0.00713911	0.00658178	-0.000615001	-0.00768984	0.00139886	0.000270988	0.00357157	-0.0100772	-0.0084387	-0.00118521	-0.00930807	0.00263798	0.0066022	0.0282871	-0.00263029	0.000654114	4.81146e-05	0.00537905	-0.00426672	-0.0122167	0.00107329	0.0077104	-0.00163322	0.00317875	0.00327998	-0.000608151	0.00304515	-0.00461624	0.00331944	-0.00432602	-0.00289812
b0053	-0.00295163	0.00174304	0.000405649	-0.000620542	-0.00155311	0.00244839	-0.00481384	0.00764607	-0.00896232	-0.00328852	-0.00524904	-0.0004176	-0.00226218	-0.00159442	0.00178575	-0.00230045	-0.00294206	-0.00359489	0.00358505	0.0122342	-0.0044653	0.000373728	0.004072	-0.00286176	-0.000717441	0.000254464	0.00407809	-0.00202082	0.000585158	0.00188215	0.00296258	0.0268181	0.00191196	-0.00786172	-0.00373377	-0.00352412	0.000985022	0.00785426	0.000369845	0.00655704	-0.0018547	-0.00395041	0.00414177	-0.00267354	-0.0053103	0.00253271	0.00472948	-0.00213759	-0.0016516
b0054	-0.00191403	0.0030751	0.00194587	-0.00642873	-0.002094	-0.00176673	0.00449885	-0.000942608	-0.00429474	-0.000396407	-0.00455774	0.00163758	-0.00371939	-0.00734136	-0.00164524	-0.00230123	-0.00355373	0.00390549	0.00277993	0.00234472	-0.000870252	0.00173341	0.00353811	0.000297487	0.00155951	0.00364473	-0.00292394	-0.00212209	0.000951015	0.00377321	0.000762705	0.0130676	0.00307423	-0.000491983	-0.00513503	-0.00670913	-0.00136332	0.00216037	0.00206994	0.00761008	-0.00501149	-0.00297344	0.00432764	0.00120353	-0.00491785	-0.00297781	0.00253248	0.000786493	0.000119886
b0055	-0.00679908	-0.00209381	-0.00474046	-0.00488706	-0.0105717	-0.00156053	0.00614788	-0.00546055	-0.00468614	-0.00562453	0.000333578	0.00664077	-0.00107316	0.00154542	0.00302438	0.00793	0.00122639	-0.0036694	0.00171252	-0.00452847	0.00678409	-0.00190899	0.00115192	-0.00760616	-0.000505249	0.000209726	-0.00915995	-0.00576502	-0.0011722	0.00598058	0.00808416	-0.0122509	0.000922012	-0.00367916	-0.00633756	0.0110227	0.00197325	-0.00643109	-0.000234964	0.00211583	-0.00433834	-0.0071392	-0.000111641	-0.00422426	-0.00286576	0.000288208	-0.00871422	0.00437205	-0.0088243
b0056	-0.00601515	0.002543	0.00110604	-0.00544374	-0.0047886	-0.0129423	0.00115111	0.0111241	-0.0021035	-0.0086189	-0.00412042	0.00702396	0.00377373	-0.00642274	-0.00224456	-0.00227987	0.00156434	-0.0110919	0.00206397	0.00651035	-0.013218	-0.00130184	-0.000510724	-0.00471761	0.00282481	-0.00350079	0.00306687	-0.000299997	-0.00598474	-0.00129688	0.00962624	-0.00732373	0.00330468	-0.00402026	0.000375045	-0.000502164	0.0113052	-0.00441896	-0.00112965	-0.0114193	-0.0152932	-0.00191126	0.00105886	-0.00177443	-0.00409351	-0.0114174	0.0186552	0.00385424	-0.00411957
b0057	-0.0117504	0.00434291	-0.00838195	-0.0123792	-0.00561093	-0.0202747	0.00293644	0.0144943	0.0101347	-0.00990189	-0.000430074	-0.00240804	0.0118142	0.00519029	-0.00651977	-2.31601e-05	-0.00393016	-0.0113089	0.00877802	0.00339803	-0.00486871	-0.00562336	-0.000570167	0.00410471	-0.00587403	0.0190745	0.00511446	-0.0148702	-0.00531152	0.00988482	0.000883957	-0.00456092	0.0205194	-0.00356446	0.0036927	0.000339304	0.0176375	-0.000397545	-0.00861762	-0.0184097	-0.0210973	-0.00668534	-0.0164662	-0.00854709	-0.00384673	0.0156142	-0.00876676	0.0153332	-0.00663052
b0058	-0.00187236	-0.0223778	0.0209303	-0.00257851	0.00239448	-0.000481174	0.00834817	0.0243423	-0.017856	0.00969954	-0.00503639	-0.00468253	0.00464507	-0.00680506	0.00664315	-0.016902	0.0014413	0.0123711	-0.0106696	-0.00698884	-0.00787631	-0.00635684	-0.0032626	-0.00633393	-0.00252956	0.00630438	0.00303453	-0.0124301	0.0020569	0.00822873	-0.00949756	0.0142534	0.00298797	0.0042651	-0.0092021	-0.00611049	-3.54943e-05	0.020274	0.00323483	-0.0242732	0.000173585	0.00574257	-0.0014651	-0.000348219	-0.0027139	-0.00364372	-0.0124269	-0.00675903	0.015259
b0059	-0.0103555	-0.0192027	0.0404168	0.000124699	-0.000911542	0.0124884	0.00910947	0.0233719	-0.015701	0.00906726	-0.00266714	-0.0133323	0.0107051	-0.0100684	-0.00290601	-0.00138339	-0.00336034	0.00363352	-0.00947721	0.00670404	-0.0126769	0.00141709	0.000842249	-0.00302339	0.000648231	0.00147995	0.00435498	-0.0080133	0.00180181	0.00612792	-0.0118232	0.0184685	-0.0033926	0.0041766	-0.0046775	-0.00597295	-0.0123829	0.0275928	0.00252613	-0.0247342	-0.0046949	-0.00329741	-0.00744993	0.00283963	-0.0113912	0.00868204	-0.00400805	-0.00104827	0.00162092
b0060	-0.00807	-0.000678507	-0.00718049	-0.0111256	0.00868943	0.00520014	0.000827965	-0.00541012	-0.00101553	0.100402	0.00408938	0.00179825	-0.0017576	-0.00325143	0.000198714	-0.0113023	-0.0122693	-0.00215631	-0.00130291	0.00474678	-0.00419606	-0.00505224	-0.000827113	0.0108137	0.0140882	-0.00211059	0.00726783	-0.00221987	-0.00229197	-0.0150479	-0.0105615	0.00658192	-0.00123327	-0.00648254	0.00552758	-0.00447396	0.00142076	0.0158034	-0.00401762	-0.00909516	0.0010076	0.010497	0.00362222	0.00314016	0.00557363	0.00104437	0.00263999	-0.00329109	-0.00502459
b0061	-0.0180222	-0.00215478	-0.0103753	0.00687581	0.000550809	0.00177002	-0.00875476	0.0263754	0.00483418	0.00258086	-0.00914255	0.0138153	0.00434842	0.0107142	0.00480101	0.0016199	-0.00719708	-0.000364116	-0.000400658	0.0126105	-0.01482	-0.00286756	-0.00389725	0.0102989	0.0130421	-0.0171239	-0.00583434	-0.0054622	-0.00177409	0.0134997	0.0122321	0.00765191	-0.00853494	0.00948279	-0.00885917	-0.00345574	-0.00352587	0.00133138	0.000743501	0.00110821	0.0210693	-0.00644647	-0.00216094	-0.00310338	0.00168154	0.00740101	-0.019464	0.020342	0.0235648
b0062	-0.0169105	0.00431592	-0.000978019	0.00109736	-8.12954e-06	0.00226271	-0.0037077	-0.00931241	-0.00183991	0.00173202	-0.00269798	-0.0033011	-0.0037113	-0.00439888	-0.0181094	0.0122938	-0.00891238	-0.00582444	-0.00172327	-0.000764123	-0.00645558	0.00728731	-0.00158112	-0.00583296	-0.00596722	-0.0237097	-0.00122841	-0.00131468	-0.00770078	0.00755897	-0.000829184	0.00469111	0.00167933	-0.00966413	-0.0117492	-0.00963495	-0.010551	0.0054222	-0.00397404	0.000556116	-0.00387677	-0.00148389	0.0164141	0.000721441	0.00930968	0.0079337	0.00420675	0.019303	-0.0204568
b0063	-0.0136881	0.00650653	0.00414412	0.00534843	0.000666051	0.000636409	0.0104158	-0.00559335	-0.00495422	-0.00096007	-0.00710012	-0.00438654	0.000501284	-0.0200198	0.00436869	0.00478781	0.00146313	-0.00633421	0.00535472	0.0179074	-0.00799148	0.0147212	0.00619785	-0.00730486	-0.00395837	0.00315851	0.0112254	-0.00765196	0.00279418	0.0135148	-0.0110831	0.00160487	-0.000794243	-0.014178	-0.00883998	-0.000262569	0.000900578	-0.0125812	0.000577966	-0.00072625	0.0250141	0.00114295	0.00825738	-3.1544e-05	-0.00857593	-0.0110776	-0.00147827	0.0160972	-0.00706525
b0064	-0.0017487	0.00593237	-0.00292671	-0.0130744	-0.00134204	-0.000674661	0.0120702	-0.00510946	0.00894851	0.00710896	0.00791848	-0.000880053	0.0106872	-0.000838768	-0.0118261	0.00285693	0.0106594	0.00324628	-0.0369204	-0.00449854	-0.0077062	-0.00602816	-0.00202679	0.00765932	-0.0118892	0.00519149	-0.0136721	-0.0068426	0.00245914	-0.0105506	-0.00525841	-0.0213651	-0.00105019	0.010288	-0.000393913	-0.00196471	0.0032083	-0.00313855	-0.00739333	-0.00198444	0.0015624	-0.00602158	-0.00523896	0.000245664	-0.0086829	-0.000724899	0.0035883	-0.00179375	-0.00360655
b0065	0.00379788	-0.00765979	0.0112472	-0.00488854	-0.00752779	-0.0115788	0.00213333	-0.0137244	-0.00951484	-0.0119067	0.00503699	-0.0157591	-0.00183692	-0.00670208	0.0135822	0.000138604	0.00639442	0.00794516	-0.00406843	-0.00665772	-0.00200841	0.000126614	0.00166838	0.017319	-0.000311424	-0.00401939	-0.0172857	0.00241191	0.00247224	0.00425955	-0.00637179	-0.0125907	-0.00514642	-0.000524487	-0.0136562	0.00941112	-0.00180205	0.0111686	-0.00350698	-0.00625358	0.00833341	0.00560753	0.00357383	-0.0025725	-0.00752635	0.00320778	0.00359032	-0.00644606	0.00404617
b0066	-0.00986485	-0.0119707	-0.00482142	0.00710314	0.00350741	0.0073077	-0.0092553	-0.00214333	-0.0106086	-0.0170602	-0.00613988	-0.00182673	0.0039054	5.42807e-05	-2.54438e-05	-0.0188492	-0.0129964	0.000218784	-0.00730633	0.00740061	0.00521176	0.00545523	0.00298325	0.0242504	-0.0111508	-0.00469438	0.00121023	0.002886	0.00179271	-0.0107446	0.00715674	0.0268934	-0.00243446	0.00270591	-0.0025755	0.00651033	-0.00194379	0.0241702	-0.00558815	0.00045271	0.00659736	0.0164327	-0.00722558	0.00871034	-0.00578949	-0.0167675	-0.0186094	-0.00260252	-0.0129918
b0067	-0.00403994	0.00171594	0.0185623	0.00987045	-0.00128371	-0.0177169	-0.0228377	-0.00180133	-0.0123516	-0.00346427	-0.0100182	0.00929683	0.00546037	-0.00888796	0.000289967	-0.00273876	-0.0149415	-0.00199587	4.82043e-05	0.0127929	0.000414031	0.0100445	0.00427238	-0.000758623	-0.00516825	0.00396703	-0.00549049	-0.000851676	-0.00040347	-0.00342976	0.00456736	0.0359692	0.000590587	0.00229189	-0.00624462	0.000594654	-0.0139852	-0.00522848	0.00246321	0.00388266	0.0108618	-0.00435916	-0.00859166	0.0106227	-0.00866731	0.00995743	-0.00349291	0.00505367	-0.00210039
b0068	0.000387161	0.0037182	0.0235037	-0.00107445	0.000417857	-0.0135869	0.00170295	-0.00751312	-0.00808247	-0.00404442	-0.00035172	0.00316427	0.00402807	-0.00515708	-0.00382278	-0.00200555	-0.00854307	0.00434682	-0.00337313	0.0113686	-0.00127793	-0.000536174	0.000866746	0.00693193	0.00549549	0.00568973	0.00931834	-0.00225344	-0.00383508	-0.00111852	0.00360702	0.00506519	-0.0047118	0.00561764	-0.0100918	-0.00869804	-0.0142934	0.00598893	-0.00446223	0.00304658	-0.00203586	0.000972502	-0.00308655	0.012392	-0.00442335	0.00149773	-0.00379061	0.00336004	0.007116
[truncated: 4,237 more rows]
[truncated: 66 more columns]

## Sheet: S4
Supplementary Table S4. 'A' matrix containng activities of all iModulons (rows) across all conditions within the dataset (columns). Each cell represents the activitiy of an iModulon in the corresonding sample.
[truncated: 116 more rows]
[truncated: 537 more columns]

[truncated: 7 more sheets: S5, S6, S7, S8, S9, S10, S11]
